# Supplementary material for: RERconverge Expansion: Using Relative Evolutionary Rates to Study Complex Categorical Trait Evolution
Source: bioRxiv. 2023 Dec 7:2023.12.06.570425. Preprint. [Version 1] doi: 10.1101/2023.12.06.570425 (PMC10723433; doi:10.1101/2023.12.06.570425)
Supplement: Supplement 2 [file media-2.xls]

## Sheet: Omnibus
	Rho	N	P	p.adj	permP
ITGB4	0.297584	206	5.6624e-14	1.07189e-09	0
ADGRV1	0.25392	223	5.7457e-13	5.4383e-09	0.0001
KIAA0825	0.216477	213	1.08254e-10	6.83084e-07	0.0006
USP43	0.214946	207	2.42653e-10	1.14835e-06	0.0085
NAA16	0.251659	173	3.98745e-10	1.50965e-06	0
PLEC	0.206902	208	5.01008e-10	1.58068e-06	0.0027
POLM	0.199636	207	1.17444e-09	3.17602e-06	0.0002
NPBWR2	0.255897	151	4.62284e-09	1.06959e-05	0.0039
MTBP	0.183624	209	5.08522e-09	1.06959e-05	0.0003
AGGF1	0.197397	191	7.17445e-09	1.35812e-05	0.0009
ZFYVE16	0.174293	214	8.6808e-09	1.49389e-05	0.0034
SPEGNB	0.286737	127	1.42794e-08	2.20541e-05	0.0003
ZNF292	0.171482	211	1.51455e-08	2.20541e-05	0.0034
UBAP2	0.175386	203	2.0273e-08	2.7412e-05	0.0171
MYL5	0.286847	122	2.90509e-08	3.66622e-05	0.0005
CCDC136	0.16732	207	3.27625e-08	3.87621e-05	0.0002
TAAR1	0.208409	165	3.78535e-08	4.2151e-05	0.0002
BNC1	0.169294	200	4.83511e-08	5.08493e-05	0.0284
TMEM131L	0.155058	215	6.23054e-08	6.11492e-05	0.002
TMED6	0.191163	174	6.58705e-08	6.11492e-05	0.0002
PRTG	0.173498	191	6.94762e-08	6.11492e-05	0.0003
DAXX	0.175839	188	7.24091e-08	6.11492e-05	0.0331
TACR2	0.198814	166	7.52732e-08	6.11492e-05	0.0004
SLC17A4	0.169665	194	7.75267e-08	6.11492e-05	0.1642
RTEL1	0.155275	211	8.30432e-08	6.28803e-05	0.0436
EMILIN2	0.152036	214	9.28881e-08	6.69406e-05	0.0031
TSHZ1	0.161644	201	9.54779e-08	6.69406e-05	0.0157
CAMSAP1	0.158726	204	1.00746e-07	6.81113e-05	0.0776
SYDE2	0.149773	207	1.99664e-07	0.000130332	0.0062
SCRIB	0.151072	204	2.19092e-07	0.000134134	0.0102
LRPPRC	0.143148	215	2.22831e-07	0.000134134	0.1122
KCNK15	0.184331	167	2.26746e-07	0.000134134	0.0094
GPR68	0.191364	160	2.47117e-07	0.000141755	0.0054
GOLGA3	0.141303	212	3.35575e-07	0.000186836	0.0223
OR5AP2	0.190118	155	4.38863e-07	0.000237362	0.0009
TRPM6	0.137537	213	4.66098e-07	0.00024509	0.0019
H6PD	0.143942	203	4.85487e-07	0.000248386	0.0097
PPP4R1	0.150282	194	5.03226e-07	0.000250686	0.0075
SFSWAP	0.151029	192	5.44553e-07	0.000264318	0.0287
ZFAT	0.140345	206	5.65608e-07	0.000267623	0.0266
FGD3	0.145793	198	5.7981e-07	0.000267623	0.0499
PIEZO1	0.143368	201	5.93776e-07	0.000267623	0.0292
FAM13B	0.158537	181	6.35832e-07	0.000279914	0.0511
CARD14	0.136846	209	6.59344e-07	0.000283668	0.0554
TRPV1	0.150177	190	6.86433e-07	0.000288759	0.041
SPATA2L	0.161512	175	7.89757e-07	0.000325002	0.0895
CCPG1	0.142274	198	8.19982e-07	0.000330261	0.2395
LRP1B	0.130311	215	8.80012e-07	0.000340603	0.0243
RAI1	0.138564	202	8.95707e-07	0.000340603	0.0189
EHBP1	0.148099	189	8.99637e-07	0.000340603	0.0008
MUC20	0.156771	178	9.42991e-07	0.000348498	0.2024
HEATR5A	0.130133	214	9.5731e-07	0.000348498	0.0231
SCGB1D1	0.218667	127	1.04026e-06	0.00037155	0.0093
SYNM	0.126642	218	1.0777e-06	0.000377795	0.0331
FAAP100	0.143236	192	1.14619e-06	0.000394496	0.1844
PVALEF	0.21493	128	1.1823e-06	0.000399658	0.0011
HMCN1	0.120419	227	1.23137e-06	0.000400267	0.0015
ZNF707	0.249603	110	1.23635e-06	0.000400267	0.0016
COL6A2	0.146723	186	1.27589e-06	0.000400267	0.0053
CEP170B	0.13571	201	1.27703e-06	0.000400267	0.0936
PCDHB3	0.139087	196	1.28982e-06	0.000400267	0.0124
PIK3C2G	0.129367	210	1.34529e-06	0.000410747	0.0188
CLCNKA	0.134769	201	1.40304e-06	0.000421581	0.0004
XIRP2	0.128409	209	1.58565e-06	0.000469005	0.0099
URGCP	0.145463	184	1.65807e-06	0.000482882	0.0138
SLC47A1	0.141729	188	1.75743e-06	0.000504062	0.0087
ZP1	0.154338	172	1.85828e-06	0.000525033	0.0577
CATSPERB	0.123097	214	2.02514e-06	0.000563763	0.1287
HFM1	0.129405	203	2.10778e-06	0.000572713	0.0763
ECM2	0.130651	201	2.1178e-06	0.000572713	0.0175
MRGPRE	0.212093	124	2.16358e-06	0.000576286	0.2862
THADA	0.119494	219	2.20488e-06	0.000576286	0.005
CFAP20DC	0.129504	202	2.22627e-06	0.000576286	0.0099
TET2	0.120397	217	2.25395e-06	0.000576286	0.074
BAZ1A	0.13255	197	2.28323e-06	0.000576286	0.0382
NOS1AP	0.1778	146	2.5219e-06	0.000628153	0.0274
EP400	0.116754	221	2.64487e-06	0.000650225	0.0874
ARC	0.17169	149	3.03568e-06	0.000736737	0.0281
EPS8L3	0.123977	205	3.22167e-06	0.000771978	0.0029
CPB1	0.134983	187	3.53285e-06	0.000832363	0.0001
GJA10	0.14256	177	3.56162e-06	0.000832363	0.0171
ZNF407	0.113023	222	3.76754e-06	0.00086975	0.1389
ZHX3	0.12503	200	3.95501e-06	0.000899387	0.0564
ITGB1	0.184083	136	4.01443e-06	0.000899387	0.0053
SCAF11	0.116616	214	4.03845e-06	0.000899387	0.0583
FAM83H	0.194903	128	4.21719e-06	0.000928273	0.0462
NDUFB8	0.157029	158	4.43153e-06	0.00096424	0.124
TRIM29	0.12881	192	4.54564e-06	0.000977828	0.0796
TMC3	0.121326	203	4.76626e-06	0.0010079	0.1163
CEMIP	0.123101	200	4.79192e-06	0.0010079	0.046
PTPRB	0.110494	222	4.98266e-06	0.0010365	0.0052
COL6A1	0.125662	195	5.0851e-06	0.00104443	0.0531
FANCM	0.110228	222	5.13109e-06	0.00104443	0.0219
CLCNKB	0.117424	208	5.27027e-06	0.00105743	0.0343
ZSCAN29	0.123944	197	5.30669e-06	0.00105743	0.0661
CALHM2	0.171595	141	6.0732e-06	0.00118885	0.0064
RFC4	0.159054	152	6.09182e-06	0.00118885	0.0032
AP4E1	0.118764	203	6.17381e-06	0.00119255	0.0078
STARD5	0.153433	157	6.34559e-06	0.00121335	0.0026
RIMBP2	0.11327	212	6.45944e-06	0.00122277	0.1255
PLAGL1	0.149892	160	6.67986e-06	0.00125198	0.0114
MOV10L1	0.112588	212	6.94091e-06	0.00126814	0.0131
ALDH1L2	0.128383	186	6.95933e-06	0.00126814	0.0058
KRT76	0.120551	198	6.96709e-06	0.00126814	0.0308
NOD2	0.117168	203	7.25411e-06	0.00130781	0.0313
FAM83G	0.112994	210	7.44559e-06	0.00132967	0.0332
PDE1B	0.171116	138	8.11796e-06	0.00141577	0.008
TMPRSS2	0.117178	201	8.14727e-06	0.00141577	0.0073
LAMA1	0.103692	227	8.15209e-06	0.00141577	0.0209
NSD1	0.112083	209	8.66106e-06	0.00148015	0.1462
PTPN13	0.107913	217	8.67916e-06	0.00148015	0.0432
PPP1R3A	0.105756	221	8.86732e-06	0.00148601	0.1406
POTEE	0.414932	57	9.00177e-06	0.00148601	0.0238095
OR5M3	0.164771	142	9.0175e-06	0.00148601	0.0022
OR5T1	0.191987	122	9.02755e-06	0.00148601	0.0081
TREH	0.124789	187	9.11693e-06	0.00148779	0.0177
CAPN8	0.113682	205	9.20649e-06	0.00148956	0.1901
STON1-GTF2A1L	0.110347	211	9.29151e-06	0.00149058	0.0091
DNAH2	0.106939	217	9.64178e-06	0.00153377	0.0167
PBLD	0.129512	179	9.86409e-06	0.00155606	0
CTRL	0.135309	171	1.01169e-05	0.0015753	0.0012
MDN1	0.104045	222	1.01604e-05	0.0015753	0.0271
VIPR1	0.139267	166	1.02364e-05	0.0015753	0.0047
C11ORF24	0.126098	183	1.03872e-05	0.0015753	0.127
NEPRO	0.119516	193	1.04021e-05	0.0015753	0.0825
MYH7B	0.124561	185	1.0548e-05	0.00158471	0.0038
OR7D4	0.187608	123	1.07128e-05	0.0015968	0.0001
HOMEZ	0.124707	184	1.10768e-05	0.00163815	0.0441
ZNF486	0.196491	117	1.12348e-05	0.00164864	0.2163
TMED3	0.167425	137	1.13658e-05	0.00165503	0.0016
BTBD8	0.10847	210	1.19461e-05	0.001709	0.023
MYSM1	0.119295	191	1.19711e-05	0.001709	0.0199
PLA2G6	0.113869	200	1.20072e-05	0.001709	0.0005
ZNF43	0.217681	105	1.21351e-05	0.00171431	0.338
MAN2B2	0.142009	160	1.25013e-05	0.00175056	0.3069
MOGAT1	0.133456	170	1.26599e-05	0.00175056	0.0069
TBC1D32	0.105873	214	1.26808e-05	0.00175056	0.1572
GSG1	0.114905	197	1.28693e-05	0.00175056	0.0166
SHLD3	0.131699	172	1.28742e-05	0.00175056	0.0263
OXCT2	0.161938	140	1.29466e-05	0.00175056	0.0192
CIR1	0.124825	181	1.32134e-05	0.00177396	0.0015
SBF1	0.11879	190	1.33283e-05	0.00177679	0.0365
NUSAP1	0.113886	198	1.34334e-05	0.00177828	0.0058
STON1	0.11721	192	1.37623e-05	0.00180917	0.043
EFCAB7	0.113839	197	1.42863e-05	0.0018629	0.0296
ADCY1	0.128163	175	1.43724e-05	0.0018629	0.1403
CMYA5	0.100394	223	1.44663e-05	0.0018629	0.0321
SHANK2	0.109379	204	1.50829e-05	0.00192919	0.226
ZMIZ2	0.125874	177	1.54647e-05	0.00196475	0.1294
TONSL	0.104309	213	1.57803e-05	0.00198854	0.0534
MRGPRF	0.124175	179	1.58621e-05	0.00198854	0.002
SLC15A5	0.110207	201	1.63601e-05	0.00203748	0.0083
PPP1R16B	0.157263	141	1.65617e-05	0.00204911	0.0005
ZNF20	0.221616	100	1.72101e-05	0.00211551	0.291
RNF168	0.106034	207	1.80651e-05	0.00220628	0.1581
RNF112	0.140562	156	1.85776e-05	0.00225432	0.0059
TMEM69	0.126428	173	1.89672e-05	0.00227142	0.0441
RAVER2	0.122162	179	1.89741e-05	0.00227142	0.0015
FGD6	0.104995	208	1.90784e-05	0.00227142	0.0532
CEP350	0.101005	216	1.92488e-05	0.00227738	0.1485
KTN1	0.108675	200	2.01326e-05	0.00236715	0.0381
MAMLD1	0.108261	200	2.09794e-05	0.00245149	0.0309
WNK2	0.100986	214	2.13383e-05	0.00247812	0.1941
GSAP	0.104204	207	2.18137e-05	0.00251789	0.1086
HMGCS2	0.119067	181	2.2186e-05	0.00254534	0.0035
TWNK	0.108597	197	2.38784e-05	0.00272301	0.2017
KIAA0753	0.100773	212	2.41425e-05	0.00273663	0.0244
ZNF516	0.104563	204	2.4591e-05	0.00276548	0.1573
ANKRD36B	0.145331	147	2.46891e-05	0.00276548	0.0671
KCNJ12	0.192606	111	2.50825e-05	0.00277862	0.0025
JAKMIP1	0.146105	146	2.51001e-05	0.00277862	0.0076
PTCD3	0.0988087	215	2.56099e-05	0.00281793	0.0205
WWC3	0.108337	196	2.58582e-05	0.00281793	0.0701
ANKRD30B	0.148691	143	2.60098e-05	0.00281793	0.0679
WDR72	0.100519	211	2.60756e-05	0.00281793	0.156
NHLRC4	0.152895	139	2.61995e-05	0.00281793	0.0104
CLMN	0.0996822	212	2.70866e-05	0.00287962	0.0092
DNAH3	0.169518	125	2.72591e-05	0.00287962	0.0433
MYO1G	0.11059	191	2.73697e-05	0.00287962	0.0107
LRRIQ1	0.0950737	222	2.73814e-05	0.00287962	0.1148
SECISBP2L	0.119292	177	2.75989e-05	0.00288644	0.0012
RSBN1L	0.113348	186	2.79601e-05	0.00289437	0.0112
TNNI3K	0.13441	157	2.79805e-05	0.00289437	0.0161
DSP	0.100268	210	2.81501e-05	0.0028961	0.2721
ELFN1	0.133148	158	2.88863e-05	0.00295577	0.1348
FBXO42	0.129711	162	2.91877e-05	0.00297055	0.0017
RPS6KC1	0.105413	199	2.9359e-05	0.00297201	0.0072
SENP7	0.0990816	211	3.0324e-05	0.00304715	0.1157
DLGAP5	0.100974	207	3.04232e-05	0.00304715	0.1571
PARD6G	0.146244	143	3.09442e-05	0.00308302	0.0313
CTH	0.121367	172	3.11439e-05	0.00308667	0.0595
EIF4G3	0.103553	201	3.18228e-05	0.00313753	0.0396
TEX15	0.0960616	216	3.27496e-05	0.00320261	0.0802
GOLGA2	0.104786	198	3.29211e-05	0.00320261	0.2124
TAF2	0.125845	165	3.29905e-05	0.00320261	0.0076
RXFP4	0.127256	163	3.33728e-05	0.0032232	0.0515
ANKRD7	0.13527	153	3.42951e-05	0.00327849	0.0268
ZNF107	0.192115	108	3.43759e-05	0.00327849	0.3167
NIFK	0.124552	166	3.44649e-05	0.00327849	0.0567
KCNV2	0.108636	190	3.47942e-05	0.00329327	0.0009
PLD4	0.120629	171	3.52352e-05	0.00331842	0.0041
SCARF1	0.0994339	207	3.56525e-05	0.0033249	0.114
IL37	0.139342	148	3.56553e-05	0.0033249	0.03
CFAP74	0.0959404	214	3.65198e-05	0.00338882	0.0196
UTP20	0.0945301	217	3.68282e-05	0.00340077	0.0661
IL23R	0.105458	194	3.8045e-05	0.00346786	0.0679
NFKBIZ	0.104372	196	3.80622e-05	0.00346786	0.0041
SIPA1L2	0.0973702	210	3.81043e-05	0.00346786	0.1253
ZYG11A	0.108579	188	3.89925e-05	0.00352259	0.1369
MTA1	0.170587	120	3.90778e-05	0.00352259	0.0054
TMEM95	0.122722	166	4.00837e-05	0.00359106	0.0007
NRK	0.099663	204	4.0436e-05	0.00359106	0.1954
QSOX1	0.100136	203	4.05171e-05	0.00359106	0.004
SFTPB	0.103182	197	4.05963e-05	0.00359106	0.0108
GEN1	0.0985863	206	4.08707e-05	0.00359612	0.0026
PER2	0.094403	215	4.10333e-05	0.00359612	0.4055
GBF1	0.104013	195	4.15248e-05	0.00362242	0.0212
ADAMTS20	0.0944171	214	4.29522e-05	0.00371492	0.2673
CCDC201	0.116241	174	4.29777e-05	0.00371492	0.0904
ARHGAP31	0.0965787	209	4.34377e-05	0.00373762	0.0199
TRMT10A	0.120799	167	4.42197e-05	0.00378769	0.03
ZNF236	0.103708	194	4.50466e-05	0.00383416	0.1009
ZNF112	0.0961637	209	4.53536e-05	0.00383416	0.0111
ANKRD30A	0.185186	109	4.53968e-05	0.00383416	0.1885
ZNF540	0.176924	114	4.55724e-05	0.00383416	0.239
ODF3	0.137677	146	4.62439e-05	0.00387343	0.0024
PUS7L	0.101754	197	4.66962e-05	0.00388223	0.0204
LAMA5	0.099705	201	4.6759e-05	0.00388223	0.0878
TRPM5	0.103742	193	4.72887e-05	0.0039008	0.124
USP34	0.112502	178	4.74232e-05	0.0039008	0.0607
STXBP4	0.102079	196	4.76009e-05	0.0039008	0.0134
TMEM135	0.12278	163	4.79597e-05	0.00390662	0.0002
SPATA31A5	0.16434	122	4.80847e-05	0.00390662	0.0132
ERCC6	0.0923316	216	4.89041e-05	0.00395622	0.0093
BDKRB2	0.100002	199	5.01667e-05	0.00404109	0.0055
ITGA6	0.111737	178	5.07447e-05	0.00407033	0.006
CUBN	0.0901653	220	5.15424e-05	0.00411687	0.1569
ARHGAP32	0.0900888	220	5.19763e-05	0.00413408	0.0331
TMEM70	0.110714	179	5.25602e-05	0.00416304	0.0264
DNAH14	0.127759	155	5.34154e-05	0.00421314	0.0512
PKP1	0.112365	176	5.37071e-05	0.00421857	0.3097
BRF1	0.110398	179	5.40585e-05	0.00422862	0.0658
SLC38A10	0.0971575	203	5.47402e-05	0.00426433	0.0313
NTNG2	0.137923	143	5.58687e-05	0.0043227	0.0002
OR5W2	0.146098	135	5.60879e-05	0.0043227	0.0125
MIEF2	0.101948	193	5.61745e-05	0.0043227	0.0325
LARS2	0.0940093	209	5.67436e-05	0.00434881	0.0262
DBNL	0.107363	183	5.71376e-05	0.00436135	0.0067
CATSPERE	0.0891897	219	5.99696e-05	0.00455914	0.2402
AKAP9	0.0905208	215	6.21647e-05	0.00470711	0.1308
KLF10	0.123262	158	6.27701e-05	0.00473401	0.0747
AFF2	0.0947707	205	6.33643e-05	0.00475478	0.0032
NR2C1	0.140054	139	6.35478e-05	0.00475478	0.0505
AFDN	0.0946726	205	6.40012e-05	0.00476195	0.4166
OR7A10	0.137919	141	6.41467e-05	0.00476195	0.0052
NEDD4	0.110143	176	6.52327e-05	0.00482365	0.0286
ZNF408	0.10246	189	6.56478e-05	0.00483364	0.0425
VSIG8	0.108777	178	6.5939e-05	0.00483364	0.0493
LRRC40	0.103472	187	6.61931e-05	0.00483364	0.1206
BAIAP2	0.136454	142	6.63892e-05	0.00483364	0.0169
BPTF	0.0901925	214	6.73572e-05	0.00487328	0.1202
ECSIT	0.0955636	202	6.74485e-05	0.00487328	0.0886
G6PC2	0.118422	163	6.82585e-05	0.00491305	0.0288
ARL13B	0.111358	173	6.93183e-05	0.00497043	0.1623
ARHGEF16	0.101295	190	6.96248e-05	0.00497357	0.0089
FFAR3	0.10395	185	7.02529e-05	0.00498115	0.0049
RPUSD1	0.11866	162	7.10513e-05	0.00498115	0.0019
ZFP2	0.116472	165	7.11535e-05	0.00498115	0.0257
EPS15L1	0.11235	171	7.12206e-05	0.00498115	0.0134
ACP4	0.113675	169	7.12932e-05	0.00498115	0.0048
OR1J4	0.122416	157	7.13096e-05	0.00498115	0.0052
TOPBP1	0.0904686	212	7.15983e-05	0.00498292	0.0571
GMEB2	0.126926	151	7.3411e-05	0.00509037	0.0326
PSAPL1	0.111753	171	7.49294e-05	0.00517669	0.2392
UNKL	0.107186	178	7.5909e-05	0.00521534	0.0907
SYTL3	0.0938653	203	7.63341e-05	0.00521534	0.0086
PASK	0.0898439	212	7.64764e-05	0.00521534	0.1737
EEF1D	0.0987191	193	7.65909e-05	0.00521534	0.0178
C3ORF49	0.112143	169	8.10818e-05	0.00550135	0.0029
LRCOL1	0.122894	154	8.26069e-05	0.00557242	0.0002
JMJD1C	0.0903853	209	8.27179e-05	0.00557242	0.0528
ADGRB1	0.111771	169	8.36556e-05	0.00560733	0.1063
LOXHD1	0.0889738	212	8.38286e-05	0.00560733	0.0336
ZNF644	0.100724	187	8.5473e-05	0.00567939	0.0447
TTLL10	0.113538	166	8.55059e-05	0.00567939	0.0234
HLA-DQA2	0.137502	137	8.69563e-05	0.00575553	0.0172
NFATC1	0.104996	179	8.74307e-05	0.00576677	0.0536
SMIM26	0.122763	153	8.87229e-05	0.00582591	0.1298
KANK1	0.0901002	208	8.91337e-05	0.00582591	0.0328
ZNF267	0.239079	79	8.92506e-05	0.00582591	0.5565
CENPT	0.0936142	200	9.00978e-05	0.00585193	0.1404
OR5H2	0.112202	167	9.02674e-05	0.00585193	0.1222
MLLT10	0.112702	166	9.16145e-05	0.00589987	0.0248
MKI67	0.101062	185	9.16303e-05	0.00589987	0.6872
ARG2	0.121392	154	9.26711e-05	0.00594666	0.0028
KIRREL1	0.132539	141	9.3481e-05	0.00597836	0.0017
ZFAND4	0.100932	184	9.75377e-05	0.0061824	0.1229
INAVA	0.104313	178	9.78892e-05	0.0061824	0.3115
ZNF548	0.146522	127	9.7966e-05	0.0061824	0.1791
ABHD14A-ACY1	0.119008	156	9.87302e-05	0.0061824	0.0001
HTR3C	0.114568	162	9.87658e-05	0.0061824	0.0143
SLCO6A1	0.097589	190	9.88245e-05	0.0061824	0.0601
TMEM126B	0.0985854	188	9.92635e-05	0.0061824	0.3656
CLSTN1	0.0926384	200	9.92843e-05	0.0061824	0.0632
PKHD1L1	0.0832329	222	0.000101319	0.0062884	0.0146
ANKRD36	0.14029	132	0.000102157	0.00631974	0.3406
ATP9B	0.0960462	192	0.000103866	0.00640448	0.0746
RYR1	0.0867868	212	0.000105583	0.00648925	0.0309
PARPBP	0.093307	197	0.00010685	0.00653957	0.1989
SPG7	0.105686	174	0.000107093	0.00653957	0.0079
USP37	0.101882	180	0.000109621	0.00665653	0.0381
SLURP1	0.135076	136	0.000109711	0.00665653	0.0298
OR7D2	0.129079	142	0.000111654	0.00675277	0.0756
COL24A1	0.0845804	216	0.000112519	0.00676572	0.167
FAM217A	0.0927736	197	0.000112583	0.00676572	0.1287
DES	0.156697	117	0.000112967	0.00676727	0.0268
HYAL4	0.099262	184	0.000113641	0.00678477	0.0099
PIK3C2A	0.0894535	204	0.000113976	0.00678477	0.0232
MTPAP	0.0893285	204	0.000115431	0.00681148	0.1369
CLDN5	0.186939	98	0.000115463	0.00681148	0.0026
DMGDH	0.0954338	191	0.000115504	0.00681148	0.001
TIMMDC1	0.0994344	183	0.000117564	0.00691144	0.1898
MOGAT3	0.105783	172	0.000118045	0.00691826	0.2898
SLC7A9	0.10149	179	0.000119454	0.00696389	0.0187
ARHGAP44	0.108164	168	0.00011956	0.00696389	0.0879
GNE	0.185751	98	0.000122315	0.00706887	0.0001
NKPD1	0.103497	175	0.000122887	0.00706887	0.0874
FUNDC2	0.144051	126	0.000123014	0.00706887	0.0012
TAT	0.113231	160	0.000123179	0.00706887	0.0022
SHOC1	0.0927986	195	0.000123229	0.00706887	0.0657
METAP1D	0.124634	145	0.000126701	0.00724353	0.0032
IGHMBP2	0.0875221	206	0.000127039	0.00724353	0.0618
GPR34	0.106653	169	0.000128595	0.00731022	0.0089
OR10AG1	0.132369	136	0.000131707	0.0074647	0.0525
GFM1	0.0968851	185	0.000134569	0.00760415	0.0108
ANKRD31	0.0828426	216	0.00013563	0.00764129	0.0537
BBS9	0.0950954	188	0.000137564	0.00772728	0.0239
LRRC8E	0.0991797	180	0.000139621	0.00781959	0.0509
ZIK1	0.115032	155	0.000142314	0.00794692	0.3375
OR5F1	0.129123	138	0.000144109	0.0080235	0.0706
NFATC3	0.0920282	193	0.000145592	0.00808137	0.0848
CATSPERD	0.0896638	198	0.000146003	0.00808137	0.2465
DPP4	0.0919491	193	0.0001467	0.00809251	0.0503
MROH1	0.0844369	210	0.000147209	0.00809251	0.1784
USP44	0.0953705	186	0.000147486	0.00809251	0.1591
ZNF549	0.145718	122	0.000148348	0.00810479	0.3455
EVPL	0.0808668	219	0.000148566	0.00810479	0.0805
ZBBX	0.0830231	213	0.000150665	0.00819567	0.2351
CLDN16	0.116149	152	0.000155435	0.00843088	0.0004
CHN2	0.165384	107	0.000156049	0.00843268	0.0026
IFNA2	0.126091	140	0.000156359	0.00843268	0.2242
TMEM126A	0.103579	170	0.00015808	0.0084947	0.0366
FRMPD4	0.0916267	192	0.000158406	0.0084947	0.0158
PYGO1	0.117196	150	0.000161481	0.00862742	0.0397
SYNE2	0.0831222	211	0.000162014	0.00862742	0.2111
STYXL2	0.081555	215	0.000162248	0.00862742	0.1489
NDUFB10	0.117876	149	0.000162822	0.00863365	0.0636
ZNF280D	0.0946948	185	0.000164612	0.00870421	0.1078
CEP192	0.0824341	212	0.00016712	0.00879272	0.2114
PTPRQ	0.089174	196	0.00016751	0.00879272	0.0192
OVCH1	0.148606	118	0.000167679	0.00879272	0.4148
RIPOR2	0.0869052	201	0.000168173	0.00879422	0.0826
WASHC2C	0.0818898	213	0.000169897	0.00885991	0.0698
GPR132	0.107057	163	0.000171387	0.00891305	0.1333
OR4K17	0.145659	120	0.000172227	0.00893219	0.0826
LRRC47	0.0989611	176	0.000173541	0.00895752	0.2045
TMPRSS15	0.0797792	218	0.000174072	0.00895752	0.0537
ZNF483	0.0915804	190	0.000174367	0.00895752	0.1269
PLXNA4	0.102372	170	0.000175049	0.00895752	0.0113
ZNF69	0.144152	121	0.000175281	0.00895752	0.4018
PPP6R1	0.0934848	186	0.000175593	0.00895752	0.0135
ADGRF1	0.0819314	212	0.000176223	0.00895752	0.0057
MCCD1	0.138275	126	0.0001765	0.00895752	0.0074
FAM135B	0.081031	214	0.000178701	0.00904494	0.0966
DHTKD1	0.09014	192	0.00018257	0.00921616	0.0109
MINAR1	0.0852019	203	0.000183116	0.00921911	0.1415
IFNA1	0.116153	149	0.000184973	0.00928788	0.14
OFD1	0.0813576	212	0.000187221	0.00929357	0.178
ALDH1A1	0.11368	152	0.000187288	0.00929357	0.0006
TASOR	0.0862468	200	0.000187533	0.00929357	0.1664
CAPN3	0.0969642	178	0.000187575	0.00929357	0.0583
TOR4A	0.114358	151	0.000188416	0.00929357	0.0017
SLC14A2	0.0836753	206	0.000188442	0.00929357	0.0041
SPTLC3	0.0926528	186	0.000189639	0.00929357	0.0629
MAPKBP1	0.0824016	209	0.000189757	0.00929357	0.0305
ZFHX4	0.0819974	210	0.000189955	0.00929357	0.3367
NLRP8	0.1349	128	0.000190441	0.00929357	0.1212
ANKRD20A2P	0.0946261	182	0.000190919	0.00929357	0.2683
MIGA1	0.10572	163	0.000190977	0.00929357	0.0442
CCDC66	0.0783043	219	0.000196438	0.0095348	0.05
ANXA1	0.110059	156	0.00019754	0.0095464	0.0539
NRDE2	0.0800829	214	0.000197686	0.0095464	0.2792
C2CD4C	0.119229	144	0.000198466	0.00955969	0.0322
MYT1	0.0825402	207	0.000203134	0.00971791	0.1861
RAD51AP1	0.0890008	192	0.000203555	0.00971791	0.0208
COL3A1	0.0867197	197	0.000203767	0.00971791	0.0622
OR4A15	0.147762	116	0.000204215	0.00971791	0.0868
DHRS4	0.0908646	188	0.000204317	0.00971791	0.0026
TET1	0.0803972	212	0.000207183	0.00982952	0.2978
ZNF709	0.116899	146	0.000208581	0.00987108	0.0535
ZNF681	0.178204	96	0.000210777	0.00992693	0.1907
OR7G3	0.10922	156	0.00021081	0.00992693	0.0344
ANKRD12	0.0813422	209	0.00021186	0.00995162	0.0827
ZFYVE9	0.08411	202	0.000213248	0.00997526	0.1574
CCDC148	0.0880391	193	0.000213525	0.00997526	0.2257
KITLG	0.112664	151	0.000213944	0.00997526	0.0011
ACIN1	0.126029	135	0.000215197	0.0100091	0.0104
DST	0.076677	221	0.000217248	0.0100797	0.176
OR5M11	0.108043	157	0.000218795	0.0101233	0.0082
CHI3L1	0.0901098	188	0.000219257	0.0101233	0.0422
MZT2B	0.120225	141	0.000221359	0.0101955	0.0271
ARHGEF18	0.095588	177	0.000222242	0.0102112	0.0472
BAZ2B	0.0836492	202	0.000223355	0.0102375	0.0482
LTK	0.120015	141	0.000224638	0.0102715	0.0195
MR1	0.0959808	176	0.000225246	0.0102745	0.062
OTOA	0.0758381	222	0.000229384	0.0104381	0.005
CYP24A1	0.0858076	196	0.000232589	0.0105585	0.0047
SALL3	0.0827083	203	0.000235562	0.0106108	0.1464
OR5M10	0.147801	114	0.000236214	0.0106108	0.0461
ZNF665	0.108451	155	0.000236223	0.0106108	0.582
SLC26A3	0.0810629	207	0.000236521	0.0106108	0.2392
POTEI	0.260918	65	0.000236543	0.0106108	0.1011
GLI3	0.0794742	211	0.000237631	0.0106215	0.0985
DCDC1	0.10975	153	0.00023854	0.0106215	0.0468
GABPB2	0.0958664	175	0.000238683	0.0106215	0.0761
OR7G2	0.113455	148	0.000239026	0.0106215	0.0036
INF2	0.0868105	193	0.000240256	0.0106511	0.1119
BTNL8	0.208286	81	0.000240824	0.0106514	0.002
C7ORF57	0.113185	148	0.00024381	0.0107583	0.25
MPV17L	0.122282	137	0.000244773	0.0107757	0.0127
TOP3A	0.0807048	207	0.000245407	0.0107786	0.0181
ARFGAP1	0.0938433	178	0.000247245	0.0108215	0.0563
PHLDB1	0.0851691	196	0.000247529	0.0108215	0.186
KRTAP6-1	0.141854	118	0.000248907	0.0108502	0.1553
POTEJ	0.296312	57	0.000249331	0.0108502	0.260156
ZNF180	0.0891595	187	0.000250555	0.0108784	0.0374
CELA3A	0.0958238	174	0.000251326	0.010887	0.0356
DCHS2	0.0739566	225	0.000252741	0.0109233	0.0261
TNFRSF6B	0.115786	144	0.000253868	0.010947	0.0038
NEXN	0.0982934	169	0.000259529	0.0111656	0.0595
ZNF723	0.128943	129	0.000260653	0.0111782	0.2209
OGDH	0.107856	154	0.000261001	0.0111782	0.0102
L3MBTL4	0.0993543	167	0.0002622	0.0111848	0.084
SMPD3	0.093694	177	0.00026255	0.0111848	0.0376
IL36RN	0.113705	146	0.000262928	0.0111848	0.0089
FAM236D	0.156865	106	0.000265101	0.0112519	0.0094
BOD1L1	0.0751354	220	0.000267249	0.0113042	0.2565
HCFC1	0.0889265	186	0.000267685	0.0113042	0.0536
PLA2R1	0.0757907	218	0.00026833	0.0113042	0.1439
CARS1	0.0856442	193	0.00026872	0.0113042	0.1685
TCF25	0.0881944	187	0.000274084	0.0115042	0.0431
TRIM10	0.0915996	180	0.000275159	0.0115238	0.0107
PARN	0.0926084	178	0.000275797	0.011525	0.0034
NXNL2	0.128804	128	0.00028047	0.0116818	0.0095
ITPR1	0.0923938	178	0.000281086	0.0116818	0.0643
ARID4A	0.0869759	189	0.000281401	0.0116818	0.0584
AATK	0.0825183	199	0.000283213	0.0117313	0.0734
SEMA3D	0.094359	174	0.000285277	0.011767	0.0151
ZNF586	0.151146	109	0.000285318	0.011767	0.2897
FAM189A1	0.0836299	196	0.000287607	0.0118119	0.1512
UBR5	0.119033	138	0.000287655	0.0118119	0.0932
ACSS3	0.0987574	166	0.000289463	0.0118605	0.0016
MALRD1	0.0770856	212	0.000293822	0.0120131	0.1043
POLRMT	0.0837685	195	0.000295885	0.0120713	0.265
PCDHB5	0.0780707	209	0.000297722	0.0121201	0.0376
OR13A1	0.12876	127	0.000299964	0.0121481	0.0214
IQCM	0.0795182	205	0.000300261	0.0121481	0.0141
CENPBD1	0.11667	140	0.000300958	0.0121481	0.288
ZNF736	0.132904	123	0.000301382	0.0121481	0.5042
WDFY3	0.0827179	197	0.000301618	0.0121481	0.0036
AFP	0.086629	188	0.000303597	0.0121672	0.2259
IL16	0.0790005	206	0.000304284	0.0121672	0.2284
MRPS35	0.0925322	176	0.000304583	0.0121672	0.083
ULBP1	0.0987355	165	0.000304662	0.0121672	0.0692
MRGPRD	0.087417	186	0.000307796	0.0122665	0.0372
ANGPT4	0.0854748	190	0.000310486	0.0123477	0.3571
CLGN	0.0832221	195	0.000311988	0.0123814	0.0325
CALCA	0.0987113	164	0.000320711	0.012701	0.349
OR8H2	0.119113	136	0.000322267	0.0127359	0.0544
GPS1	0.148718	109	0.000325297	0.0128289	0.0005
SLIRP	0.102172	158	0.000328655	0.012901	0.1758
UPP1	0.0943443	171	0.00032906	0.012901	0.0722
ADRM1	0.140683	115	0.000329171	0.012901	0.0129
GOLGA8O	0.114391	141	0.000332999	0.0129914	0.3283
CENPJ	0.0734137	219	0.000334761	0.0129914	0.1964
MAGEA10	0.109616	147	0.000334806	0.0129914	0.1092
FBXW10	0.0754869	213	0.000334923	0.0129914	0.0108
METTL27	0.0898971	179	0.00033518	0.0129914	0.0333
SGO2	0.0795727	202	0.000336451	0.0129914	0.1266
SDK1	0.0780092	206	0.000336826	0.0129914	0.2385
ENAM	0.0783875	205	0.000336967	0.0129914	0.0255
RAPGEFL1	0.104369	154	0.000340791	0.0131122	0.0037
ALMS1	0.0831075	193	0.000342814	0.0131632	0.5593
TRANK1	0.0801485	200	0.000344031	0.0131832	0.4157
NAT2	0.101396	158	0.000349291	0.0133556	0.0462
TTBK2	0.0772597	207	0.000349942	0.0133556	0.1512
ESCO1	0.0779721	205	0.000351552	0.0133901	0.1356
SPEM2	0.0845793	189	0.000352502	0.0133993	0.0411
TYW5	0.105117	152	0.000357523	0.0135435	0.1013
HCFC2	0.0979721	163	0.000357726	0.0135435	0.0835
LMOD2	0.0848396	188	0.000358886	0.0135603	0.0603
OR10D3	0.107033	149	0.000363229	0.0136914	0.037
ZNF17	0.159978	100	0.000363801	0.0136914	0.4981
TTC37	0.0783521	203	0.000365749	0.0137374	0.285
OR2M7	0.159316	100	0.000375922	0.0140915	0.0199
KRT17	0.0938204	169	0.000377889	0.0141139	0.1809
ADGRG3	0.0765106	207	0.000378011	0.0141139	0.0496
EFNB1	0.132379	120	0.00037954	0.014118	0.0057
ARNT2	0.128064	124	0.000379775	0.014118	0.0415
POTEB	0.122084	130	0.000380357	0.014118	0.094
TGM3	0.0752458	210	0.000384645	0.0142492	0.0754
HIF3A	0.0806041	196	0.000386299	0.0142825	0.1918
ZNF510	0.119922	132	0.000387844	0.0143117	0.0406
UGT2B15	0.0963229	164	0.000389629	0.0143496	0.0023
NXF2B	0.165075	96	0.000393256	0.0144384	0.1896
PIK3R5	0.0800027	197	0.000393565	0.0144384	0.0462
CYP20A1	0.0851385	185	0.000396535	0.0145192	0.1016
ALDH7A1	0.0879165	179	0.000399792	0.0145968	0.0027
SMYD1	0.0990323	159	0.000400197	0.0145968	0.0338
SLC15A1	0.0747816	210	0.000403765	0.0146986	0.0297
COL15A1	0.0719762	218	0.000405896	0.0147478	0.0625
ITGB7	0.0804584	195	0.000407909	0.0147796	0.0198
MCHR2	0.110687	142	0.000408331	0.0147796	0.1223
LRRC45	0.084748	185	0.000411042	0.0148397	0.0392
LRBA	0.0745986	210	0.00041156	0.0148397	0.0237
CASC3	0.0895723	175	0.000412699	0.0148501	0.0743
SHC3	0.0916595	171	0.000413417	0.0148501	0.0194
DTWD1	0.0985543	159	0.000415598	0.014874	0.0487
STPG3	0.0874589	179	0.000416408	0.014874	0.0089
PCED1B	0.0836797	187	0.000417088	0.014874	0.0667
RGS9	0.085513	183	0.000417309	0.014874	0.3326
GRM8	0.11357	138	0.00041819	0.014874	0.0125
GTF2A1L	0.0809962	193	0.00041984	0.014874	0.0087
COL1A2	0.0805504	194	0.0004209	0.014874	0.0808
WASHC2A	0.0736733	212	0.000421145	0.014874	0.097
POLD2	0.0977499	160	0.000421742	0.014874	0.0526
UGT2B10	0.110987	141	0.000422599	0.014874	0.0015
ZNF256	0.131674	119	0.000422728	0.014874	0.3665
TCTE3	0.0952793	164	0.00042422	0.0148988	0.0012
PUS1	0.0867247	180	0.000425665	0.0149219	0.068
KRT80	0.0813878	191	0.000438638	0.0153213	0.1304
SFR1	0.0893844	174	0.000438675	0.0153213	0.0308
DIDO1	0.0699312	222	0.000440591	0.0153598	0.266
KIAA0232	0.0800222	194	0.000442909	0.0154123	0.2504
SEMA4D	0.0770131	201	0.000452234	0.0156944	0.2022
MYOF	0.071631	216	0.000452676	0.0156944	0.1383
REV3L	0.0722403	214	0.000455736	0.0157638	0.0442
POTEB2	0.1221	127	0.000456342	0.0157638	0.1291
RPTOR	0.104577	148	0.000459023	0.0158131	0.0344
HGD	0.0966729	160	0.000459442	0.0158131	0.0006
BDKRB1	0.0826057	187	0.0004609	0.0158346	0.0295
SULT1B1	0.0897339	172	0.00046557	0.015966	0.127
MPDZ	0.0733964	210	0.000466652	0.0159742	0.0065
B3GNT4	0.0875015	176	0.000473016	0.0161628	0.0255
EPHX1	0.0818492	188	0.000474663	0.0161899	0.03
TNS3	0.0760903	202	0.000477438	0.0162552	0.3033
TANC1	0.0720937	213	0.000479901	0.0163097	0.0133
WDR41	0.0882897	174	0.000482245	0.01636	0.0053
ATP13A3	0.0778486	197	0.000486066	0.0164601	0.0308
FCHO2	0.0952628	161	0.000490041	0.0165651	0.0169
A2M	0.0708731	216	0.000491101	0.0165714	0.0057
HESX1	0.0951491	161	0.000494519	0.0166316	0.0575
ATP5PB	0.0900636	170	0.000495286	0.0166316	0.1149
PITPNM1	0.0827163	185	0.000495522	0.0166316	0.0441
NTN4	0.0864403	177	0.000497087	0.0166546	0.1022
CAPS	0.0986285	155	0.000503264	0.0168242	0.0008
ALG13	0.0949135	161	0.000503925	0.0168242	0.0174
RNF165	0.199548	77	0.000509127	0.0169679	0.0047
MTIF2	0.0773142	197	0.000512201	0.0170404	0.0912
XRCC3	0.0805538	189	0.000514632	0.0170912	0.0915
ZNF423	0.102934	148	0.000517945	0.0171711	0.0632
SERPINB13	0.0792023	192	0.000518892	0.0171724	0.0446
MRPS14	0.131467	116	0.000521216	0.0172192	0.0393
OR4C6	0.209834	73	0.000523992	0.0172495	0.1275
ACSS1	0.084847	179	0.000525385	0.0172495	0.0112
GSTA2	0.0937929	162	0.000525936	0.0172495	0.0024
PARL	0.0967987	157	0.000525952	0.0172495	0.011
CCDC73	0.071216	213	0.000526689	0.0172495	0.128
SERPINF2	0.0838466	181	0.000528117	0.0172664	0.0967
APOD	0.101207	150	0.000531421	0.0173285	0.1559
SOX17	0.112525	135	0.000531847	0.0173285	0.0043
ARHGAP4	0.081825	185	0.000537866	0.0174945	0.0099
HSPH1	0.0884681	171	0.000542249	0.0175821	0.0332
ADAL	0.0864308	175	0.000542416	0.0175821	0.0046
UBR2	0.0778774	194	0.00054476	0.0176131	0.0029
SMPDL3B	0.0740325	204	0.000545235	0.0176131	0.2782
CFAP45	0.0807756	187	0.000546413	0.0176211	0.0437
OR1N2	0.113706	133	0.000550557	0.0177246	0.0424
KLHDC4	0.0738634	204	0.000554674	0.0178208	0.0339
FASTKD2	0.0948832	159	0.000555429	0.0178208	0.0338
TAAR6	0.0837115	180	0.000557425	0.017835	0.2717
CALML6	0.144069	105	0.000557757	0.017835	0.0216
RFPL4B	0.11178	135	0.000559051	0.0178416	0.1102
ZKSCAN1	0.0907618	166	0.000559847	0.0178416	0.1106
NDUFS5	0.109254	138	0.00056208	0.0178465	0.0899
NDUFA11	0.0917936	164	0.000563594	0.0178465	0.3308
IL1B	0.0791649	190	0.000563645	0.0178465	0.0628
OR1C1	0.137263	110	0.000563772	0.0178465	0.0849
LCE1D	0.127784	118	0.000566891	0.0179153	0.0334
OR9G1	0.0970239	155	0.000569448	0.0179404	0.0278
SSX3	0.103741	145	0.00057031	0.0179404	0.0589
CCDC186	0.0778015	193	0.000570528	0.0179404	0.162
LONRF2	0.0951215	158	0.000571619	0.0179448	0.114
OR4D9	0.122316	123	0.000574915	0.0180018	0.0294
GTF2I	0.102875	146	0.000576546	0.0180018	0.2044
KIAA0408	0.0696985	215	0.000576956	0.0180018	0.0496
SPG11	0.0706849	212	0.000577238	0.0180018	0.1385
CEP63	0.0832923	180	0.000578739	0.0180111	0.062
CASP5	0.0823489	182	0.000579944	0.0180111	0.2547
TPCN2	0.0734169	204	0.000580389	0.0180111	0.0661
ZKSCAN3	0.0831686	180	0.00058518	0.01813	0.1088
CYP4X1	0.0774614	193	0.000589464	0.0182264	0.1512
VAMP1	0.209437	72	0.000590217	0.0182264	0.0004
HPS3	0.0721678	207	0.000591241	0.0182283	0.0115
C1ORF226	0.0829017	180	0.00059933	0.0184241	0.2519
CAPN15	0.0760959	196	0.000599538	0.0184241	0.1459
CASQ1	0.0926612	161	0.00060342	0.0185133	0.1675
ACY1	0.0836441	178	0.000609722	0.0186764	0.0029
LGALS9	0.0753777	197	0.000619239	0.0189373	0.0222
FOXS1	0.0844039	176	0.000620279	0.0189385	0.2417
FBXW12	0.0950895	156	0.000630221	0.0191744	0.1196
C14ORF119	0.12928	115	0.000630511	0.0191744	0.0065
TGIF2LX	0.106016	140	0.000631044	0.0191744	0.1284
FAM236C	0.140313	106	0.000632109	0.019176	0.0101
ARHGAP36	0.0856221	173	0.000633973	0.0191814	0.13
FAM217B	0.0759069	195	0.000634315	0.0191814	0.1542
BDP1	0.0656993	225	0.000637269	0.0192045	0.0414
TSPAN8	0.0782752	189	0.000637556	0.0192045	0.0558
KCNK16	0.0961582	154	0.000638685	0.0192045	0.0313
SEMA7A	0.0835744	177	0.000639679	0.0192045	0.1864
SLC25A24	0.0891229	166	0.000640898	0.0192045	0.0093
WNK4	0.0742463	199	0.000642347	0.0192045	0.0292
POLK	0.0713588	207	0.000642621	0.0192045	0.0646
MAGEA8	0.159762	93	0.000643194	0.0192045	0.3821
ZC3H3	0.0699238	211	0.000647756	0.0193012	0.0177
FOXRED1	0.0730422	202	0.000648571	0.0193012	0.0782
OR4B1	0.09657	153	0.000649492	0.0193012	0.0068
TACC2	0.0695451	212	0.000650995	0.0193156	0.0731
CCDC107	0.0792335	186	0.000656165	0.0194385	0.1223
GOSR2	0.102473	144	0.000657662	0.0194524	0.0161
EZHIP	0.088194	167	0.000662095	0.019553	0.1829
OMD	0.0825083	178	0.0006742	0.0198794	0.0559
ATR	0.0711357	206	0.000681367	0.0200595	0.1457
L1CAM	0.0736323	199	0.000682605	0.0200648	0.0222
CDT1	0.0707567	207	0.000683733	0.0200668	0.0691
SMIM22	0.10398	141	0.00069015	0.0202237	0.134
SSTR5	0.0855868	171	0.000692726	0.0202679	0.1961
ANKMY1	0.0736899	198	0.000704193	0.0205716	0.0605
ACOT12	0.0792805	184	0.000707224	0.0206177	0.0026
ARHGAP28	0.0721705	202	0.00070795	0.0206177	0.0596
MEFV	0.0674333	216	0.000710829	0.0206697	0.1911
ALOX12B	0.0766789	190	0.000712908	0.0206941	0.0338
CDX4	0.10977	133	0.000713852	0.0206941	0.0936
GPR35	0.116792	125	0.000716499	0.020739	0.1313
WSB2	0.15202	96	0.000731094	0.0211292	0.0054
ADAMDEC1	0.0732103	198	0.000738262	0.0213038	0.0017
KCNT1	0.0810021	179	0.00073976	0.0213145	0.1849
ZNF136	0.109103	133	0.00074601	0.0214389	0.2121
LRIG3	0.0730998	198	0.000746343	0.0214389	0.0256
PRKN	0.0733828	197	0.000752951	0.021596	0.311
HENMT1	0.0772899	187	0.000755625	0.0216347	0.1777
CRP	0.0820999	176	0.000758826	0.0216347	0.1146
NDST1	0.102609	141	0.000759653	0.0216347	0.0715
UTS2R	0.0886745	163	0.000759666	0.0216347	0.1221
EEA1	0.0721826	200	0.000760016	0.0216347	0.1052
FANCG	0.0714389	202	0.000761962	0.0216576	0.1108
GOT1	0.0949946	152	0.000767713	0.0217883	0.0036
GOLGA8N	0.129169	112	0.000770197	0.0218102	0.3614
ZNF695	0.157511	92	0.000771831	0.0218102	0.3411
SLC22A8	0.0774672	186	0.000772627	0.0218102	0.2517
CES1	0.0742416	194	0.000773709	0.0218102	0.0297
TIAM2	0.0666383	216	0.000774246	0.0218102	0.0743
ACTN3	0.0862893	167	0.000775496	0.021813	0.0199
SGCG	0.0813586	177	0.000777398	0.021834	0.0262
SPDYE6	0.269796	54	0.000785177	0.0220063	0.101502
CEP295NL	0.083611	172	0.000785855	0.0220063	0.2489
MRM2	0.0807447	178	0.000788083	0.0220361	0.0051
AOC3	0.0697006	206	0.000789344	0.0220388	0.0507
TIGD4	0.0806603	178	0.000793991	0.0221017	0.0447
ABCA13	0.0721051	199	0.000794014	0.0221017	0.2583
KL	0.075926	189	0.0007951	0.0221017	0.0691
HSD3B1	0.0767091	187	0.000797562	0.0221376	0.0694
GPR180	0.0926149	155	0.000799638	0.0221627	0.0195
NDUFA9	0.0752889	190	0.000812983	0.0224997	0.0398
NOD1	0.0667217	214	0.00082028	0.0226685	0.0656
FAM234A	0.0724813	197	0.000822499	0.0226967	0.0878
CHRNA4	0.0719854	198	0.000832931	0.0229511	0.14
MAP1A	0.0653337	218	0.000834477	0.0229603	0.0852
CD74	0.0943047	151	0.000847813	0.0232933	0.0226
RHOXF2	0.126176	113	0.000853775	0.0233721	0.5683
DRC7	0.0706525	201	0.000854281	0.0233721	0.0451
ASB2	0.0751427	189	0.000855854	0.0233721	0.0922
NECTIN4	0.0866637	164	0.000856125	0.0233721	0.0206
EVA1A	0.105386	135	0.000858058	0.0233721	0.0114
SSX4B	0.105385	135	0.00085809	0.0233721	0.0688
ZZEF1	0.0665932	213	0.000859745	0.0233836	0.1507
IL12RB2	0.0665664	213	0.000862191	0.0234165	0.092
CYP2R1	0.0806032	176	0.000865	0.0234591	0.0035
SCUBE3	0.0854376	166	0.00086862	0.0234948	0.0043
CCR6	0.0757892	187	0.000868799	0.0234948	0.0308
CCSER1	0.072272	196	0.000870437	0.0235055	0.1181
LARP1B	0.0722499	196	0.000872306	0.0235224	0.1064
MTO1	0.0740963	191	0.000876876	0.0235875	0.1104
MPRIP	0.0642809	220	0.000877211	0.0235875	0.2801
ENGASE	0.0700224	202	0.000878538	0.0235897	0.1401
RNF222	0.100995	140	0.000894558	0.0239858	0.0995
AP2A2	0.092314	153	0.000897528	0.0240314	0.034
GRSF1	0.0947771	149	0.00089965	0.0240364	0.0416
GIMD1	0.0801395	176	0.000900817	0.0240364	0.0227
TMPRSS13	0.074195	190	0.000901522	0.0240364	0.0742
PHF3	0.0667528	211	0.000903675	0.0240415	0.1973
ISG20	0.0887139	159	0.000904253	0.0240415	0.03
ATL2	0.115774	122	0.000907962	0.0241062	0.0088
PTPRZ1	0.0641949	219	0.000914397	0.0242431	0.2787
ZNF844	0.102816	137	0.000919681	0.024349	0.4858
F8	0.0650162	216	0.000921741	0.0243499	0.0285
ZDHHC19	0.075553	186	0.000922285	0.0243499	0.1283
IPP	0.100523	140	0.000924443	0.0243638	0.0146
KCNQ2	0.0963342	146	0.00092638	0.0243638	0.0792
PGAM5	0.115437	122	0.000926673	0.0243638	0.0021
GADL1	0.0770729	182	0.000934879	0.0245454	0.0135
SPACA9	0.100278	140	0.000940307	0.0246305	0.0756
PTK6	0.0749232	187	0.000941671	0.0246305	0.0541
VEZT	0.0733419	191	0.000942022	0.0246305	0.0822
UIMC1	0.0725466	193	0.00094486	0.0246706	0.324
F12	0.0678429	206	0.000954904	0.0248657	0.0057
TSPAN4	0.121997	115	0.000954959	0.0248657	0.0485
MROH2B	0.0655544	213	0.000959817	0.0249579	0.0196
CDCP1	0.0664787	210	0.00096149	0.0249671	0.0417
FAM214A	0.0680713	205	0.000965109	0.0250267	0.0619
ENKUR	0.0826366	169	0.000966844	0.0250374	0.0024
SRFBP1	0.0707862	197	0.000971131	0.0250912	0.3512
OXR1	0.0697145	200	0.000971573	0.0250912	0.0263
SCN8A	0.0943478	148	0.000973549	0.025108	0.0658
SMC4	0.072975	191	0.00097544	0.0251226	0.0149
AP3B1	0.0732934	190	0.000981697	0.0252494	0.0011
TKT	0.0800218	174	0.000985969	0.0253053	0.071
TARM1	0.0935311	149	0.000986544	0.0253053	0.0036
ANKRD35	0.0678159	205	0.00099058	0.0253744	0.0818
RALGDS	0.0712563	195	0.000995904	0.0254763	0.1244
BIRC7	0.0789142	176	0.00100277	0.0256173	0.0441
SORL1	0.0663053	209	0.00101208	0.0258203	0.3814
CALHM1	0.0810356	171	0.00101992	0.0259854	0.0675
OR5I1	0.115732	120	0.00102196	0.0260023	0.047
MS4A7	0.0871461	159	0.00102349	0.0260062	0.0397
AASS	0.0724225	191	0.001028	0.0260859	0.0071
SMCO2	0.0858917	161	0.00103709	0.0262515	0.0768
PNLIPRP1	0.0701136	197	0.0010373	0.0262515	0.0175
TMEM59L	0.100218	138	0.00104373	0.0263789	0.06
NUDT16	0.101674	136	0.00104576	0.026395	0.0377
PUS10	0.0797474	173	0.00105072	0.0264635	0.0969
NACAD	0.0706985	195	0.00105127	0.0264635	0.032
MAPK1IP1L	0.131854	105	0.00105269	0.0264639	0.0217
BGN	0.100054	138	0.00105554	0.0265004	0.045
SPATA22	0.0761245	181	0.00105818	0.0265317	0.0582
NAV1	0.0764817	180	0.00106465	0.0266585	0.5445
RHCE	0.069108	199	0.0010683	0.0267145	0.041
ZBED6	0.0747443	184	0.00107106	0.0267483	0.0164
SYT6	0.0928705	148	0.00108521	0.0270335	0.0993
CYTIP	0.0798346	172	0.00108534	0.0270335	0.0067
BAG3	0.0696154	197	0.0010892	0.0270836	0.0366
MYL7	0.166375	83	0.00109021	0.0270836	0.0018
PHF2	0.0774823	177	0.00109342	0.0270946	0.1295
TRIM15	0.0806906	170	0.00109351	0.0270946	0.2695
PCDHB13	0.0740655	185	0.00109827	0.0271558	0.2765
ABHD16A	0.0857042	160	0.00109886	0.0271558	0.0017
RIPPLY3	0.0810411	169	0.00110551	0.0272845	0.0328
CHD1	0.0872419	157	0.00110837	0.0273195	0.124
LYPD5	0.0764321	179	0.00111104	0.0273336	0.012
IL17RA	0.066013	207	0.00111451	0.0273336	0.0451
WFS1	0.066331	206	0.00111497	0.0273336	0.0839
PAK6	0.076388	179	0.00111542	0.0273336	0.0515
SLC16A3	0.0814115	168	0.00111616	0.0273336	0.0698
PINX1	0.0718471	190	0.00112548	0.0275262	0.089
SPEM1	0.0745897	183	0.0011276	0.0275425	0.0039
C2ORF16	0.101268	135	0.00113067	0.0275818	0.2255
FASTKD5	0.0674687	202	0.00113559	0.0276662	0.2476
HOXB13	0.0959428	142	0.00115464	0.0280943	0.2443
GABRR3	0.0883934	154	0.00115681	0.0281109	0.0785
CACNG5	0.126312	108	0.00116193	0.0281991	0.1634
GOLGA6A	0.078466	173	0.00117313	0.0284345	0.396
TRABD	0.0930505	146	0.00117538	0.0284372	0.0835
NHSL2	0.0674543	201	0.00117625	0.0284372	0.0845
HEPACAM	0.0904606	150	0.00118345	0.028575	0.0243
AGTPBP1	0.072774	186	0.00119263	0.0287246	0.051
PCNX4	0.0641059	211	0.0011932	0.0287246	0.1564
AGXT	0.0751937	180	0.00119473	0.0287246	0.006
POTEB3	0.0947748	143	0.00119572	0.0287246	0.2756
ARHGEF11	0.0659469	205	0.00119863	0.0287579	0.364
CLBA1	0.0777301	174	0.00120214	0.0288056	0.1346
DIP2A	0.0685923	197	0.00120407	0.0288155	0.2795
KCNH6	0.0681354	198	0.00121704	0.029089	0.0465
LGI1	0.134179	101	0.00121997	0.0291225	0.015
ERP27	0.0716988	188	0.0012262	0.0292341	0.0341
DNHD1	0.0609101	221	0.00123077	0.0292672	0.0083
CLEC3A	0.0893267	151	0.00123152	0.0292672	0.035
GFY	0.0679942	198	0.00123408	0.0292672	0.1273
KCNJ11	0.103026	131	0.001235	0.0292672	0.0261
TNC	0.0614273	219	0.00123637	0.0292672	0.2617
CD83	0.0748065	180	0.00123686	0.0292672	0.063
C10ORF90	0.0659289	204	0.00124106	0.02933	0.1324
NEK5	0.0675575	199	0.00124553	0.0293989	0.0352
ARHGDIB	0.11236	120	0.00124899	0.0294439	0.0277
ZNF718	0.111353	121	0.00125428	0.0295197	0.2132
ZNF560	0.097519	138	0.00125571	0.0295197	0.1231
CDCA4	0.0804644	167	0.0012576	0.0295197	0.3719
NRCAM	0.069193	194	0.0012594	0.0295197	0.1365
KIAA0586	0.0615358	218	0.00126001	0.0295197	0.2726
FAM50B	0.104173	129	0.00127215	0.0297602	0.1574
B3GNT10	0.0720654	186	0.00127342	0.0297602	0.0848
CARD19	0.0958545	140	0.00127873	0.0298476	0.0446
BAG5	0.0951234	141	0.00128289	0.0299077	0.036
NTSR1	0.0747991	179	0.00128484	0.029908	0.051
IQANK1	0.0893446	150	0.00128606	0.029908	0.0625
KLC4	0.0880998	152	0.00129204	0.029989	0.0007
GPER1	0.0777896	172	0.00129271	0.029989	0.2347
TFAM	0.0841539	159	0.00129641	0.0300015	0.4838
ANGPTL3	0.0751203	178	0.00129642	0.0300015	0.0116
SCRN3	0.0726024	184	0.00130295	0.0300957	0.0493
ADGRD1	0.0626653	213	0.00130373	0.0300957	0.1805
PVRIG	0.0868151	154	0.00130526	0.0300957	0.2202
KMT2C	0.0605897	220	0.00131414	0.0302334	0.3915
GPR156	0.0634864	210	0.00131446	0.0302334	0.1225
HBM	0.111481	120	0.00131602	0.0302334	0.0204
NELFCD	0.143974	93	0.00132967	0.0305098	0.0007
GIMAP4	0.0827075	161	0.00133797	0.0306632	0.1924
GALR1	0.0887464	150	0.00134467	0.0307539	0.0078
ACER1	0.0747032	178	0.00134518	0.0307539	0.0375
MEPE	0.069938	190	0.00134798	0.0307809	0.122
CD96	0.0660775	201	0.00134986	0.0307866	0.0644
RHOXF2B	0.113875	117	0.0013539	0.0307919	0.3936
ADH1B	0.0863349	154	0.0013541	0.0307919	0.0702
SPDL1	0.0710105	187	0.00135497	0.0307919	0.0755
MDC1	0.0622767	213	0.00135856	0.0308364	0.1381
JPT2	0.086251	154	0.00136281	0.030839	0.0211
CDH26	0.0949004	140	0.0013664	0.030839	0.0329
SPAG17	0.0588764	225	0.00136834	0.030839	0.0342
TMEM72	0.076231	174	0.00136858	0.030839	0.0617
DAGLA	0.0819104	162	0.00136885	0.030839	0.0217
TRPM1	0.0622038	213	0.0013691	0.030839	0.065
FTCDNL1	0.0884826	150	0.00137136	0.030839	0.0658
KCNH2	0.0770959	172	0.00137171	0.030839	0.0788
ARHGAP24	0.0748711	177	0.00137589	0.0308805	0.0391
TGOLN2	0.0890268	149	0.00137682	0.0308805	0.2224
SERPINI2	0.0703942	188	0.00138527	0.0310209	0.0851
MME	0.0778826	170	0.00138635	0.0310209	0.1059
NIPBL	0.0719065	184	0.00138862	0.0310349	0.2427
FAM83F	0.0734722	180	0.00139375	0.0311128	0.0298
SSTR4	0.0973832	136	0.00139708	0.0311169	0.152
PURB	0.226614	59	0.00139925	0.0311169	0.0018
IKBIP	0.0751034	176	0.00139963	0.0311169	0.2196
ZNF443	0.151056	88	0.00140051	0.0311169	0.3745
USHBP1	0.0625448	211	0.00140572	0.0311749	0.3556
MST1R	0.0602451	219	0.00140641	0.0311749	0.0978
FSCN3	0.0691082	191	0.00140843	0.0311832	0.0101
EDIL3	0.0965118	137	0.00141192	0.0312236	0.0035
GPR45	0.0776475	170	0.00141416	0.0312236	0.0742
GP6	0.0709186	186	0.00141592	0.0312236	0.0243
NETO1	0.0930399	142	0.00141686	0.0312236	0.0299
ZNF730	0.115017	115	0.00142164	0.0312927	0.4158
HBS1L	0.0724271	182	0.00142348	0.0312967	0.0839
PWP2	0.0636204	207	0.00142597	0.0313069	0.2046
OR2M2	0.13939	95	0.00142821	0.0313069	0.1324
EPN2	0.0700625	188	0.0014289	0.0313069	0.015
ZNF426	0.132302	100	0.00143165	0.0313307	0.4091
HYDIN	0.0584506	225	0.00143518	0.0313718	0.0419
MYO15A	0.0613511	214	0.00145334	0.0317144	0.227
TRIM64C	0.0989867	133	0.00145446	0.0317144	0.0326
HAVCR1	0.0687594	191	0.00145588	0.0317144	0.0891
METTL15	0.0701797	187	0.00146381	0.0318505	0.1363
GOLGA6L9	0.176233	75	0.00147278	0.0319823	0.1395
OR5B2	0.0767093	171	0.00147325	0.0319823	0.2202
LCE2D	0.104283	126	0.0014771	0.0320293	0.2173
ZPR1	0.0736186	178	0.00148069	0.0320704	0.0075
ANKRD36C	0.124067	106	0.00148323	0.0320885	0.3835
ABHD3	0.0936742	140	0.00148795	0.0321541	0.0025
IQCF3	0.0949824	138	0.00149401	0.032248	0.0455
ZBED4	0.0656543	199	0.00150378	0.032422	0.4328
ZNF257	0.118141	111	0.00150684	0.0324511	0.1436
RSAD2	0.0729428	179	0.00151566	0.0326039	0.0958
NPC1L1	0.0629824	207	0.00152283	0.0326758	0.1609
NKAIN3	0.124751	105	0.00152299	0.0326758	0.0113
GSTK1	0.0763094	171	0.00152418	0.0326758	0.001
BTBD6	0.108067	121	0.00152767	0.032692	0.0526
ZNF404	0.107166	122	0.00152839	0.032692	0.2085
MRS2	0.0780584	167	0.00153558	0.0328088	0.0023
FBXW5	0.0804075	162	0.00154489	0.0329704	0.0709
FUT10	0.065691	198	0.00154835	0.0330071	0.0133
C6ORF120	0.085687	152	0.00155021	0.0330095	0.1056
SLITRK4	0.0861881	151	0.00155838	0.0331142	0.0133
TARS2	0.0656149	198	0.00156	0.0331142	0.0143
POU6F2	0.0755887	172	0.00156037	0.0331142	0.1187
GPR84	0.0710053	183	0.00156248	0.0331217	0.0981
TMEM176A	0.0713711	182	0.00156623	0.03314	0.0072
MCHR1	0.0956844	136	0.00156684	0.03314	0.0863
CEACAM8	0.0942297	138	0.00157305	0.0332342	0.3847
GDNF	0.111254	117	0.00157617	0.033263	0.0066
CHCHD3	0.0871809	149	0.00157834	0.0332716	0.009
CRTC1	0.087095	149	0.00158839	0.0334463	0.0365
CHRM3	0.0805414	161	0.00159112	0.0334583	0.0432
TAC3	0.0858994	151	0.0015925	0.0334583	0.0189
CRIP3	0.096857	134	0.00159483	0.0334598	0.0733
OR6T1	0.11604	112	0.0015961	0.0334598	0.0447
RAPGEF6	0.0656926	197	0.0015998	0.0334699	0.0437
HLA-C	0.0913146	142	0.00160012	0.0334699	0.0147
MSLNL	0.0660158	196	0.00160194	0.0334709	0.0781
CFB	0.0646722	200	0.0016046	0.0334897	0.0222
AICDA	0.138332	94	0.00160856	0.0335352	0.0094
TUNAR	0.2923	45	0.00161147	0.033559	0.0043
ACE2	0.0630338	205	0.00161335	0.0335612	0.0381
DDX56	0.0718207	180	0.00161575	0.0335743	0.0286
SPATA5L1	0.0662219	195	0.00162292	0.0336863	0.2969
ANKRD62	0.0675682	191	0.00163033	0.033803	0.1584
BRD1	0.0740677	174	0.0016502	0.0341776	0.2068
SCN3B	0.121932	106	0.0016592	0.0343263	0.0097
ZNF273	0.102379	126	0.00166378	0.0343633	0.5472
SYCP1	0.0618163	208	0.0016649	0.0343633	0.2012
OGFR	0.0718772	179	0.00166643	0.0343633	0.0608
UBXN11	0.0635715	202	0.00168005	0.034576	0.0022
TMEM171	0.0690626	186	0.00168113	0.034576	0.1326
IQSEC1	0.0751487	171	0.00168223	0.034576	0.2116
GPLD1	0.0613829	209	0.00168866	0.0346706	0.0191
OR2F1	0.0693591	185	0.00169337	0.0347296	0.1804
SMTNL2	0.0700267	183	0.001708	0.0349542	0.0754
OBI1	0.0677918	189	0.00170801	0.0349542	0.316
LXN	0.0860474	149	0.00171643	0.0350886	0.0123
TUBB1	0.0795601	161	0.00172108	0.0351456	0.2642
CDCA2	0.0589152	217	0.00172445	0.0351766	0.0612
BAIAP3	0.0645537	198	0.00173189	0.0352903	0.234
ZNF221	0.085864	149	0.00173988	0.035415	0.5283
ANKRD20A1	0.0683005	187	0.00174335	0.0354475	0.3997
CPNE7	0.080845	158	0.00175317	0.0356089	0.2558
OR5M9	0.0899849	142	0.00175737	0.0356559	0.0844
SLC17A3	0.0692852	184	0.00176502	0.0357729	0.1735
MUC21	0.0670361	190	0.00177331	0.0358574	0.0587
SSX2	0.126686	101	0.00177439	0.0358574	0.0546
HGS	0.0711688	179	0.00177488	0.0358574	0.1132
OTUD3	0.0758252	168	0.00177953	0.0359131	0.053
GPR25	0.0973436	131	0.00178679	0.0360213	0.1349
IPMK	0.0785519	162	0.00179378	0.0361141	0.0013
ZNF44	0.147038	87	0.00179521	0.0361141	0.6237
TP53BP2	0.0637701	199	0.00181215	0.036405	0.2128
KRT77	0.0615852	206	0.00181352	0.036405	0.2345
DHRS4L2	0.0654023	194	0.00181563	0.0364087	0.0474
PAOX	0.0704927	180	0.00181967	0.0364512	0.0403
MRPS5	0.0656936	193	0.00182425	0.0365043	0.1606
CRYAA	0.151877	84	0.00183103	0.0366013	0.0152
SCN1A	0.0768475	165	0.00183356	0.0366131	0.0169
PCNX1	0.061455	206	0.00183789	0.036618	0.0309
LCE2B	0.10953	116	0.00184007	0.036618	0.2304
ENTPD7	0.0807389	157	0.00184066	0.036618	0.0022
TPTE2	0.0703593	180	0.00184154	0.036618	0.0247
GRB14	0.0874308	145	0.00184548	0.0366578	0.1715
GPR37L1	0.0749145	169	0.00184954	0.03667	0.5353
ISM1	0.0767249	165	0.00185209	0.03667	0.0908
KLK15	0.0740128	171	0.00185274	0.03667	0.1981
PRORP	0.0641887	197	0.00185384	0.03667	0.1623
SH2D3C	0.0706102	179	0.00186535	0.0368591	0.05
ATF6	0.0660822	191	0.0018775	0.0370571	0.0839
ZNF484	0.09583	132	0.00187928	0.0370571	0.0515
KIF22	0.0733939	172	0.00188245	0.0370809	0.2531
TM4SF19	0.0793716	159	0.00189155	0.03717	0.0789
CFAP206	0.0670563	188	0.00189267	0.03717	0.0071
ZNF415	0.0847252	149	0.00189286	0.03717	0.5954
JMY	0.0696477	181	0.00189546	0.0371823	0.0222
ESCO2	0.0629364	200	0.0019071	0.0373645	0.1734
OR6V1	0.0857718	147	0.00190869	0.0373645	0.0043
NDUFB5	0.0763131	165	0.00191569	0.0373962	0.362
C3	0.0613495	205	0.00191575	0.0373962	0.1988
CEP104	0.0610477	206	0.00191623	0.0373962	0.1864
ZNF763	0.160365	79	0.00192232	0.0374161	0.0072
OR5T2	0.082837	152	0.00192238	0.0374161	0.0399
SKIL	0.0748753	168	0.00192643	0.0374161	0.0588
PATJ	0.0578877	217	0.00192684	0.0374161	0.3053
OR56A1	0.0906046	139	0.00192714	0.0374161	0.1146
PDCL	0.0926023	136	0.00192919	0.0374176	0.0313
PPARG	0.128828	98	0.00193397	0.0374719	0.0116
VWDE	0.0756741	166	0.00194379	0.0376237	0.2705
GPRC6A	0.0650198	193	0.00194616	0.037631	0.1653
WASF2	0.0820654	153	0.00195577	0.0377783	0.0094
TULP2	0.0659684	190	0.00196156	0.0378516	0.4269
GIN1	0.0716387	175	0.0019644	0.0378677	0.1157
ADAM28	0.05877	213	0.00197019	0.0379407	0.0656
RADX	0.0803512	156	0.00197494	0.0379936	0.1903
OR2B2	0.0852654	147	0.00198057	0.0380631	0.0379
STIL	0.0597658	209	0.00199793	0.0383578	0.2759
ADAMTSL5	0.0668077	187	0.00200299	0.038416	0.0853
DMWD	0.0780983	160	0.00201161	0.0385424	0.0064
PRR13	0.0855756	146	0.00202086	0.0386804	0.0191
TCTEX1D1	0.075182	166	0.00202433	0.0387076	0.0233
LILRA1	0.0975698	128	0.00203822	0.0389335	0.0433
BTBD16	0.0635352	196	0.00204025	0.0389335	0.0625
SNX4	0.0830563	150	0.00205455	0.0391339	0.0368
HELZ2	0.0745486	167	0.00205489	0.0391339	0.3024
TRAF2	0.0754338	165	0.00205893	0.0391714	0.0969
PLXNB2	0.0612201	203	0.00206375	0.0392227	0.0701
PREX2	0.0654206	190	0.00206577	0.0392227	0.073
KRTAP4-7	0.0864085	144	0.00207415	0.0393026	0.2341
ADCY9	0.0620876	200	0.00207516	0.0393026	0.1451
PYGM	0.0777008	160	0.00207621	0.0393026	0.1243
CDH1	0.0626662	198	0.00208577	0.0394442	0.0029
ZNF785	0.138586	90	0.00209733	0.0396232	0.0313
CFAP46	0.0565494	219	0.00210407	0.039652	0.2198
ATP6V0E1	0.216256	58	0.00210531	0.039652	0.0028
RPAP2	0.061627	201	0.00210656	0.039652	0.0411
BBS1	0.0659078	188	0.00210723	0.039652	0.0337
GLMN	0.0669566	185	0.00211224	0.0397068	0.2045
ZNF385C	0.0644453	192	0.00212385	0.0398743	0.0503
CPQ	0.0691373	179	0.00212663	0.0398743	0.0546
DNA2	0.0594475	208	0.00212747	0.0398743	0.1854
PJA2	0.0653975	189	0.0021391	0.0400527	0.1044
METTL25	0.0629817	196	0.00215339	0.0402803	0.0919
NELFB	0.0786993	157	0.00215806	0.0403278	0.0702
PRSS12	0.0649281	190	0.0021642	0.0403838	0.0947
HLA-A	0.0796777	155	0.00216532	0.0403838	0.1389
DSC1	0.0592267	208	0.00217666	0.0405508	0.0704
MGME1	0.0684815	180	0.00217856	0.0405508	0.0532
FUT5	0.077563	159	0.00218207	0.0405763	0.0056
SLC8B1	0.0641381	192	0.00218708	0.0406295	0.0969
SLBP	0.0880417	140	0.00220089	0.0408362	0.0916
MAN2A1	0.0602679	204	0.00220463	0.0408362	0.0731
DEFB108B	0.109235	113	0.00220468	0.0408362	0.0509
EGFLAM	0.0584885	210	0.00221602	0.041006	0.0419
CYBC1	0.0891619	138	0.00222591	0.0411488	0.0305
TM4SF18	0.0917693	134	0.00223692	0.041312	0.0266
INHBA	0.0910527	135	0.00224168	0.0413597	0.198
PDZRN3	0.0739229	166	0.00224592	0.0413975	0.282
RNASET2	0.0684808	179	0.00225458	0.0414337	0.1424
PYGB	0.0729878	168	0.00225527	0.0414337	0.1254
RNF216	0.0666039	184	0.00225579	0.0414337	0.0198
ITIH6	0.126956	97	0.00225664	0.0414337	0.1418
SIRT3	0.0696096	176	0.00226351	0.0415197	0.1711
ZSCAN25	0.0684082	179	0.00226919	0.0415384	0.2069
PNMA8B	0.0875897	140	0.00227112	0.0415384	0.3752
LNX2	0.0661617	185	0.0022725	0.0415384	0.0352
DRP2	0.0724505	169	0.00227484	0.0415384	0.0137
RHD	0.0614702	199	0.0022755	0.0415384	0.0579
KANK4	0.0602329	203	0.00228013	0.0415828	0.1714
GCNA	0.0816285	150	0.00228515	0.0416342	0.3087
EXOC1	0.0965093	127	0.00228798	0.0416456	0.0123
ATP4B	0.067504	181	0.00229883	0.0417955	0.0918
SPACA4	0.0773648	158	0.00230394	0.0417955	0.0097
MAGEA2B	0.141202	87	0.00230726	0.0417955	0.3973
USP36	0.0572738	213	0.00230882	0.0417955	0.3772
VWA2	0.0610121	200	0.00230955	0.0417955	0.2163
SIGLECL1	0.0763505	160	0.00231148	0.0417955	0.084
LILRA4	0.0860963	142	0.00231167	0.0417955	0.2041
TMCO2	0.0730934	167	0.0023187	0.0418324	0.0079
SKOR1	0.0748919	163	0.00231987	0.0418324	0.0046
GJA8	0.0697246	175	0.00232034	0.0418324	0.0599
PZP	0.0677556	180	0.00232478	0.0418726	0.0487
RANBP17	0.0692796	176	0.00232981	0.0418839	0.2383
ATP8B3	0.0638101	191	0.00232983	0.0418839	0.1858
HTR3E	0.0883937	138	0.00234617	0.042085	0.2905
ZGPAT	0.064757	188	0.00234663	0.042085	0.1338
KLK5	0.066531	183	0.00234769	0.042085	0.1101
RBBP6	0.0601708	202	0.00236455	0.0423471	0.0345
PDE7B	0.0732734	166	0.00236955	0.0423967	0.0263
KIF18A	0.0592509	205	0.00237303	0.0424187	0.3206
FBXO34	0.0642796	189	0.00237613	0.0424341	0.0521
ZNF37A	0.117278	104	0.00238199	0.0424986	0.1248
ASB13	0.0966181	126	0.00238482	0.0425072	0.0193
DOCK1	0.0702009	173	0.00238806	0.0425072	0.1347
BCAS4	0.0862399	141	0.00238921	0.0425072	0.083
NDUFB2	0.0815576	149	0.00239286	0.0425323	0.0846
GTSE1	0.059151	205	0.00239733	0.0425717	0.0669
DSC3	0.0582281	208	0.00241366	0.0427935	0.0808
INVS	0.058508	207	0.00241434	0.0427935	0.2132
CCDC81	0.0590503	205	0.00242207	0.0428903	0.0673
SON	0.0581755	208	0.00242683	0.0429346	0.0399
ULK4	0.0565086	214	0.00243412	0.0430232	0.1736
TBC1D2B	0.0699467	173	0.00244084	0.0430398	0.1736
ELK4	0.0650311	186	0.00244094	0.0430398	0.1193
CD200	0.0761391	159	0.00244188	0.0430398	0.0126
NDUFS3	0.0780859	155	0.00244768	0.0431019	0.013
ABCC3	0.05892	205	0.00245447	0.0431814	0.1913
KRTAP10-1	0.0702703	172	0.00245873	0.0432161	0.3927
NT5E	0.0690448	175	0.00246172	0.0432285	0.0387
GPR149	0.0596868	202	0.00248241	0.0435515	0.0764
GBP2	0.0821221	147	0.00249139	0.0436197	0.1771
RYR2	0.0599465	201	0.00249204	0.0436197	0.1689
SULT1A1	0.0929316	130	0.00249345	0.0436197	0.0169
PTGIR	0.0696891	173	0.00249552	0.0436197	0.0049
OR8U1	0.0758301	159	0.00250221	0.0436964	0.1032
TNIP2	0.0676633	178	0.00250817	0.0437393	0.1117
TBCCD1	0.0712828	169	0.00250929	0.0437393	0.1321
CCDC114	0.0616927	195	0.00251824	0.0438534	0.0196
GREM2	0.147723	82	0.00252181	0.0438534	0.0354
FLRT1	0.072077	167	0.00252279	0.0438534	0.1154
ADCK5	0.0626052	192	0.00253187	0.0439708	0.0587
SNPH	0.0698911	172	0.00253975	0.0440604	0.0276
SSX5	0.101262	119	0.00254282	0.0440604	0.1031
MGA	0.0548075	219	0.00254401	0.0440604	0.521
PLXNC1	0.0609429	197	0.00254811	0.0440912	0.1034
PLEKHA5	0.0628426	191	0.00255412	0.0441548	0.1048
SLC37A2	0.0655695	183	0.00256237	0.0442571	0.022
TGM2	0.0620435	193	0.0025898	0.0446901	0.0571
PPAN	0.0643776	186	0.00259302	0.0447034	0.1671
SLFNL1	0.0672774	178	0.0025953	0.0447034	0.1856
PPEF2	0.0636608	188	0.0025999	0.0447419	0.0529
TUT4	0.0616494	194	0.00260801	0.0448407	0.1872
QSER1	0.0588191	203	0.00263011	0.0451797	0.0779
OR2L2	0.104151	115	0.00264099	0.0453089	0.0354
KRT24	0.0593606	201	0.00264242	0.0453089	0.1015
ZNF585B	0.0878601	136	0.00265699	0.0455176	0.0971
DNAH17	0.055409	215	0.00266176	0.045558	0.0582
MGAM2	0.0553875	215	0.0026679	0.0455933	0.5487
CCDC92	0.0795461	150	0.00266864	0.0455933	0.0328
IFIT5	0.0744743	160	0.0026833	0.0458024	0.2289
HPX	0.0613322	194	0.00268909	0.0458598	0.3687
PTHLH	0.0889863	134	0.00269168	0.0458628	0.0244
KIAA1549	0.0568547	209	0.00270437	0.0460075	0.0462
POLR3A	0.0844663	141	0.00270504	0.0460075	0.0165
POTED	0.0930719	128	0.00271201	0.0460847	0.1431
NDUFAF1	0.0678945	175	0.00272082	0.0461772	0.3215
SMIM35	0.107387	111	0.00272233	0.0461772	0.0117
CHRM2	0.0881362	135	0.00272544	0.0461885	0.0105
LCN1	0.111321	107	0.00273941	0.0463669	0.2131
RSF1	0.0595753	199	0.00274505	0.0463669	0.1465
DDT	0.0951244	125	0.00274572	0.0463669	0.0565
KCNMB1	0.0786231	151	0.0027484	0.0463669	0.0514
ABCA7	0.0666262	178	0.00274928	0.0463669	0.1413
F2RL2	0.0662462	179	0.00275066	0.0463669	0.0215
CCDC183	0.0616662	192	0.0027694	0.0466413	0.0152
HRNR	0.143609	83	0.00277258	0.0466533	0.0106
MRPS23	0.0717903	165	0.00277582	0.0466664	0.0122
TMEM132B	0.0643138	184	0.00278165	0.0466737	0.2338
ERCC6L2	0.065378	181	0.00278357	0.0466737	0.3138
SIK3	0.0619367	191	0.00278366	0.0466737	0.1068
DCUN1D4	0.178242	67	0.00278925	0.0467261	0.0057
PDE6B	0.0628729	188	0.00279865	0.0468421	0.04
UGT2B17	0.0748676	158	0.00280289	0.0468716	0.107
FABP1	0.0804471	147	0.00281544	0.0470033	0.0097
ZFPM2	0.0634774	186	0.0028182	0.0470033	0.0476
CTTN	0.0659736	179	0.00281821	0.0470033	0.1818
NSD3	0.0630993	187	0.00282787	0.047094	0.026
CYP4F22	0.0630964	187	0.00282862	0.047094	0.0151
AANAT	0.0673558	175	0.00285138	0.0474311	0.2006
CTAG1A	0.139451	85	0.00285995	0.0475248	0.4166
FOXL2NB	0.172239	69	0.00286233	0.0475248	0.0057
PSMD13	0.105502	112	0.00286454	0.0475248	0.0462
TRMT10B	0.0672867	175	0.00286856	0.0475284	0.1435
MCCC1	0.058531	201	0.00287098	0.0475284	0.0162
AP3B2	0.0629317	187	0.00287229	0.0475284	0.0742
NEK4	0.0565208	208	0.00288017	0.047562	0.0134
BAHCC1	0.0593756	198	0.00288423	0.047562	0.1743
PALD1	0.0567811	207	0.00288436	0.047562	0.211
TPSG1	0.119356	99	0.00288438	0.047562	0.1642
OR5H6	0.107249	110	0.00289414	0.0476699	0.0877
PKD1L1	0.100766	117	0.00289595	0.0476699	0.3138
FPGT-TNNI3K	0.0779089	151	0.00289964	0.0476891	0.1345
MGST2	0.078921	149	0.0029084	0.0477634	0.1142
ARMCX4	0.0556116	211	0.00291111	0.0477634	0.1625
ZAR1	0.0891355	132	0.00291356	0.0477634	0.1174
TNN	0.0540569	217	0.00291425	0.0477634	0.1871
NACC2	0.0777931	151	0.00292493	0.0478969	0.0887
ORC2	0.0651603	180	0.00293266	0.047982	0.0355
GAB3	0.0630289	186	0.00293757	0.0480209	0.1099
PAX1	0.0757013	155	0.00294102	0.0480359	0.0521
WFDC8	0.0766497	153	0.00295168	0.0481573	0.0396
TCF7	0.073731	159	0.00295355	0.0481573	0.3268
CEP85L	0.0636253	184	0.00296251	0.0482321	0.1827
TAS1R3	0.0591013	198	0.00296323	0.0482321	0.1448
GJB4	0.0660988	177	0.00297744	0.0484218	0.2147
TMEM267	0.0785588	149	0.00298741	0.0485422	0.0285
OSBP	0.0848275	138	0.00299538	0.04863	0.0519
UBXN8	0.0624392	187	0.00300689	0.048775	0.1481
IFT122	0.0589035	198	0.00302153	0.0489704	0.2553
PARG	0.0591828	197	0.00302781	0.0490243	0.1319
RBL1	0.0640794	182	0.00303003	0.0490243	0.1504
ESYT3	0.0607	192	0.00303711	0.0490737	0.0411
TRMT1L	0.0681937	171	0.00303827	0.0490737	0.1641
ACSL4	0.0793405	147	0.00305232	0.0492207	0.1671
TCF12	0.0998581	117	0.00305257	0.0492207	0.0236
ERVMER34-1	0.1726	68	0.0030822	0.0495838	0.1722
ATP8B4	0.0581057	200	0.00308402	0.0495838	0.0631
SLC6A18	0.0566816	205	0.00308403	0.0495838	0.4685
PARP12	0.059907	194	0.00308556	0.0495838	0.1741
DCP2	0.0917455	127	0.00308883	0.0495941	0.07
ADGRL4	0.0595783	195	0.00309153	0.0495954	0.0294
CATSPER2	0.0614618	189	0.00309671	0.0496366	0.5101
TDP2	0.0645345	180	0.00310159	0.0496727	0.0029
OR10S1	0.0807289	144	0.00311317	0.0497798	0.0671
COL7A1	0.0541971	214	0.00311354	0.0497798	0.0978
TTC12	0.055468	209	0.00312391	0.0499034	0.0158
WIPI2	0.0908185	128	0.00312921	0.0499211	0.015
IL2	0.0817962	142	0.00313029	0.0499211	0.0477
OR9A2	0.0658811	176	0.00313666	0.0499806	0.0208
MIP	0.09852	118	0.00314035	0.0499973	0.0162
FAM90A17P	0.230293	51	0.00315956	0.0502556	0.1526
LARP4	0.068112	170	0.00316544	0.0502556	0.5148
C1ORF185	0.0728474	159	0.00316707	0.0502556	0.2367
TRIOBP	0.0561455	206	0.00316719	0.0502556	0.0593
FAM90A9P	0.234705	50	0.00318191	0.0504468	0.0413
DSCC1	0.069668	166	0.0031904	0.0505097	0.0073
GABRG1	0.0845199	137	0.00319121	0.0505097	0.0691
SMIM1	0.0877251	132	0.00319556	0.0505156	0.0823
FGFR2	0.0877186	132	0.00319692	0.0505156	0.0129
CCDC144A	0.0750587	154	0.00320837	0.0506542	0.2773
IL32	0.149112	78	0.00321222	0.0506727	0.0293
PRMT6	0.0918067	126	0.00322146	0.0507607	0.0187
ZFP37	0.064105	180	0.00322315	0.0507607	0.0517
SORBS1	0.0548565	210	0.00323897	0.0509635	0.0797
SLC16A4	0.0698869	165	0.00324473	0.0509635	0.2292
AEBP1	0.0587763	196	0.00324484	0.0509635	0.1402
CELF4	0.229203	51	0.0032468	0.0509635	0.0143014
C3ORF33	0.0666044	173	0.00325364	0.0510285	0.076
FAM117B	0.0835973	138	0.00325873	0.0510661	0.0091
MTNR1B	0.0762812	151	0.00327613	0.0512962	0.0566
TMEM52B	0.0684981	168	0.00328105	0.0513308	0.0615
MAS1	0.0664947	173	0.0032845	0.0513423	0.063
CD2AP	0.0631748	182	0.0032885	0.0513625	0.042
TGM5	0.0568678	202	0.00329545	0.0513844	0.0211
GGT6	0.0557543	206	0.00329676	0.0513844	0.0258
AGMAT	0.0649366	177	0.00329805	0.0513844	0.024
AMY2B	0.064509	178	0.00331583	0.0515814	0.018
TOGARAM1	0.0541133	212	0.00331614	0.0515814	0.169
OR4D11	0.0700077	164	0.0033272	0.0516708	0.074
SLC66A2	0.0755679	152	0.00332802	0.0516708	0.0443
DBX2	0.0648268	177	0.00333008	0.0516708	0.0426
CARF	0.0616529	186	0.00333631	0.0517055	0.1555
SLC45A1	0.062308	184	0.00334201	0.0517055	0.2223
PXDNL	0.128092	90	0.00334561	0.0517055	0.121612
KRT15	0.0587636	195	0.00334574	0.0517055	0.103
CARD9	0.0612903	187	0.00334597	0.0517055	0.0839
RAD1	0.0911582	126	0.00335472	0.0517534	0.0056
NWD1	0.0584311	196	0.00335591	0.0517534	0.1876
SLC22A31	0.0785742	146	0.00335727	0.0517534	0.0613
RECQL4	0.0544921	210	0.00336466	0.0518133	0.2449
ZNF431	0.0785358	146	0.00336663	0.0518133	0.5745
PTPN3	0.0602387	190	0.00337097	0.0518379	0.0197
TMEM154	0.0635871	180	0.00337608	0.051849	0.0305
NPLOC4	0.0889175	129	0.00337717	0.051849	0.0612
IFNA5	0.0698057	164	0.00338241	0.0518874	0.4626
SPINT4	0.0801083	143	0.0033874	0.0519134	0.0228
LGR6	0.0592346	193	0.00339136	0.0519134	0.5868
SPECC1	0.0565795	202	0.00339233	0.0519134	0.3132
CHFR	0.0571376	200	0.00339587	0.0519255	0.0939
CABYR	0.056233	203	0.00341516	0.0521783	0.0341
CADM1	0.111277	103	0.00343028	0.0523016	0.0175
TGM1	0.0585028	195	0.00343144	0.0523016	0.2144
IQCF5	0.0732226	156	0.00343151	0.0523016	0.065
OR4D10	0.0777045	147	0.00343951	0.0523813	0.1089
TMEM176B	0.0622977	183	0.003451	0.0524733	0.012
ZNF853	0.0726803	157	0.0034511	0.0524733	0.4969
ZNF880	0.104952	109	0.00345675	0.0524969	0.6652
PRR14L	0.0534581	213	0.00345974	0.0524969	0.154
MYCBP2	0.0581111	196	0.00346226	0.0524969	0.0382
ITGA8	0.0578103	197	0.00346374	0.0524969	0.0414
CRLF2	0.0775935	147	0.00346747	0.0525	0.3344
OR10H3	0.0936156	122	0.0034695	0.0525	0.0089
ELFN2	0.0791582	144	0.00348317	0.0526046	0.0068
MOV10	0.0677817	168	0.0034833	0.0526046	0.0647
RFLNB	0.0749584	152	0.00348474	0.0526046	0.0664
BTNL9	0.0592256	192	0.00349633	0.0527375	0.1408
KLF18	0.0890395	128	0.00350345	0.0528028	0.0156
PRSS8	0.0597441	190	0.00353224	0.0531184	0.1074
CLDN24	0.0656453	173	0.00353341	0.0531184	0.0676
CHD8	0.0634321	179	0.00353354	0.0531184	0.2118
MDM1	0.055887	203	0.0035366	0.0531184	0.153
TMOD4	0.0917695	124	0.00353931	0.0531184	0.0109
ZNF564	0.106471	107	0.00354239	0.0531184	0.3344
CCDC154	0.0587759	193	0.00354404	0.0531184	0.0911
ANXA8	0.0829607	137	0.00354816	0.0531382	0.0161
KIAA2026	0.0534526	212	0.00355554	0.0531989	0.4052
LRRC42	0.0732171	155	0.00356098	0.0531989	0.1614
KCNJ16	0.0695998	163	0.00356145	0.0531989	0.0184
WDR76	0.0575155	197	0.00356524	0.0531989	0.1614
BLOC1S5	0.0700154	162	0.00356627	0.0531989	0.0423
EFCAB8	0.0589975	192	0.00357331	0.053262	0.0171
HMCES	0.0666619	170	0.00357807	0.0532911	0.0752
TENT5C	0.0953579	119	0.00360255	0.0536134	0.0113
LRRC30	0.0730146	155	0.00361695	0.0537683	0.0281
MFAP5	0.0759683	149	0.00361864	0.0537683	0.0748
EMCN	0.0594644	190	0.00362688	0.0538141	0.0285
C12ORF65	0.0689477	164	0.00362741	0.0538141	0.1142
ABCB11	0.0542827	208	0.00363096	0.0538247	0.2109
SLC43A3	0.0613883	184	0.00363541	0.0538485	0.0253
COMMD2	0.0985017	115	0.00364428	0.0539376	0.0318
SFMBT2	0.060343	187	0.00365414	0.05402	0.0272
ZNF225	0.0959232	118	0.00365555	0.05402	0.4638
PKP3	0.0626701	180	0.00366483	0.0540863	0.1798
RIF1	0.0509884	221	0.00366576	0.0540863	0.2694
PLEKHG6	0.0528995	213	0.00367079	0.0541184	0.0393
FUT7	0.06444	175	0.00367471	0.054134	0.2163
RNF187	0.110859	102	0.00370383	0.0545206	0.0441
ABCD2	0.0678458	166	0.00370793	0.0545386	0.0209
ZNF124	0.0902464	125	0.00371538	0.0546057	0.4581
SPRR2B	0.124255	91	0.00372946	0.0547701	0.1561
FCER2	0.0642609	175	0.00373243	0.0547712	0.0251
JAG2	0.0585238	192	0.00373869	0.0548206	0.3028
TMUB2	0.0750091	150	0.00374184	0.0548244	0.1124
TAF13	0.349175	33	0.00374702	0.054852	0.00843543
CCDC177	0.0827528	136	0.0037507	0.054852	0.0249
SLC8A3	0.068955	163	0.00375242	0.054852	0.0481
KRTAP9-8	0.177268	64	0.00375767	0.0548863	0.1325
C12ORF71	0.0648863	173	0.00377172	0.0550491	0.1844
TNS4	0.0539003	208	0.00377754	0.0550916	0.166
CSN3	0.0612794	183	0.00378609	0.0551696	0.094
ATP11B	0.0640888	175	0.00378872	0.0551696	0.0063
SGO1	0.0540757	207	0.00381125	0.0554436	0.1299
CCDC57	0.0535503	209	0.0038134	0.0554436	0.3206
ADARB1	0.0674545	166	0.0038296	0.055602	0.3533
VAX2	0.0670371	167	0.0038331	0.055602	0.051
ZNF670	0.0959324	117	0.0038331	0.055602	0.4722
AMY1B	0.0635594	176	0.00384322	0.0557023	0.0024
TPM4	0.119586	94	0.0038459	0.0557023	0.0296
KIF26A	0.0573063	195	0.00385372	0.0557086	0.2822
APOBEC4	0.0588209	190	0.00385425	0.0557086	0.104
ROR2	0.0624533	179	0.00385516	0.0557086	0.1318
SLC2A14	0.0626872	178	0.00389594	0.0562549	0.2718
DEPDC1	0.0602864	185	0.00390168	0.0562948	0.0343
VASP	0.0733951	152	0.00392132	0.0565351	0.0183
CLDN22	0.062228	179	0.00393326	0.0566552	0.0413
CUL4A	0.0785487	142	0.00393564	0.0566552	0.0574
SLCO1A2	0.0576187	193	0.00396045	0.0569287	0.0783
EDC4	0.060784	183	0.00396065	0.0569287	0.154
ZDBF2	0.050965	218	0.00396717	0.0569321	0.161
EXOC2	0.0617747	180	0.00397061	0.0569321	0.0583
TIMP2	0.130074	86	0.00397342	0.0569321	0.0179
MYL4	0.105276	106	0.00397796	0.0569321	0.0022
LRRC37A2	0.133175	84	0.0039788	0.0569321	0.3245
ZC2HC1C	0.0555421	200	0.00398012	0.0569321	0.0512
NFAM1	0.0555375	200	0.00398194	0.0569321	0.065
SHROOM1	0.0557643	199	0.0040032	0.0571334	0.3328
KRT71	0.0630904	176	0.0040042	0.0571334	0.0872
DYRK1A	0.139752	80	0.00400507	0.0571334	0.0277
KIF16B	0.0551821	201	0.00401302	0.0572037	0.1044
TMCO3	0.0593118	187	0.00402191	0.0572568	0.1676
PMS1	0.0554349	200	0.0040228	0.0572568	0.1066
SCLT1	0.0580208	191	0.00403812	0.0574027	0.1592
CSF2RA	0.078739	141	0.00403911	0.0574027	0.2095
ADCY3	0.0568115	195	0.00404323	0.057418	0.0445
ZNF526	0.0586043	189	0.00405096	0.0574848	0.1053
WDR27	0.0567652	195	0.0040614	0.0575898	0.3093
PCDH1	0.0692389	160	0.00406844	0.0576464	0.0243
CIB4	0.0827571	134	0.00407312	0.0576475	0.011
CHMP1A	0.169314	66	0.00407567	0.0576475	0.0116
PRKG2	0.0769543	144	0.00407765	0.0576475	0.0434
ARHGEF10L	0.0536416	206	0.00409386	0.0578334	0.0543
ARHGAP40	0.0802541	138	0.00409738	0.0578347	0.1436
CADM3	0.0802446	138	0.00410006	0.0578347	0.0345
ZNF546	0.0893497	124	0.00410723	0.0578927	0.129
JAKMIP3	0.0546154	202	0.00413262	0.0582072	0.1741
DNAJC30	0.0616329	179	0.00414718	0.0583336	0.0912
MGAT5	0.0783598	141	0.00414776	0.0583336	0.0893
GTF2IRD1	0.0609128	181	0.00416037	0.0584675	0.2046
MED13	0.0598981	184	0.0041665	0.0585102	0.1145
ACKR1	0.0567669	194	0.00417766	0.0586235	0.0932
MTRES1	0.0633045	174	0.0041867	0.0587024	0.0147
MIS18BP1	0.0542097	203	0.00418949	0.0587024	0.2407
RPL26L1	0.171035	65	0.00419811	0.0587116	0.0482
INTS7	0.083558	132	0.00419842	0.0587116	0.0056
METTL16	0.0621909	177	0.00419945	0.0587116	0.2114
STK11IP	0.050656	217	0.00420767	0.0587831	0.0149
MAPK6	0.0828566	133	0.0042174	0.0588338	0.1091
GPR55	0.0610949	180	0.00421969	0.0588338	0.0495
ZNF441	0.100326	110	0.00422062	0.0588338	0.6425
RAI2	0.0624486	176	0.00423551	0.0588668	0.2488
MYOM3	0.0517872	212	0.00423849	0.0588668	0.0711
RPTN	0.0581182	189	0.00424033	0.0588668	0.1507
DICER1	0.0566077	194	0.00424233	0.0588668	0.1064
DCST1	0.0522686	210	0.00424475	0.0588668	0.1399
SIK2	0.0613657	179	0.00424699	0.0588668	0.0694
ZC3H7A	0.0624167	176	0.00424736	0.0588668	0.0187
BCAT1	0.062774	175	0.00424786	0.0588668	0.1003
NEU3	0.0574786	191	0.00425157	0.058875	0.133
PAQR5	0.0645709	170	0.00426959	0.0590814	0.0755
SLC12A1	0.0592963	185	0.00427376	0.0590959	0.0144
CYP2C8	0.0588935	186	0.00430643	0.0594426	0.1014
ZNF544	0.0857874	128	0.00430707	0.0594426	0.1959
EIF4EBP3	0.103757	106	0.00430825	0.0594426	0.054
MRPS34	0.0806645	136	0.00431848	0.0595403	0.0149
DPEP2	0.0625742	175	0.00432235	0.0595502	0.0083
ATP2B3	0.0643675	170	0.00434359	0.0597994	0.0152
SMYD4	0.0510445	214	0.00435585	0.0598474	0.2383
POGZ	0.065892	166	0.00435649	0.0598474	0.0544
HDDC3	0.0883914	124	0.00435656	0.0598474	0.0132
PRAMEF15	0.0970583	113	0.00436008	0.0598523	0.0707
KRT18	0.0649826	168	0.00440046	0.0603532	0.0282
LCE1E	0.0803775	136	0.00440295	0.0603532	0.3865
C1ORF174	0.0567826	192	0.00441503	0.060475	0.3621
QSOX2	0.0550042	198	0.0044364	0.0607238	0.1994
GCA	0.0681117	160	0.00444987	0.0608642	0.0702
RYR3	0.0503335	216	0.00446785	0.061066	0.2356
CATSPER3	0.0587701	185	0.00448574	0.0612663	0.3797
PHF20	0.0610771	178	0.00449261	0.0613159	0.1975
OR5T3	0.0857433	127	0.00450835	0.0614863	0.0877
VMO1	0.0606834	179	0.00451288	0.0615039	0.1373
GPC2	0.0620628	175	0.004519	0.0615429	0.2161
GAA	0.0516558	210	0.00452547	0.0615584	0.1293
UBL4B	0.0623897	174	0.00453147	0.0615584	0.1442
TMEM175	0.0565084	192	0.00453216	0.0615584	0.2572
CD22	0.0490576	221	0.00453314	0.0615584	0.0061
RMI1	0.0559073	194	0.00453898	0.0615935	0.2426
PLA2G2A	0.060914	178	0.00455793	0.0618063	0.1481
CD300LB	0.0564319	192	0.00456541	0.0618634	0.1417
NR1D2	0.0743195	146	0.00457036	0.0618862	0.2012
H3-4	0.123783	88	0.00458695	0.062031	0.0206
TCEAL2	0.0847937	128	0.00458761	0.062031	0.1763
SCRG1	0.0860868	126	0.00460587	0.0622335	0.002
TEFM	0.0560265	193	0.00461452	0.062306	0.3204
OR5B3	0.0640104	169	0.00462227	0.062366	0.2323
ZNF493	0.0873588	124	0.0046422	0.0625904	0.4213
DHCR7	0.0603236	179	0.0046597	0.0627728	0.1616
SLC5A12	0.0550588	196	0.00466237	0.0627728	0.0038
NXF2	0.0909644	119	0.00466857	0.0628117	0.1692
OR4C15	0.0755796	143	0.00467208	0.0628143	0.0875
ADCY8	0.0678989	159	0.00468207	0.0628855	0.0476
GAGE12F	0.173019	63	0.00468402	0.0628855	0.0043
ARHGAP15	0.0674537	160	0.00468885	0.0629057	0.0336
RUBCN	0.057032	189	0.00469618	0.0629394	0.3008
PPRC1	0.0505674	213	0.00470022	0.0629394	0.317
HAUS6	0.051291	210	0.00470134	0.0629394	0.1643
SRGAP2B	0.135622	80	0.00471466	0.0630732	0.0019
BCLAF1	0.085688	126	0.00472209	0.063128	0.0862
TLCD2	0.0652549	165	0.00474385	0.0633741	0.141
CRBN	0.090601	119	0.00476975	0.0636387	0.1466
ICE1	0.0518964	207	0.00477038	0.0636387	0.4818
MYCBPAP	0.0621142	173	0.00478714	0.0637823	0.0213
SRGN	0.0632092	170	0.00479021	0.0637823	0.0422
TRMT10C	0.058054	185	0.00479125	0.0637823	0.2534
IFNA10	0.0797042	135	0.00479502	0.0637875	0.4231
ADTRP	0.0610224	176	0.00479846	0.0637885	0.0844
PROP1	0.21352	51	0.00480552	0.0638375	0.103641
SPATA31A1	0.0716267	150	0.00481418	0.0639077	0.2788
SNRK	0.0692723	155	0.00482489	0.064005	0.1216
CENPC	0.051496	208	0.00484488	0.0642253	0.3666
INSYN2A	0.0535572	200	0.00484922	0.0642377	0.215
GPR137B	0.0719979	149	0.00485454	0.0642632	0.0447
P2RX7	0.0566717	189	0.00485793	0.0642632	0.2453
TMX2	0.07344	146	0.00487127	0.0643772	0.0355
KIF25	0.0719456	149	0.00487335	0.0643772	0.1238
ZNF609	0.0601394	178	0.00488133	0.0644376	0.1045
XRCC1	0.0551365	194	0.00488945	0.0644998	0.0721
SMG5	0.0574987	186	0.00489948	0.0645528	0.0868
SRGAP2C	0.134645	80	0.00490029	0.0645528	0.0021
CIB2	0.15631	69	0.00491958	0.064762	0.0159
GBP3	0.0559262	191	0.00492719	0.064817	0.0272
INTS1	0.0531218	201	0.00493119	0.0648246	0.3896
AXIN1	0.0586897	182	0.0049349	0.0648284	0.2427
CARMIL1	0.0541837	197	0.00494193	0.0648582	0.0758
BCORL1	0.0533575	200	0.00494652	0.0648582	0.1069
CTRB1	0.0624466	171	0.00495199	0.0648582	0.0103
ULK1	0.0564652	189	0.00495316	0.0648582	0.1222
PEX10	0.0573784	186	0.0049543	0.0648582	0.1639
ATP2C2	0.0512626	208	0.00496331	0.0649312	0.2752
EPHB6	0.0570409	187	0.00496767	0.0649385	0.2284
AASDH	0.0502742	212	0.00497204	0.0649385	0.2004
OR4C12	0.0638921	167	0.0049764	0.0649385	0.0938
ECRG4	0.0702359	152	0.00497759	0.0649385	0.0953
HSF1	0.0634428	168	0.00500422	0.0651752	0.2139
MELK	0.0560576	190	0.00500437	0.0651752	0.1832
CTSE	0.0605338	176	0.00500804	0.0651752	0.3686
DOT1L	0.0540451	197	0.00500951	0.0651752	0.2834
C11ORF80	0.0534639	199	0.00502705	0.0653398	0.1689
GLTPD2	0.0565994	188	0.00503147	0.0653398	0.3059
CAPN13	0.0518708	205	0.0050376	0.0653398	0.1069
C12ORF40	0.0511141	208	0.00504018	0.0653398	0.244
GLYR1	0.129032	83	0.00504024	0.0653398	0.0142
EPB41	0.0562736	189	0.00504317	0.0653398	0.1598
CLMP	0.0724534	147	0.00504632	0.0653398	0.2239
LRRC59	0.0826171	129	0.0050544	0.0653998	0.0749
IGDCC3	0.0525614	202	0.0050801	0.0656873	0.0586
SDF4	0.0676949	157	0.00509141	0.0657674	0.0713
DKC1	0.0672534	158	0.00509554	0.0657674	0.0575
INO80D	0.0624753	170	0.00509671	0.0657674	0.0348
TRIM59	0.0589463	180	0.00511439	0.0659327	0.2353
ITIH1	0.0507239	209	0.00511649	0.0659327	0.0862
VSIG4	0.0616686	172	0.00512992	0.0660608	0.0752
PDE6A	0.057591	184	0.00514578	0.06622	0.0117
DRD2	0.0763224	139	0.00516297	0.0663961	0.1554
ZNF705D	0.115668	92	0.00518038	0.0665515	0.2965
ZNF154	0.0757201	140	0.00518208	0.0665515	0.6541
C3AR1	0.0505727	209	0.00519761	0.0666921	0.1289
ST3GAL6	0.0705917	150	0.00520008	0.0666921	0.113
CBLIF	0.0550445	192	0.00521223	0.0667211	0.1147
DSG3	0.0488989	216	0.00521286	0.0667211	0.2393
STAB2	0.0473569	223	0.00521292	0.0667211	0.1829
ADCY10	0.0505201	209	0.00522612	0.0668449	0.5873
CEBPZ	0.0505057	209	0.00523396	0.0668842	0.2314
APOB	0.0486255	217	0.00523937	0.0668842	0.0802
ZNF468	0.111725	95	0.00524186	0.0668842	0.733
PRRG3	0.0937643	113	0.00524332	0.0668842	0.0649
DPY19L1	0.0624669	169	0.00526211	0.0670786	0.0656
S100A6	0.110438	96	0.00526949	0.0671274	0.0704
TTYH2	0.0554721	190	0.00528904	0.0673313	0.0509
PDIA4	0.0557233	189	0.00531091	0.0675642	0.0342
ZNF473	0.0542197	194	0.00534177	0.0679112	0.0434
CEP152	0.0479805	219	0.00535417	0.0680231	0.1999
C2CD2L	0.0574531	183	0.00536301	0.0680837	0.0995
ZNF891	0.0752179	140	0.00536614	0.0680837	0.1168
DHX36	0.0607547	173	0.00538087	0.0682249	0.1172
AMY1C	0.0644745	163	0.00539418	0.0683318	0.0036
NCAPD3	0.048129	218	0.00539652	0.0683318	0.1996
IPPK	0.062894	167	0.00540625	0.0684093	0.076
FAM210A	0.0617626	170	0.00541307	0.0684495	0.2294
LILRA5	0.0809035	130	0.00541666	0.0684495	0.3882
TFB2M	0.051383	204	0.0054324	0.0685534	0.2994
PDZD2	0.0476244	220	0.00543513	0.0685534	0.0322
URB1	0.0474069	221	0.00543574	0.0685534	0.2817
SLC22A12	0.0545799	192	0.0054487	0.0686711	0.2733
ULBP2	0.0668151	157	0.00545306	0.0686802	0.2574
CD1D	0.0585332	179	0.00546463	0.0687802	0.4615
OVOL3	0.0723388	145	0.00547046	0.0688016	0.0715
KRT20	0.0545321	192	0.0054736	0.0688016	0.3698
AVPR2	0.0646823	162	0.00547849	0.0688174	0.1188
MUC2	0.0522924	200	0.0054995	0.0690355	0.4222
PHKA1	0.0550307	190	0.00551437	0.0691707	0.0111
KAT6A	0.0507275	206	0.00551895	0.0691707	0.1214
IGFN1	0.0525167	199	0.00552123	0.0691707	0.343
FSIP1	0.0507122	206	0.00552759	0.0692046	0.3969
OPTC	0.0567746	184	0.0055449	0.0693754	0.0703
GPR182	0.0558453	187	0.0055519	0.0693966	0.0383
ZNF622	0.0561224	186	0.00556466	0.0693966	0.0393
ITIH2	0.0494249	211	0.00557414	0.0693966	0.0319
POTEF	0.154908	68	0.00557519	0.0693966	0.0676
GBP7	0.0546185	191	0.00557894	0.0693966	0.4841
MYO16	0.0491803	212	0.00558022	0.0693966	0.1627
B3GNT6	0.0687192	152	0.00558148	0.0693966	0.0472
CTAGE15	0.211762	50	0.00558219	0.0693966	0.0845846
THNSL1	0.0546121	191	0.00558231	0.0693966	0.1138
OR6B2	0.0665117	157	0.00558364	0.0693966	0.2102
DPYSL4	0.0569822	183	0.00559783	0.0693966	0.1539
CNTN5	0.0545693	191	0.00560509	0.0693966	0.0412
OR5AS1	0.0751307	139	0.00560542	0.0693966	0.0502
PARP4	0.0526281	198	0.00560627	0.0693966	0.1549
ZSWIM4	0.0643917	162	0.00560817	0.0693966	0.0622
NDUFA4L2	0.140083	75	0.00561068	0.0693966	0.0492
SNAI3	0.0609648	171	0.0056167	0.0693966	0.1072
USP48	0.0729779	143	0.00561997	0.0693966	0.0922
OOSP1	0.103621	101	0.00562215	0.0693966	0.106
KCNJ14	0.0740148	141	0.00562217	0.0693966	0.1192
ZNF878	0.0856328	122	0.00562358	0.0693966	0.4381
SYNE1	0.0475203	219	0.00562959	0.0694255	0.1734
APOBEC2	0.0690528	151	0.00563386	0.0694329	0.0687
DYRK4	0.0547856	190	0.00564358	0.0694844	0.1429
TSHR	0.0533703	195	0.00564538	0.0694844	0.2057
B3GLCT	0.0530615	196	0.00566473	0.0696311	0.1639
CPLX3	0.112454	93	0.00566828	0.0696311	0.0344
PCDHGB5	0.0514653	202	0.00567172	0.0696311	0.1153
THEMIS	0.0530483	196	0.00567201	0.0696311	0.0952
C9ORF16	0.130856	80	0.0056913	0.0698226	0.0045
SV2C	0.064187	162	0.00570135	0.0699006	0.2556
DEPDC7	0.0604048	172	0.00571528	0.0700084	0.0798
HES5	0.120098	87	0.00571754	0.0700084	0.007
MANSC4	0.056071	185	0.00575013	0.0703607	0.1684
AP5Z1	0.0500684	207	0.00575871	0.0703607	0.27
SMCHD1	0.0510587	203	0.00575937	0.0703607	0.3478
SRR	0.0674067	154	0.00576118	0.0703607	0.0612
SLC22A23	0.0644405	161	0.00576911	0.0704121	0.2177
MBD4	0.052065	199	0.00577374	0.0704233	0.1117
L3MBTL3	0.0652359	159	0.00577838	0.0704344	0.1606
ZNF449	0.0677869	153	0.00578894	0.0705178	0.0306
OR6C65	0.0858455	121	0.00579516	0.0705482	0.1564
UGT2A2	0.0643615	161	0.00580568	0.0706308	0.1634
LIPC	0.0522447	198	0.00582205	0.0707845	0.052
BORA	0.0535897	193	0.00583072	0.0708068	0.0709
COMMD3	0.0864623	120	0.00583136	0.0708068	0.0669
LPAR5	0.0619568	167	0.00584355	0.0709026	0.061
ESPN	0.0561953	184	0.00584675	0.0709026	0.0053
FBN2	0.0529944	195	0.00585504	0.0709466	0.2691
RARS1	0.0580764	178	0.00585911	0.0709466	0.0302
SECISBP2	0.0501398	206	0.00586162	0.0709466	0.2896
ZNF430	0.0761039	136	0.00587522	0.0710576	0.6664
MAGEB4	0.130027	80	0.00588068	0.0710576	0.6017
ABHD14A	0.0718301	144	0.00588205	0.0710576	0.2328
MLC1	0.0586612	176	0.00589968	0.0711539	0.3381
PIMREG	0.0534648	193	0.00590105	0.0711539	0.0643
TCL1B	0.0834566	124	0.0059013	0.0711539	0.1058
JRK	0.0569937	181	0.00591991	0.0713329	0.3208
OR51E1	0.0688332	150	0.00592799	0.0713848	0.0992
MRLN	0.105641	98	0.00595452	0.0715462	0.0158
SLC25A19	0.0599211	172	0.00595662	0.0715462	0.147
EHHADH	0.0514888	200	0.00595734	0.0715462	0.0486
NOP14	0.0487916	211	0.00595744	0.0715462	0.3431
GEM	0.0922927	112	0.00596262	0.0715462	0.0176
NEDD4L	0.076447	135	0.0059644	0.0715462	0.0506
ZFP90	0.0578686	178	0.00596785	0.0715462	0.0807
FBXO27	0.0656277	157	0.00598225	0.0716734	0.3981
ADPRH	0.0609167	169	0.00599396	0.0717683	0.0295
GNAT2	0.0852526	121	0.00600505	0.0718557	0.0079
SLC36A1	0.0601545	171	0.0060172	0.0718981	0.045
BAK1	0.0730415	141	0.00601857	0.0718981	0.1131
FOXN2	0.067272	153	0.00602	0.0718981	0.1134
PIK3R2	0.0663876	155	0.00602497	0.0719122	0.1393
TRIML1	0.0577241	178	0.00604465	0.0721016	0.1322
KRTAP29-1	0.054023	190	0.00606531	0.072272	0.0423
IL17A	0.0600584	171	0.00606657	0.072272	0.006
DLG3	0.0773353	133	0.00607163	0.0722743	0.1927
GRINA	0.0703955	146	0.0060744	0.0722743	0.0521
ADSS1	0.0718227	143	0.00610032	0.072504	0.0442
OR51B2	0.101985	101	0.00610137	0.072504	0.0963
SLC18A3	0.0585648	175	0.00612649	0.0727473	0.3256
USP35	0.052787	194	0.00613377	0.0727473	0.2939
TBL2	0.058214	176	0.00613513	0.0727473	0.1717
KRT84	0.0506755	202	0.00614028	0.0727473	0.1274
SLC29A4	0.0559644	183	0.00614106	0.0727473	0.1634
PRAMEF5	0.0870363	118	0.00614804	0.0727845	0.0608
PLPBP	0.0602413	170	0.00615563	0.0728288	0.106
EIF3A	0.0575065	178	0.00616216	0.0728605	0.1821
ARHGEF17	0.0511163	200	0.00618223	0.0730275	0.1125
OR10A3	0.0571437	179	0.006184	0.0730275	0.0382
RNF213	0.0643663	159	0.00618925	0.0730439	0.1301
CDR1	0.0818961	125	0.0062351	0.0735306	0.1093
TMEM132C	0.0490537	208	0.00623825	0.0735306	0.2691
SCD	0.0580134	176	0.00624379	0.07355	0.0087
IFNA13	0.0714704	143	0.00625487	0.0736056	0.3007
MTG2	0.052311	195	0.00625628	0.0736056	0.1702
TRIM14	0.0539627	189	0.00626679	0.0736834	0.016
PPIP5K1	0.0504549	202	0.00627791	0.0737684	0.0939
VPS9D1	0.0519892	196	0.00628903	0.0738392	0.0865
IDH3G	0.0791956	129	0.00629174	0.0738392	0.0629
CCDC50	0.0629524	162	0.00629708	0.0738561	0.1392
VTI1A	0.103407	99	0.00630172	0.0738647	0.0348
GPR15	0.0556603	183	0.00631338	0.0739153	0.033
CBX2	0.0535967	190	0.00631465	0.0739153	0.0611
UBP1	0.073397	139	0.00631775	0.0739153	0.0858
MYO9A	0.0484563	210	0.00632222	0.0739219	0.2036
XKR3	0.30681	34	0.0063306	0.0739743	0.0551581
NDUFA10	0.05241	194	0.00636104	0.0742232	0.163
DNAH6	0.047488	214	0.00636165	0.0742232	0.1692
LCE1C	0.0871923	117	0.00636367	0.0742232	0.325
LIMA1	0.0493314	206	0.006368	0.074228	0.0896
MMRN1	0.0488411	208	0.00637701	0.0742873	0.0446
RPS6KA2	0.0594273	171	0.00640085	0.0745191	0.1035
SRMS	0.0619275	164	0.00642803	0.0747895	0.144
TPX2	0.0542584	187	0.00643485	0.0748229	0.3527
ATAD2	0.0514508	197	0.00645966	0.0749952	0.4242
TRMT61B	0.0596679	170	0.00646121	0.0749952	0.2946
TMEM63A	0.0527905	192	0.0064641	0.0749952	0.243
SOX3	0.110797	92	0.00646552	0.0749952	0.0308
LRIT1	0.0486691	208	0.00649159	0.0752393	0.0431
SMR3B	0.0786942	129	0.0064969	0.0752393	0.077
P2RY13	0.0891344	114	0.00649909	0.0752393	0.0132
MAGEA2	0.0932503	109	0.00650283	0.0752393	0.3511
CFAP57	0.0503496	201	0.00650643	0.0752393	0.1279
SF3B2	0.0745763	136	0.00651336	0.0752734	0.0438
FNBP4	0.0513408	197	0.00652966	0.0754158	0.1116
PM20D1	0.0510671	198	0.0065381	0.0754672	0.0969
ZNF266	0.0723591	140	0.00654565	0.0755083	0.5358
RABEPK	0.0555434	182	0.00656057	0.0755998	0.0962
REST	0.0481007	210	0.00656157	0.0755998	0.0831
LRIG1	0.0476145	212	0.00658259	0.0757958	0.0536
GINS4	0.068802	147	0.00658774	0.075809	0.0361
OR10C1	0.0772018	131	0.00661697	0.0760991	0.1554
NPHP3	0.0536493	188	0.00662959	0.076198	0.3229
SEBOX	0.0600562	168	0.00663965	0.0762075	0.5454
TAS2R10	0.0589929	171	0.00664165	0.0762075	0.0149
PRDM16	0.0503892	200	0.00664608	0.0762075	0.1428
ANKS1A	0.0519502	194	0.00664964	0.0762075	0.1376
ZNF418	0.0842531	120	0.00665054	0.0762075	0.4569
HTN1	0.0903125	112	0.00665528	0.0762157	0.149
SEL1L2	0.0530224	190	0.00666681	0.0762584	0.3534
IGFBP3	0.0691012	146	0.006672	0.0762584	0.0693
IGSF6	0.0519135	194	0.00667323	0.0762584	0.2377
PRCD	0.091915	110	0.00667513	0.0762584	0.011
EHMT1	0.0523804	192	0.00672226	0.0767072	0.3548
LILRB3	0.0629219	160	0.00672251	0.0767072	0.0335
RPL36A-HNRNPH2	0.140856	72	0.00673538	0.076767	0.0282
ITGAE	0.0462992	217	0.00673587	0.076767	0.1455
SNRPA	0.181662	56	0.00676698	0.0770752	0.0092
ZBED5	0.080538	125	0.00678286	0.0771694	0.0773
INPP5K	0.0539796	186	0.00678449	0.0771694	0.1111
ZNF705G	0.0891549	113	0.00678748	0.0771694	0.0459
CENPB	0.0745086	135	0.00679156	0.0771694	0.0127
NTNG1	0.0853037	118	0.00680386	0.0772628	0.0107
PLSCR2	0.0590316	170	0.00681812	0.0773138	0.0426
PPP6R2	0.0479608	209	0.00681979	0.0773138	0.3858
CEP131	0.0522264	192	0.00682189	0.0773138	0.2662
CACNA1G	0.0479539	209	0.00682469	0.0773138	0.3063
TRIM17	0.054452	184	0.00685787	0.0776433	0.142
CEP89	0.0465448	215	0.00687205	0.0777572	0.1413
FNDC11	0.06069	165	0.00689764	0.0779646	0.0409
SLC25A14	0.127601	79	0.00689861	0.0779646	0.0417
SLC46A2	0.0540746	185	0.00690945	0.0780405	0.0861
GCM2	0.051507	194	0.00694019	0.0782962	0.1429
KRT16	0.0507184	197	0.00694036	0.0782962	0.5586
GXYLT1	0.0625058	160	0.00694864	0.0782973	0.0786
GYS1	0.0666993	150	0.00694944	0.0782973	0.0552
IQGAP1	0.0561424	178	0.00695287	0.0782973	0.0192
SERPINI1	0.0624822	160	0.00696167	0.0783093	0.0967
CATSPERG	0.0473072	211	0.00696221	0.0783093	0.3386
CELA3B	0.0548717	182	0.00697175	0.0783701	0.0349
SURF6	0.0594491	168	0.00698492	0.0784715	0.1248
AGBL3	0.0527821	189	0.00700233	0.0786204	0.0041
EGFR	0.0521583	191	0.00704782	0.0790843	0.4569
KHDC1	0.0697624	143	0.00706129	0.0791885	0.2035
ERAP2	0.0578726	172	0.0070968	0.0795397	0.0675
FAM163B	0.0766688	130	0.00711794	0.0795808	0.164
PRG3	0.0482448	206	0.00711824	0.0795808	0.2414
TDRD3	0.0555611	179	0.00711936	0.0795808	0.2267
APBA2	0.0561864	177	0.00712314	0.0795808	0.1544
SCFD2	0.0517692	192	0.00712635	0.0795808	0.357
DMAC2	0.0546162	182	0.00713486	0.0795808	0.1203
MEIS3	0.0650335	153	0.0071364	0.0795808	0.2776
SMIM20	0.109832	91	0.0071371	0.0795808	0.0442
ADPRM	0.0602717	165	0.00713832	0.0795808	0.021
UQCRFS1	0.0663314	150	0.00714252	0.0795808	0.1818
NOTCH1	0.0498994	199	0.00715428	0.0796234	0.3945
OR52N2	0.0629297	158	0.00715475	0.0796234	0.0498
RTKN2	0.0493829	201	0.00716681	0.0797108	0.2289
WFDC6	0.0690514	144	0.00717485	0.0797108	0.0095
CMTR1	0.0680982	146	0.00717523	0.0797108	0.1236
MARVELD3	0.0496101	200	0.00718182	0.0797372	0.1962
BACH2	0.0560571	177	0.00720465	0.0798193	0.033
YJEFN3	0.0770642	129	0.0072113	0.0798193	0.0237
IFFO1	0.0699577	142	0.00721195	0.0798193	0.1345
ICE2	0.0490673	202	0.00721738	0.0798193	0.3595
SEMA4A	0.0500635	198	0.00721747	0.0798193	0.2589
GPR42	0.0511	194	0.00721823	0.0798193	0.0473
H2BC12	0.340074	30	0.00721874	0.0798193	0.0044566
GFPT1	0.117368	85	0.00723036	0.079861	0.0669
ZNF728	0.0808096	123	0.00723094	0.079861	0.2501
FOXD4	0.05697	174	0.00724169	0.079933	0.3757
EFCC1	0.0635361	156	0.00726966	0.0801504	0.0222
PIGO	0.0494827	200	0.00727341	0.0801504	0.0291
SLC5A10	0.052377	189	0.00727409	0.0801504	0.0659
CLTCL1	0.0781369	127	0.00727999	0.0801688	0.3047
SPAG5	0.0459961	215	0.00728759	0.0802058	0.2427
EGF	0.0496996	199	0.00729722	0.0802652	0.0584
FAM169A	0.0540578	183	0.00730455	0.0802992	0.2308
ZBTB21	0.0499238	198	0.00731742	0.0803939	0.6427
IP6K1	0.0812522	122	0.00733015	0.0804871	0.0396
PIK3CB	0.0646727	153	0.00733477	0.0804912	0.0044
CDRT1	0.0479391	206	0.00734484	0.080555	0.0578
RECK	0.0551901	179	0.00735836	0.0806564	0.0177
CCDC141	0.045036	219	0.00738041	0.0808514	0.0631
PRSS53	0.0500717	197	0.00739442	0.0809511	0.0223
RHOU	0.090852	109	0.00740199	0.0809511	0.0594
NUGGC	0.048332	204	0.00740425	0.0809511	0.263
ANXA8L1	0.0760524	130	0.00740662	0.0809511	0.0125
SLC30A8	0.0510792	193	0.00741981	0.0810307	0.1575
SNX32	0.0715802	138	0.00742247	0.0810307	0.0785
PDE6C	0.0529908	186	0.00743428	0.0810943	0.0421
SSH3	0.0521416	189	0.00743686	0.0810943	0.1529
PRR5L	0.056008	176	0.00744136	0.0810967	0.1909
HKDC1	0.0507655	194	0.00745498	0.0811708	0.0562
IKBKG	0.0640345	154	0.00745674	0.0811708	0.008
SERPINB11	0.0502071	196	0.0074825	0.0813888	0.1641
KCNN3	0.0758885	130	0.00748536	0.0813888	0.2018
CASP2	0.0582126	169	0.00752251	0.0817457	0.125
FCRL4	0.0599812	164	0.00753293	0.0817814	0.0588
KCNG4	0.0496269	198	0.00753463	0.0817814	0.2799
CTBS	0.0558594	176	0.00753875	0.0817814	0.0872
CRB2	0.0472062	208	0.00755276	0.0818865	0.2498
CTAGE4	0.22184	45	0.00759344	0.0822765	0.282983
COX6B1	0.104945	94	0.00759743	0.0822765	0.0757
ZNF771	0.118909	83	0.00763316	0.0826151	0.0123
CLCN1	0.0482643	203	0.00763742	0.0826151	0.1571
ANKRD20A4P	0.0510369	192	0.00764255	0.0826233	0.3018
OR5L1	0.108276	91	0.00765482	0.0827087	0.1625
GPR107	0.0556745	176	0.00766175	0.0827209	0.0494
LIPK	0.0520977	188	0.00766468	0.0827209	0.0109
TUBA3E	0.211642	47	0.00769058	0.0829531	0.0207
GABBR1	0.0804271	122	0.00770535	0.0830651	0.0478
SSR3	0.206994	48	0.00771679	0.0831411	0.0179
SV2B	0.0600207	163	0.00773753	0.0832994	0.1579
NRG1	0.0611467	160	0.00774149	0.0832994	0.1285
ARSD	0.0589182	166	0.00774469	0.0832994	0.2317
YKT6	0.0809816	121	0.00775905	0.0834065	0.0286
CTAGE8	0.220793	45	0.00777029	0.0834766	0.313213
KCNG2	0.0724831	135	0.00777869	0.0834766	0.082
OR2L8	0.0875019	112	0.0077788	0.0834766	0.1347
BANP	0.0747024	131	0.0077842	0.0834872	0.1035
RNH1	0.0567843	172	0.0077889	0.0834903	0.0832
DOCK6	0.0483009	202	0.00779522	0.0835108	0.3067
NDUFB4	0.0651426	150	0.00780398	0.0835125	0.3228
NPTX1	0.0858954	114	0.00780421	0.0835125	0.0559
TAS2R42	0.0626064	156	0.0078128	0.0835572	0.4121
PNLIPRP2	0.0487425	200	0.00782932	0.0836534	0.0046
GAS7	0.0815078	120	0.00783063	0.0836534	0.0194
SPINDOC	0.0566969	172	0.00784733	0.0837846	0.0319
TRIM26	0.0598314	163	0.00785705	0.0838411	0.1
PPP1R7	0.0659036	148	0.00787614	0.0839386	0.1331
TULP3	0.0501921	194	0.00787911	0.0839386	0.3101
LRRC8A	0.0864909	113	0.0078795	0.0839386	0.0219
NSMF	0.0658815	148	0.00788896	0.0839921	0.0711
GPNMB	0.0486365	200	0.00791235	0.0841938	0.0954
ZNF223	0.102943	95	0.00792051	0.0842062	0.4654
CDK5R2	0.106331	92	0.00792241	0.0842062	0.0412
SLAMF6	0.0490858	198	0.00794709	0.0844211	0.0218
TCEAL8	0.0855563	114	0.0079552	0.0844223	0.1511
CCL1	0.0636028	153	0.00795612	0.0844223	0.0129
PLXNB3	0.0600224	162	0.00797214	0.0845449	0.2673
SHISA6	0.0715739	136	0.00797664	0.0845452	0.1623
FBXL12	0.0754563	129	0.0079929	0.0846657	0.0323
TMEM192	0.0599838	162	0.00799695	0.0846657	0.0376
BIVM-ERCC5	0.0451066	215	0.00801529	0.0848125	0.0891
ANAPC1	0.0505284	192	0.00802287	0.0848452	0.0537
TLR10	0.0472947	205	0.0080341	0.0848682	0.0945
CCDC69	0.054815	177	0.00803683	0.0848682	0.1594
NNMT	0.0567452	171	0.0080399	0.0848682	0.1953
NBR1	0.0479896	202	0.00804298	0.0848682	0.0966
SERINC4	0.0551072	176	0.0080516	0.0848834	0.0634
MTUS2	0.0655945	148	0.00805714	0.0848834	0.1309
AQP2	0.0714182	136	0.00806093	0.0848834	0.0926
ARHGAP39	0.0523973	185	0.00806236	0.0848834	0.3018
KCNS2	0.0944978	103	0.00807172	0.0849348	0.1008
TGFBR2	0.0605882	160	0.00809295	0.0851108	0.055
MAGEB6	0.0740938	131	0.00809835	0.0851204	0.179
DHRS7	0.0550089	176	0.00812118	0.0852945	0.0103
RAB19	0.0687563	141	0.00812393	0.0852945	0.0603
SCARB2	0.0566136	171	0.00813033	0.0853144	0.2013
MAB21L4	0.0514354	188	0.00815432	0.0855187	0.2101
TANGO2	0.0616487	157	0.00815928	0.0855234	0.0161
RP1	0.0447046	216	0.00818262	0.0856394	0.2899
KLHL30	0.0519533	186	0.00818317	0.0856394	0.041
SURF2	0.0519523	186	0.00818392	0.0856394	0.124
DCUN1D2	0.0821145	118	0.00819938	0.0857096	0.2821
FAM20C	0.054587	177	0.00819969	0.0857096	0.1289
SH2D3A	0.049759	194	0.00821542	0.0858266	0.2374
ZNF592	0.0494748	195	0.00823756	0.0860104	0.1426
ARSL	0.0584795	165	0.00826836	0.0862845	0.1024
TMEM262	0.0684783	141	0.00828356	0.0863954	0.2239
OR52L1	0.119817	81	0.00829017	0.0864168	0.0694
STRA8	0.0496382	194	0.00831177	0.0865943	0.0434
NOS1	0.0503879	191	0.00833867	0.0868268	0.1123
GLRA4	0.0621597	155	0.0083433	0.0868272	0.2995
DCANP1	0.124298	78	0.00835014	0.0868433	0.0346
HLA-DQA1	0.0525825	183	0.00835403	0.0868433	0.0746
AP3D1	0.0488012	197	0.00837488	0.0870124	0.2504
CHIA	0.0582894	165	0.00839825	0.0872072	0.0316
R3HDML	0.0562061	171	0.00841689	0.087353	0.1961
SLC15A4	0.0552157	174	0.00842831	0.0874235	0.2278
TXNDC16	0.0472703	203	0.00844396	0.0875229	0.0584
DAB2IP	0.0593035	162	0.00844713	0.0875229	0.0421
GRAMD1B	0.0600401	160	0.00845336	0.0875394	0.2091
PRAG1	0.0491899	195	0.00846833	0.0875714	0.1051
STOX1	0.0458769	209	0.00847025	0.0875714	0.1602
AGBL2	0.0564611	170	0.00847223	0.0875714	0.0504
SENP5	0.0512972	187	0.00847495	0.0875714	0.2802
AGFG2	0.0535755	179	0.00849549	0.0877029	0.1859
CCT8L2	0.052104	184	0.00850145	0.0877029	0.1676
SPTBN5	0.0529693	181	0.00850387	0.0877029	0.1268
CES3	0.0680994	141	0.00850621	0.0877029	0.0191
TINAG	0.0504313	190	0.00851642	0.0877604	0.0179
FAM151B	0.060685	158	0.00853337	0.0878436	0.08
WSB1	0.0716235	134	0.00854027	0.0878436	0.1381
SYNRG	0.0485996	197	0.00854196	0.0878436	0.0549
UPRT	0.0580809	165	0.00854306	0.0878436	0.1067
CACNA1E	0.0462019	207	0.00857595	0.088134	0.2175
MPO	0.0519887	184	0.00859162	0.0882471	0.2078
ATP2B4	0.0519688	184	0.00860728	0.0883452	0.1902
CDH4	0.0519647	184	0.0086105	0.0883452	0.1675
SOAT2	0.0510869	187	0.00864235	0.0886239	0.0249
TSC1	0.0484661	197	0.00865452	0.0886629	0.3367
LIPM	0.0519077	184	0.00865552	0.0886629	0.1439
TLE6	0.0548894	174	0.00866957	0.0887231	0.3581
PEAK1	0.0452167	211	0.00867112	0.0887231	0.1016
SH3BP2	0.0484414	197	0.00867546	0.0887231	0.1399
ANKRD18B	0.0502074	190	0.00869854	0.0888253	0.4894
SIGLEC8	0.0886813	108	0.00869983	0.0888253	0.3968
KLF17	0.0575047	166	0.00870259	0.0888253	0.3717
PCDH15	0.0433237	220	0.00870422	0.0888253	0.1539
IGSF22	0.0707812	135	0.00871824	0.0889204	0.0673
PPP3R2	0.0596228	160	0.00873853	0.0890793	0.1117
KRTAP10-3	0.0512133	186	0.00876292	0.0892799	0.4879
NDUFA8	0.070119	136	0.00879976	0.0896071	0.1719
MFSD8	0.0528621	180	0.00881625	0.0896947	0.2213
TMEM19	0.0610332	156	0.00882582	0.0896947	0.0436
ZFP64	0.0534425	178	0.00882944	0.0896947	0.0989
DUXB	0.0634841	150	0.00883034	0.0896947	0.1557
BABAM1	0.0781714	122	0.00883206	0.0896947	0.0881
KIAA1328	0.0465436	204	0.00887803	0.0901132	0.0947
MRPS9	0.0507572	187	0.00891146	0.09036	0.1281
CLCF1	0.0973272	98	0.00891189	0.09036	0.0554
PLEKHA4	0.0479069	198	0.00892563	0.0904051	0.0784
SCOC	0.066462	143	0.00892589	0.0904051	0.0139
LRRTM2	0.0943429	101	0.00894069	0.0905065	0.0515
C14ORF39	0.0464652	204	0.00894895	0.0905418	0.1366
CCAR2	0.0529371	179	0.00899216	0.0909304	0.0467
SLC4A11	0.0577728	164	0.00901841	0.0909879	0.0588
KRTAP4-8	0.0735686	129	0.00901926	0.0909879	0.2255
SYT15	0.0538037	176	0.00902437	0.0909879	0.1326
B4GALNT3	0.0454764	208	0.00903353	0.0909879	0.1858
ZNF395	0.0498067	190	0.00903423	0.0909879	0.2123
PRPF4	0.109456	87	0.00903547	0.0909879	0.068
TM6SF1	0.0677208	140	0.00903549	0.0909879	0.108
THSD7A	0.045909	206	0.00904384	0.0909879	0.0633
NXF1	0.0603265	157	0.00904571	0.0909879	0.051
RXFP3	0.0495296	191	0.00904706	0.0909879	0.0966
KCNA10	0.0519804	182	0.00905691	0.0909879	0.2282
OBSCN	0.0610929	155	0.00905755	0.0909879	0.4568
CC2D1B	0.0468045	202	0.00906034	0.0909879	0.2275
KRTAP11-1	0.0614664	154	0.00907546	0.0910702	0.1606
ZBTB18	0.10004	95	0.00907816	0.0910702	0.0796
ZNF714	0.0796829	119	0.00908353	0.0910758	0.6911
BORCS8-MEF2B	0.0580239	163	0.00909586	0.0910896	0.2147
CCDC17	0.0449735	210	0.00909772	0.0910896	0.2214
HMGCLL1	0.0666562	142	0.00910202	0.0910896	0.0263
KCNRG	0.0626537	151	0.00910415	0.0910896	0.2362
OSTN	0.0647706	146	0.00913296	0.0912513	0.0338
ZFP62	0.0536565	176	0.00914139	0.0912513	0.5405
RTN4RL1	0.055231	171	0.00914424	0.0912513	0.0285
GOLGA8K	0.0751121	126	0.00914537	0.0912513	0.3127
TMEM132D	0.044285	213	0.00914811	0.0912513	0.3508
LAGE3	0.0651926	145	0.00915126	0.0912513	0.1807
RANBP9	0.0845686	112	0.00915405	0.0912513	0.1212
MRPL28	0.0555207	170	0.00917296	0.0913558	0.1796
ACTL7B	0.0536137	176	0.00917569	0.0913558	0.0735
WDR90	0.0471441	200	0.00917902	0.0913558	0.3674
OPN3	0.0642324	147	0.00919618	0.0914785	0.4991
FOXRED2	0.0473347	199	0.00922224	0.0916896	0.092
SLC43A1	0.0487897	193	0.00924369	0.0918546	0.0411
NUDT13	0.0693555	136	0.00926511	0.0920105	0.0317
SCRT1	0.095523	99	0.00927322	0.0920105	0.0397
INPPL1	0.0517187	182	0.00927396	0.0920105	0.0856
USP31	0.0465565	202	0.00928897	0.0921112	0.2239
LRRC23	0.0511002	184	0.0093193	0.0922422	0.0203
PIGG	0.0469891	200	0.00932162	0.0922422	0.4519
CLEC17A	0.0537368	175	0.0093246	0.0922422	0.3323
ZNF513	0.0708348	133	0.00932464	0.0922422	0.008
OR52B4	0.0813024	116	0.00932655	0.0922422	0.0089
CDHR1	0.0451613	208	0.00933308	0.0922586	0.072
CORT	0.0623019	151	0.00934756	0.0923429	0.0688
OTUD7A	0.0622964	151	0.00935136	0.0923429	0.0859
CORO2B	0.100466	94	0.0093566	0.0923464	0.0128
TUBD1	0.0539947	174	0.0093672	0.0923882	0.0746
AIFM2	0.0543044	173	0.00937059	0.0923882	0.4335
TRO	0.074705	126	0.00938106	0.0924347	0.4434
CD46	0.0448805	209	0.00939502	0.0924347	0.5492
LY6G6F	0.0507327	185	0.00939656	0.0924347	0.0214
FCN3	0.0583405	161	0.0093982	0.0924347	0.4648
CHST5	0.0590716	159	0.00940368	0.0924347	0.5236
TICRR	0.0440241	213	0.00940461	0.0924347	0.4188
COX7A2	0.0784073	120	0.00941703	0.0925087	0.209
SETD2	0.0448362	209	0.0094384	0.0926706	0.2585
DENND2B	0.0515132	182	0.00944806	0.0926761	0.146
UVSSA	0.0448257	209	0.00944876	0.0926761	0.4184
ZNF625	0.0817455	115	0.00947126	0.0928478	0.4696
PDSS1	0.0578698	162	0.0094805	0.0928478	0.007
SIX4	0.051192	183	0.00948097	0.0928478	0.1025
ENTPD8	0.0475264	197	0.00948929	0.0928812	0.0559
STAM2	0.0554379	169	0.00949696	0.0929082	0.0643
PSMG3	0.0782392	120	0.00951171	0.0930045	0.1628
MYNN	0.0604342	155	0.00952882	0.0931237	0.222
VEPH1	0.0467363	200	0.00955912	0.0933716	0.0454
ZNF750	0.04428	211	0.0095673	0.0934033	0.3271
APOL6	0.060765	154	0.00957572	0.0934373	0.1087
ABCB1	0.0444581	210	0.00960114	0.0935657	0.0428
SEMA3G	0.0476417	196	0.00960894	0.0935657	0.0699
RIIAD1	0.0709117	132	0.00961228	0.0935657	0.1342
GPR61	0.0683043	137	0.00961249	0.0935657	0.1575
KRT36	0.0471531	198	0.00961359	0.0935657	0.0889
GOLM1	0.0478563	195	0.00963784	0.0937535	0.0887
SNX31	0.0466465	200	0.00964485	0.0937735	0.0735
FSTL5	0.04962	188	0.00966282	0.0938525	0.2241
TCEANC	0.0483277	193	0.00966289	0.0938525	0.4409
SEC24A	0.0470828	198	0.00968039	0.093964	0.1769
C2ORF78	0.0598355	156	0.0096843	0.093964	0.309
MYH2	0.0472998	197	0.00970244	0.0940918	0.5092
NXF5	0.0554989	168	0.00971427	0.0941583	0.0707
PRR16	0.062179	150	0.00973204	0.0942062	0.0541
RNF167	0.0613552	152	0.00973218	0.0942062	0.0675
URGCP-MRPS24	0.0666491	140	0.00973414	0.0942062	0.0254
ANKRD23	0.053531	174	0.00975051	0.0943164	0.1437
TFCP2L1	0.0717729	130	0.00976107	0.0943703	0.0414
ICAM2	0.0467424	199	0.00977917	0.0944206	0.1137
MYBBP1A	0.0447046	208	0.00978483	0.0944206	0.1371
TBC1D13	0.0752325	124	0.00978606	0.0944206	0.0117
AMIGO1	0.0665724	140	0.00978622	0.0944206	0.0294
ZNF442	0.0953608	98	0.00980366	0.0945091	0.7631
CCR1	0.0505445	184	0.00980538	0.0945091	0.017
PXT1	0.0578028	161	0.00981129	0.094511	0.1579
APBA3	0.0513754	181	0.00981556	0.094511	0.2733
PATL1	0.0600236	155	0.0098349	0.094649	0.0928
ATAD3A	0.0577626	161	0.0098429	0.0946653	0.0401
OSBPL2	0.0570442	163	0.00984705	0.0946653	0.1794
IL34	0.0528014	176	0.0098516	0.0946653	0.0202
KRT13	0.0499342	186	0.0098635	0.0947316	0.2456
SLC45A4	0.116898	80	0.00987779	0.0948208	0.2444
WDSUB1	0.0518749	179	0.0098837	0.0948295	0.0439
ZNF106	0.0431421	215	0.00989029	0.0948446	0.2871
KCNK1	0.0715314	130	0.00991433	0.0950202	0.1522
GALNT14	0.0569548	163	0.00991864	0.0950202	0.2683
C2ORF72	0.0809124	115	0.00993184	0.095049	0.1332
CYP3A7-CYP3A51P	0.0501275	185	0.00993459	0.095049	0.0332
MGLL	0.059122	157	0.00993671	0.095049	0.0355
MGAT1	0.0618845	150	0.0099479	0.0950969	0.0644
MYO1C	0.0562196	165	0.00995176	0.0950969	0.0742
NME8	0.0449398	206	0.00998841	0.0953693	0.364
THPO	0.050616	183	0.00999113	0.0953693	0.0225
CACNA1F	0.0482265	192	0.00999539	0.0953693	0.0388
DYTN	0.048724	190	0.0100076	0.0954232	0.2097
MORC1	0.0434345	213	0.0100111	0.0954232	0.211
CTNNA2	0.230176	41	0.0100165	0.0954266	0.028317
MINK1	0.0578675	160	0.0100472	0.0956705	0.1341
URB2	0.043383	213	0.010066	0.0958013	0.2962
NFE2L3	0.0459749	201	0.0100771	0.0958266	0.2229
ACADM	0.0534564	173	0.0100795	0.0958266	0.0192
IQCH	0.0519415	178	0.0100838	0.0958266	0.028
ANOS1	0.0543646	170	0.0101143	0.0959153	0.5556
ZNF579	0.0842882	110	0.0101153	0.0959153	0.064
GM2A	0.0540425	171	0.0101162	0.0959153	0.0446
GNPTAB	0.0457013	202	0.0101227	0.0959153	0.1692
DSG2	0.0429177	215	0.0101306	0.0959153	0.3045
KCND3	0.0998208	93	0.0101351	0.0959153	0.0801
SEMA3A	0.0616262	150	0.0101412	0.0959153	0.1712
[truncated: 17,138 more rows]

## Sheet: Carn-Herb
	Rho	P	p.adj	permP
ITGB4	7.80287	1.81543e-14	3.43189e-10	0
ADGRV1	-7.49536	1.98345e-13	1.87476e-09	0
KIAA0825	-6.74862	4.47779e-11	2.82161e-07	0.0003
USP43	6.56448	1.56644e-10	7.40301e-07	0.0074
NAA16	-6.34027	6.88094e-10	2.3017e-06	0
PLEC	6.33104	7.30543e-10	2.3017e-06	0.0029
POLM	6.26167	1.14266e-09	3.08582e-06	0.0001
NPBWR2	6.0495	4.35879e-09	1.02998e-05	0.0016
ZNF292	-5.91991	9.6634e-09	1.95854e-05	0.0023
ZFYVE16	-5.90623	1.05007e-08	1.95854e-05	0.0033
AGGF1	-5.87188	1.29262e-08	1.95854e-05	0.001
CCDC136	5.87036	1.30452e-08	1.95854e-05	0.0001
SPEGNB	-5.86507	1.34686e-08	1.95854e-05	0.0004
MYL5	-5.81212	1.85058e-08	2.49881e-05	0.0004
MTBP	-5.77528	2.30476e-08	2.73916e-05	0.001
TAAR1	-5.77429	2.31837e-08	2.73916e-05	0
TACR2	5.72286	3.14241e-08	3.49436e-05	0.0003
RTEL1	5.70457	3.49907e-08	3.6748e-05	0.0333
TMED6	-5.62385	5.60244e-08	5.57413e-05	0.0002
TSHZ1	5.56172	8.014e-08	7.57483e-05	0.0163
SCRIB	5.52883	9.67099e-08	8.70573e-05	0.0067
PRTG	-5.47089	1.34333e-07	0.000115429	0.0005
SLC17A4	5.40515	1.94263e-07	0.000159667	0.155
H6PD	5.38976	2.11661e-07	0.000166718	0.0062
SFSWAP	5.36555	2.42112e-07	0.000183076	0.0186
GOLGA3	5.35156	2.61604e-07	0.000190206	0.0199
PPP4R1	-5.33689	2.83657e-07	0.000198602	0.0043
PIEZO1	5.31447	3.20904e-07	0.000216656	0.0187
CARD14	5.30158	3.44409e-07	0.000224507	0.0438
EHBP1	-5.27606	3.95976e-07	0.000249517	0.0002
LRP1B	-5.26445	4.21822e-07	0.00025723	0.0155
GPR68	5.24492	4.69054e-07	0.000277094	0.0056
PVALEF	-5.2164	5.47308e-07	0.000311939	0.0007
SYNM	5.2118	5.61042e-07	0.000311939	0.0234
DAXX	-5.18405	6.51355e-07	0.000343481	0.0691
FAM13B	-5.18179	6.59294e-07	0.000343481	0.0409
CAMSAP1	5.1753	6.82644e-07	0.000343481	0.1056
PIK3C2G	-5.17104	6.98401e-07	0.000343481	0.0138
FGD3	5.16832	7.0862e-07	0.000343481	0.0483
FAAP100	5.15227	7.72059e-07	0.000364875	0.1377
COL6A2	5.14612	7.97795e-07	0.000367842	0.0034
BNC1	5.13329	8.54179e-07	0.000384462	0.0597
RAI1	5.11872	9.22862e-07	0.00039568	0.0176
HMCN1	-5.11515	9.40453e-07	0.00039568	0.0006
SPATA2L	5.11487	9.41896e-07	0.00039568	0.0825
ECM2	5.10198	1.00835e-06	0.000414386	0.0118
ZP1	5.08314	1.11374e-06	0.000443377	0.0226
SLC47A1	5.08109	1.1258e-06	0.000443377	0.0052
EP400	5.05098	1.31861e-06	0.000502554	0.0663
SYDE2	-5.04945	1.32923e-06	0.000502554	0.0166
XIRP2	-5.02908	1.4785e-06	0.000548032	0.0074
CFAP20DC	-5.02221	1.53241e-06	0.000549303	0.0058
ZNF707	5.02125	1.54005e-06	0.000549303	0.0009
HEATR5A	-5.01262	1.61078e-06	0.000563892	0.0256
HFM1	-4.97502	1.95719e-06	0.000672704	0.0589
FAM83H	4.96134	2.1003e-06	0.000709	0.0274
CEMIP	4.94937	2.23368e-06	0.000740796	0.0299
URGCP	4.94355	2.30136e-06	0.000750084	0.0169
ZFAT	4.92814	2.49044e-06	0.000786607	0.0394
FANCM	-4.92766	2.49664e-06	0.000786607	0.0112
COL6A1	4.90852	2.75302e-06	0.000853166	0.0366
ARC	4.89398	2.96458e-06	0.000899932	0.0249
EPS8L3	4.8887	3.04515e-06	0.000899932	0.0029
TET2	-4.87918	3.19585e-06	0.000899932	0.0757
ZNF407	4.87854	3.20614e-06	0.000899932	0.117
RFC4	-4.87854	3.20626e-06	0.000899932	0.0024
CEP170B	4.87741	3.2247e-06	0.000899932	0.0939
STARD5	4.87664	3.23716e-06	0.000899932	0.0022
TMC3	4.87188	3.3163e-06	0.000908571	0.085
NOD2	4.85826	3.5527e-06	0.000959432	0.0184
MOV10L1	4.84993	3.70507e-06	0.000986488	0.0092
PLAGL1	-4.84711	3.75825e-06	0.000986749	0.0058
RIMBP2	4.83232	4.04858e-06	0.00104842	0.0886
STON1-GTF2A1L	-4.80508	4.64079e-06	0.00118553	0.0065
TMED3	4.77011	5.5237e-06	0.00137417	0.001
ALDH1L2	-4.76908	5.55203e-06	0.00137417	0.0057
PBLD	-4.76745	5.5973e-06	0.00137417	0
TREH	4.75976	5.81478e-06	0.00140926	0.0096
TMEM131L	-4.75695	5.89616e-06	0.0014109	0.0072
MOGAT1	-4.74621	6.21783e-06	0.00146927	0.0039
OXCT2	4.70913	7.46346e-06	0.00170389	0.0125
BAZ1A	-4.70873	7.47804e-06	0.00170389	0.0463
GSG1	4.70359	7.66864e-06	0.00170389	0.0104
CLCNKA	-4.70319	7.68374e-06	0.00170389	0.0029
C11ORF24	4.70265	7.70411e-06	0.00170389	0.094
MRGPRF	4.7014	7.75153e-06	0.00170389	0.001
CMYA5	-4.69793	7.88444e-06	0.00171319	0.0245
ADCY1	4.69444	8.02004e-06	0.00172285	0.1131
TRPM6	-4.69033	8.18305e-06	0.00173812	0.0121
MYH7B	4.68471	8.41062e-06	0.00174869	0.0018
CCPG1	-4.68454	8.41783e-06	0.00174869	0.2667
PPP1R16B	4.67741	8.71556e-06	0.00177397	0.0004
ZHX3	4.67714	8.72721e-06	0.00177397	0.0546
RNF112	4.65618	9.66374e-06	0.00194344	0.004
VIPR1	4.6477	1.00696e-05	0.00198868	0.0023
MDN1	-4.64676	1.01158e-05	0.00198868	0.0215
KTN1	-4.64448	1.0228e-05	0.00198868	0.0229
SBF1	4.64284	1.03095e-05	0.00198868	0.0241
TONSL	4.63907	1.04992e-05	0.00200482	0.0435
DNAH2	4.62664	1.11495e-05	0.0021077	0.0059
RAVER2	-4.62235	1.13823e-05	0.00213041	0.0006
SHANK2	4.60836	1.21758e-05	0.00225657	0.1828
WNK2	4.59474	1.29989e-05	0.00238372	0.1635
JAKMIP1	4.5929	1.3114e-05	0.00238372	0.0058
MYSM1	-4.59064	1.32568e-05	0.00238672	0.0166
CLMN	4.57074	1.458e-05	0.00256296	0.005
RSBN1L	-4.57064	1.45869e-05	0.00256296	0.0066
ZNF516	4.56985	1.46424e-05	0.00256296	0.1176
UBAP2	-4.55959	1.5376e-05	0.00264264	0.1235
SECISBP2L	-4.55774	1.55119e-05	0.00264264	0.0002
HMGCS2	4.55767	1.5517e-05	0.00264264	0.0016
LRRIQ1	-4.55534	1.56903e-05	0.0026478	0.0647
GJA10	4.55351	1.58274e-05	0.0026478	0.0346
EIF4G3	-4.54273	1.66589e-05	0.00276245	0.0272
MAMLD1	4.51655	1.88564e-05	0.00309967	0.0244
EFCAB7	-4.50766	1.96642e-05	0.0031901	0.0325
KCNV2	4.50659	1.97629e-05	0.0031901	0.0002
MYO1G	4.50499	1.99128e-05	0.0031901	0.0079
PTPN13	-4.49417	2.09521e-05	0.00332839	0.0557
IL23R	-4.48357	2.20214e-05	0.0034691	0.0455
WWC3	4.47926	2.24703e-05	0.00351057	0.0596
ZYG11A	-4.47405	2.3025e-05	0.00355688	0.099
CFAP74	4.47296	2.31431e-05	0.00355688	0.0116
GBF1	-4.47052	2.34094e-05	0.0035688	0.0132
SPATA31A5	-4.45925	2.46741e-05	0.00370343	0.0056
ANKRD30A	-4.45687	2.49499e-05	0.00370343	0.0702
PARD6G	4.45579	2.50751e-05	0.00370343	0.0259
CCDC201	4.45529	2.5134e-05	0.00370343	0.0609
FGD6	-4.45411	2.5272e-05	0.00370343	0.0507
AP4E1	-4.44539	2.63198e-05	0.00382731	0.0192
ARHGAP32	4.44068	2.69021e-05	0.00388212	0.0235
POTEE	-4.43509	2.76103e-05	0.00395413	0.0187075
ZNF236	4.41944	2.96865e-05	0.0042195	0.0829
STXBP4	-4.41518	3.02771e-05	0.00427134	0.0065
BDKRB2	4.40902	3.11514e-05	0.00436212	0.003
RPS6KC1	-4.39862	3.26823e-05	0.00450972	0.0044
KLF10	-4.39829	3.27317e-05	0.00450972	0.0505
NR2C1	-4.39609	3.30662e-05	0.00450972	0.0369
SLC15A5	-4.39547	3.31597e-05	0.00450972	0.0112
PPP1R3A	-4.37762	3.59947e-05	0.00484632	0.1272
PLA2G6	4.37524	3.63902e-05	0.00484632	0.0013
LAMA5	4.37516	3.64038e-05	0.00484632	0.0679
DNAH3	4.37237	3.68719e-05	0.00487432	0.0401
DBNL	4.36749	3.77044e-05	0.00494975	0.0044
CPB1	-4.36022	3.89799e-05	0.00503023	0.0001
EPS15L1	-4.3592	3.91612e-05	0.00503023	0.0068
SCAF11	-4.35881	3.92308e-05	0.00503023	0.0823
TRPM5	4.35797	3.93818e-05	0.00503023	0.1094
GOLGA2	4.35279	4.03241e-05	0.00511602	0.1892
AKAP9	-4.35027	4.07904e-05	0.00514068	0.1043
SYTL3	4.34574	4.16429e-05	0.00517983	0.0056
FFAR3	4.3457	4.16491e-05	0.00517983	0.0016
EEF1D	4.33894	4.29508e-05	0.00530681	0.0111
ADGRB1	4.33104	4.45225e-05	0.00546528	0.0746
TMEM135	-4.32747	4.52495e-05	0.00548344	0
PASK	4.32747	4.52505e-05	0.00548344	0.126
HOMEZ	-4.31546	4.77815e-05	0.00571845	0.0537
DLGAP5	-4.3154	4.77949e-05	0.00571845	0.1448
MTA1	4.31089	4.87791e-05	0.00577889	0.005
TEX15	-4.31029	4.89115e-05	0.00577889	0.0657
STON1	-4.308	4.9422e-05	0.00580294	0.0571
KANK1	4.29736	5.18532e-05	0.00605082	0.013
LOXHD1	4.29492	5.2427e-05	0.00608024	0.0228
ATP9B	4.28254	5.54311e-05	0.00638944	0.0524
ACP4	4.27864	5.6411e-05	0.00646299	0.002
NOS1AP	4.27079	5.84355e-05	0.00665461	0.0756
AFF2	4.26766	5.92603e-05	0.00670812	0.0013
DES	4.26253	6.06384e-05	0.00678835	0.0149
DSP	4.26235	6.06872e-05	0.00678835	0.2245
SLURP1	4.25968	6.14151e-05	0.00682935	0.0145
CIR1	-4.25814	6.18394e-05	0.00683633	0.0049
CLSTN1	4.25561	6.25432e-05	0.00687393	0.0458
TMEM95	4.25343	6.31561e-05	0.00690118	0.0001
KRT76	-4.23857	6.74846e-05	0.00733178	0.0461
GMEB2	4.23712	6.79201e-05	0.00733692	0.0282
JMJD1C	-4.2328	6.92414e-05	0.00743715	0.0297
GNE	4.22982	7.0165e-05	0.00749378	0.0001
PKHD1L1	-4.22765	7.0844e-05	0.00751549	0.0067
FAM83G	4.22664	7.11634e-05	0.00751549	0.0725
ZNF408	-4.2245	7.18413e-05	0.00754493	0.0301
FAM217A	-4.22003	7.32824e-05	0.00761694	0.0902
OR7D4	-4.21908	7.35908e-05	0.00761694	0.0004
LAMA1	-4.21864	7.37357e-05	0.00761694	0.0429
KIAA0753	4.21727	7.41842e-05	0.00762162	0.0244
LRRC8E	4.21	7.66121e-05	0.00778886	0.0217
HYAL4	-4.20977	7.66898e-05	0.00778886	0.0056
ARHGAP44	4.20872	7.70481e-05	0.00778886	0.0647
OR5F1	-4.20374	7.87615e-05	0.00791609	0.0385
PDE1B	4.20189	7.94083e-05	0.00791609	0.0193
BRF1	4.20145	7.95629e-05	0.00791609	0.0739
USP44	-4.19874	8.05228e-05	0.00795476	0.083
ODF3	4.19798	8.07931e-05	0.00795476	0.0017
ELFN1	4.1958	8.15736e-05	0.00797956	0.1556
MROH1	4.19492	8.18892e-05	0.00797956	0.1332
ZSCAN29	-4.18611	8.51313e-05	0.00825293	0.1178
BBS9	-4.17904	8.78218e-05	0.00847032	0.0156
CLDN16	-4.17578	8.90907e-05	0.00851853	0.0002
FBXO42	-4.17544	8.92229e-05	0.00851853	0.0013
UTP20	-4.1737	8.99075e-05	0.00854076	0.0707
TOPBP1	-4.16107	9.50269e-05	0.00898194	0.039
DMGDH	-4.15025	9.96316e-05	0.00934966	0.0006
GEN1	-4.14823	0.000100518	0.00934966	0.001
PLXNA4	4.14742	0.000100873	0.00934966	0.0063
SYNE2	-4.14737	0.000100896	0.00934966	0.1584
GPR34	4.14579	0.000101594	0.00936249	0.0055
MRGPRE	4.14482	0.000102025	0.00936249	0.3157
CAPN3	4.14222	0.000103189	0.00942362	0.0302
ZFAND4	-4.13818	0.000105023	0.00954496	0.0637
FRMPD4	4.12515	0.000111146	0.00989576	0.0102
NEDD4	-4.1251	0.000111174	0.00989576	0.0312
METAP1D	-4.1249	0.000111267	0.00989576	0.0029
PUS7L	-4.12474	0.000111345	0.00989576	0.0265
LRRC40	-4.12442	0.0001115	0.00989576	0.1065
SPTLC3	-4.11992	0.000113699	0.0100438	0.0412
OR7G3	-4.11309	0.000117122	0.010298	0.0144
MINAR1	4.11131	0.000118027	0.0103295	0.0982
ALDH1A1	-4.11017	0.000118609	0.0103326	0.0001
RAD51AP1	-4.10873	0.000119355	0.0103398	0.0121
WASHC2C	-4.10789	0.000119785	0.0103398	0.0252
BAIAP2	4.10418	0.000121724	0.0104594	0.0234
ZBBX	-4.09953	0.000124197	0.0105926	0.1705
BAZ2B	-4.09916	0.000124395	0.0105926	0.0298
CALHM2	4.09561	0.000126317	0.010708	0.0286
ADGRF1	-4.09108	0.000128811	0.0108708	0.0022
AFDN	4.0853	0.00013206	0.0110954	0.3531
GLI3	4.08092	0.000134576	0.0112567	0.069
WDR72	-4.07767	0.000136467	0.0113646	0.1849
SLC7A9	-4.07362	0.000138862	0.0114876	0.0123
C3ORF49	-4.07275	0.000139383	0.0114876	0.0022
TOP3A	4.07113	0.000140356	0.0114876	0.0104
OTOA	-4.0711	0.000140374	0.0114876	0.0019
ITGB1	-4.06504	0.00014407	0.0117392	0.0421
ARHGEF18	4.06314	0.000145252	0.0117473	0.0322
HTR3C	-4.06288	0.000145412	0.0117473	0.0121
PPP6R1	4.06147	0.000146293	0.0117682	0.0106
L3MBTL4	-4.0597	0.000147404	0.0118073	0.0463
DNAH14	4.05842	0.000148221	0.0118226	0.0468
DCDC1	-4.05478	0.000150543	0.0119069	0.0348
PTPRQ	-4.05468	0.000150609	0.0119069	0.0117
NFATC1	4.05382	0.000151167	0.0119069	0.0544
HCFC1	4.04556	0.000156597	0.0122835	0.0323
ARFGAP1	4.03909	0.00016098	0.0125751	0.037
CYP24A1	-4.0376	0.000162001	0.0126027	0.0034
SMPD3	4.03639	0.00016284	0.0126084	0.0291
INF2	4.03557	0.000163408	0.0126084	0.0823
UBR5	-4.03368	0.000164731	0.0126588	0.0646
USP37	-4.03037	0.00016707	0.0127866	0.0379
ARHGEF16	4.02721	0.000169324	0.0129069	0.0107
QSOX1	4.02594	0.000170243	0.0129248	0.0046
PSAPL1	4.02468	0.000171155	0.0129421	0.2065
ARID4A	-4.02102	0.000173839	0.0130926	0.0395
MCCD1	-4.01758	0.000176395	0.0132324	0.0051
ANKRD7	-4.01459	0.00017865	0.0133486	0.0421
LTK	4.00356	0.000187186	0.0139314	0.0127
PARN	-4.00026	0.000189818	0.0139931	0.0008
ITGA6	3.99988	0.000190127	0.0139931	0.0078
MALRD1	-3.99974	0.000190237	0.0139931	0.0798
SLC14A2	-3.99867	0.000191097	0.0140019	0.0015
TASOR	-3.99556	0.000193626	0.0141324	0.1065
DPP4	3.99239	0.000196233	0.0142233	0.0417
CLGN	-3.99178	0.000196737	0.0142233	0.0174
FUNDC2	3.99131	0.000197128	0.0142233	0.0004
PCDHB5	-3.98298	0.000204173	0.0146756	0.0224
RAPGEFL1	-3.98104	0.000205843	0.0147396	0.0018
CHI3L1	3.97998	0.000206763	0.0147496	0.0203
MRGPRD	3.97867	0.000207905	0.0147753	0.0238
CCDC66	-3.97719	0.000209203	0.0148119	0.046
TYW5	-3.97578	0.000210444	0.0148169	0.0712
MYT1	3.97533	0.000210842	0.0148169	0.1574
DCHS2	-3.9733	0.000212652	0.0148888	0.0162
IL16	3.9663	0.000218993	0.0152762	0.175
SPG7	3.9626	0.000222415	0.0153739	0.0085
HLA-DQA2	-3.96224	0.000222751	0.0153739	0.0166
TGM3	3.96134	0.000223594	0.0153739	0.048
ARNT2	3.96128	0.000223647	0.0153739	0.0279
ZNF280D	-3.95607	0.000228575	0.0156557	0.0921
CLCNKB	-3.95345	0.000231096	0.0157713	0.0868
RIPOR2	3.95054	0.000233927	0.015871	0.0647
SDK1	3.95022	0.000234237	0.015871	0.2021
COL15A1	3.94907	0.000235366	0.0158906	0.0414
SHC3	3.94711	0.000237303	0.0159643	0.0108
DTWD1	-3.94174	0.000242682	0.0162511	0.0303
UPP1	3.9411	0.000243328	0.0162511	0.0439
CYP20A1	-3.93922	0.000245243	0.0162511	0.0732
PYGO1	-3.9387	0.000245773	0.0162511	0.0425
ZNF112	-3.9384	0.000246084	0.0162511	0.0276
COL3A1	3.93777	0.000246724	0.0162511	0.0556
ANKRD31	-3.93555	0.000249022	0.0163456	0.0434
PCED1B	3.93464	0.000249967	0.0163508	0.0464
MZT2B	-3.93038	0.000254438	0.0165859	0.0177
PARPBP	-3.92911	0.000255781	0.0166161	0.2004
IL36RN	3.92734	0.00025767	0.0166408	0.0074
FAM189A1	3.92704	0.000257993	0.0166408	0.1229
MIGA1	-3.92629	0.000258802	0.0166408	0.0464
SEMA4D	3.92342	0.000261901	0.016783	0.1307
ZNF483	-3.9157	0.000270425	0.0172706	0.1236
OR13A1	-3.91351	0.000272893	0.0173696	0.0136
B3GNT4	-3.91017	0.000276696	0.0175525	0.0116
GSAP	-3.90929	0.000277703	0.0175575	0.1634
HGD	-3.89673	0.000292506	0.0181809	0
DHTKD1	-3.89652	0.000292759	0.0181809	0.014
MLLT10	-3.89642	0.000292879	0.0181809	0.0424
MPDZ	-3.89612	0.000293239	0.0181809	0.0028
EPHX1	3.89529	0.000294241	0.0181809	0.0173
STPG3	3.89512	0.000294455	0.0181809	0.0027
ACIN1	-3.89485	0.000294777	0.0181809	0.0095
RPTOR	3.89446	0.000295257	0.0181809	0.0232
REV3L	-3.89295	0.000297103	0.0182352	0.0262
PLA2R1	-3.88706	0.000304401	0.0186226	0.1192
WASHC2A	-3.8853	0.000306608	0.0186972	0.0373
BPTF	-3.88357	0.000308798	0.0187499	0.1422
TAT	-3.88232	0.000310388	0.0187499	0.0018
GSTA2	-3.88139	0.00031158	0.0187499	0.0009
VSIG8	3.8809	0.000312217	0.0187499	0.071
ITPR1	3.88073	0.000312433	0.0187499	0.0617
NHLRC4	3.87447	0.000320571	0.0191775	0.0369
CAPS	-3.86779	0.000329475	0.019648	0.0003
NEXN	-3.86421	0.000334343	0.0198755	0.0493
ANKRD30B	-3.86268	0.000336449	0.0199065	0.0706
SPG11	-3.86115	0.00033857	0.0199065	0.0763
SHLD3	-3.86043	0.000339569	0.0199065	0.0975
TPCN2	3.85869	0.000341991	0.0199065	0.0372
GPR132	3.85693	0.000344457	0.0199065	0.1127
LARS2	-3.85623	0.000345451	0.0199065	0.0287
HSPH1	3.85607	0.000345674	0.0199065	0.0199
SALL3	3.85598	0.000345803	0.0199065	0.1445
KITLG	3.85582	0.000346024	0.0199065	0.0023
RPUSD1	3.85566	0.00034625	0.0199065	0.0041
STYXL2	3.85552	0.000346446	0.0199065	0.1373
LRCOL1	3.85373	0.000348998	0.0199923	0.0009
RXFP4	3.8491	0.000355654	0.0202832	0.0925
METTL27	-3.84809	0.000357122	0.0202832	0.024
OR5AP2	-3.84797	0.000357295	0.0202832	0.0107
TMPRSS15	-3.84538	0.000361092	0.0204374	0.0543
LRRC45	3.84372	0.000363543	0.0205147	0.0331
HCFC2	-3.83662	0.000374212	0.0210539	0.0762
ALG13	-3.83525	0.000376316	0.021065	0.012
SEMA7A	3.83504	0.000376638	0.021065	0.135
DIDO1	3.83407	0.000378124	0.0210857	0.2215
ERCC6	-3.82622	0.00039038	0.0217051	0.0114
TACC2	3.82497	0.000392357	0.0217511	0.0405
FAM135B	3.82385	0.000394145	0.0217863	0.104
NXNL2	3.81825	0.000403198	0.0222217	0.0088
OGDH	3.81658	0.000405942	0.0223079	0.0073
KRT80	3.81351	0.000411014	0.0224747	0.0998
WNK4	-3.81284	0.00041214	0.0224747	0.0181
SLC25A24	3.8126	0.000412544	0.0224747	0.0022
TBC1D32	-3.8091	0.00041842	0.0226636	0.2222
ACOT12	-3.80872	0.000419058	0.0226636	0.0007
ZMIZ2	3.8084	0.000419608	0.0226636	0.236
IL1B	3.80347	0.000428053	0.0230539	0.049
SMIM22	3.8011	0.000432165	0.0232092	0.0956
A2M	-3.79772	0.000438107	0.0234617	0.0031
C2CD4C	3.79588	0.000441354	0.0235688	0.032
FBXW10	3.79472	0.000443433	0.0236131	0.0069
GPR35	3.78883	0.000454071	0.0241117	0.0744
CARS1	3.78583	0.000459594	0.0241811	0.1626
CTH	-3.78577	0.000459697	0.0241811	0.1325
KIAA0408	-3.78554	0.000460129	0.0241811	0.0366
SENP7	-3.78526	0.000460646	0.0241811	0.1874
TIAM2	3.78465	0.000461774	0.0241811	0.0525
SGCG	-3.78098	0.000468642	0.024473	0.0105
SHOC1	-3.77312	0.000483649	0.0251871	0.0993
TRIM29	3.76892	0.000491871	0.0255449	0.2323
LRIG3	-3.76651	0.000496629	0.0257213	0.0151
OR5M3	-3.76357	0.000502508	0.025914	0.0215
DHRS4	-3.76328	0.000503091	0.025914	0.0035
ACTN3	3.75952	0.00051071	0.0262349	0.0083
CEP350	-3.75569	0.000518597	0.0265002	0.2229
C1ORF226	3.75519	0.000519639	0.0265002	0.1787
POTEI	-3.75497	0.000520079	0.0265002	0.0653
ZC3H3	3.75206	0.000526168	0.0267384	0.0119
PIK3C2A	-3.74986	0.000530807	0.0269018	0.0366
CEP295NL	3.74709	0.000536703	0.0271279	0.1754
CES1	-3.74322	0.000545022	0.0274749	0.0217
HENMT1	3.73734	0.000557934	0.028051	0.1418
PUS1	3.73588	0.000561185	0.0281396	0.0694
CD74	3.73323	0.00056711	0.0283615	0.016
ADAMDEC1	-3.73064	0.000572975	0.0285792	0.0004
PTK6	3.72977	0.000574972	0.0286034	0.0235
LARP1B	-3.72739	0.000580428	0.028799	0.0768
SLC15A1	3.72428	0.000587615	0.0290793	0.0151
NOD1	3.72335	0.00058978	0.0291102	0.0424
VAMP1	3.72269	0.000591326	0.0291105	0.0001
MAP1A	-3.72171	0.000593646	0.0291488	0.0643
MPRIP	3.72095	0.000595435	0.0291609	0.2056
IPP	-3.7179	0.000602646	0.0294378	0.0052
VEZT	-3.71514	0.000609272	0.0296434	0.0567
KCNJ12	3.71484	0.000609992	0.0296434	0.0205
PHF3	-3.71416	0.000611634	0.029647	0.1219
ATL2	3.71136	0.000618443	0.0299004	0.0034
NDST1	3.70819	0.000626237	0.0301859	0.0607
SLC38A10	3.70677	0.000629766	0.0301859	0.0654
ANKMY1	3.70652	0.000630392	0.0301859	0.0401
OXR1	-3.70638	0.00063074	0.0301859	0.0135
BDKRB1	3.70555	0.000632798	0.0301859	0.0255
SPEM2	3.70491	0.000634407	0.0301859	0.0252
CAPN8	3.70439	0.000635707	0.0301859	0.2825
WDR41	-3.70382	0.000637122	0.0301859	0.0039
TARM1	3.70173	0.000642411	0.0303037	0.0014
AFP	-3.70091	0.000644491	0.0303037	0.2285
HESX1	-3.70014	0.000646452	0.0303037	0.0469
KCNK15	-3.70003	0.000646727	0.0303037	0.1683
ANKRD12	-3.69968	0.000647624	0.0303037	0.1151
PLD4	3.699	0.00064936	0.0303099	0.0215
LRRC47	3.69728	0.000653766	0.0303777	0.1968
PUS10	-3.69718	0.000654028	0.0303777	0.0642
CFAP45	3.69498	0.000659725	0.0305171	0.0298
SYT6	3.69477	0.000660257	0.0305171	0.0602
SFR1	-3.69394	0.000662408	0.0305419	0.027
SEMA3D	-3.69246	0.000666297	0.0306464	0.0184
NECTIN4	3.69094	0.000670275	0.0307546	0.0111
MYOF	3.68848	0.000676787	0.0309782	0.1229
PAK6	3.68742	0.000679625	0.0310237	0.029
WFS1	3.68688	0.000681064	0.0310237	0.0563
KCNQ2	3.68437	0.000687818	0.031256	0.0613
GPR180	-3.67998	0.000699757	0.0317003	0.011
POLK	-3.67955	0.000700948	0.0317003	0.0492
SFTPB	3.67829	0.000704422	0.0317813	0.0501
NACAD	3.67657	0.000709181	0.0317936	0.0167
DST	-3.67639	0.000709661	0.0317936	0.1577
L1CAM	3.67586	0.000711156	0.0317936	0.018
LRBA	-3.67536	0.000712555	0.0317936	0.0061
OR10D3	3.6746	0.00071468	0.0317936	0.0386
PRKN	3.67456	0.000714785	0.0317936	0.2334
UBR2	-3.67066	0.000725767	0.0321761	0.002
BIRC7	3.6703	0.000726787	0.0321761	0.0343
TKT	3.66882	0.000731017	0.0322333	0.0428
EVA1A	3.66866	0.000731489	0.0322333	0.0088
UTS2R	3.66735	0.000735243	0.0323233	0.0976
MRPS14	-3.66493	0.000742218	0.0325543	0.0296
PGAM5	3.66256	0.000749136	0.0327441	0.0006
TANC1	3.66207	0.000750555	0.0327441	0.0103
AGTPBP1	-3.66167	0.000751742	0.0327441	0.0322
RALGDS	3.66021	0.000756037	0.0328555	0.1007
C10ORF90	3.65834	0.000761571	0.03302	0.09
BTBD8	-3.65547	0.00077013	0.0333147	0.1063
GTF2A1L	-3.65218	0.000780078	0.0336324	0.0098
ANGPT4	-3.65186	0.000781032	0.0336324	0.312
BAG5	3.64833	0.000791865	0.0340214	0.0188
KCNJ11	3.64727	0.000795114	0.0340835	0.0156
PNLIPRP1	-3.64592	0.000799298	0.0340987	0.005
CACNG5	3.64592	0.00079931	0.0340987	0.1199
AP3B1	-3.64542	0.00080088	0.0340987	0.0004
PHF2	3.64318	0.000807873	0.0343192	0.089
HOXB13	3.64213	0.000811181	0.0343824	0.1803
HBM	-3.64022	0.000817227	0.0344856	0.0106
B3GNT10	-3.6402	0.000817264	0.0344856	0.0435
DNHD1	3.63717	0.000826951	0.0348167	0.0033
POLD2	3.63433	0.000836121	0.0351245	0.0465
ACER1	-3.63296	0.000840565	0.0352329	0.0151
SCRN3	-3.62925	0.000852748	0.0356645	0.0344
NTSR1	3.62735	0.000859027	0.0358478	0.0375
GFY	-3.62574	0.000864394	0.0359923	0.0952
SPDL1	-3.6242	0.000869562	0.0361279	0.0438
CHRNA4	3.62256	0.000875091	0.0362684	0.1146
ZNF510	-3.62207	0.000876782	0.0362684	0.0362
PITPNM1	3.6202	0.000883124	0.036451	0.0362
PWP2	3.61863	0.000888492	0.0365141	0.1276
CUBN	-3.61769	0.000891724	0.0365141	0.2279
MIEF2	3.61747	0.000892476	0.0365141	0.0868
MME	3.61568	0.000898679	0.0365141	0.0749
AOC3	-3.61555	0.000899144	0.0365141	0.0372
CCDC73	-3.6153	0.000899986	0.0365141	0.1051
EPN2	3.61491	0.000901355	0.0365141	0.0072
FAM83F	3.61443	0.000903029	0.0365141	0.0147
KIAA0586	-3.61431	0.000903436	0.0365141	0.2023
BAG3	3.61416	0.000903967	0.0365141	0.0227
MYL7	3.61262	0.000909353	0.0366533	0.0005
CDCA4	3.60894	0.000922351	0.0370981	0.2855
CYP4X1	3.60581	0.000933546	0.0374485	0.1434
SCN8A	3.6054	0.000935024	0.0374485	0.0539
METTL15	-3.60382	0.000940724	0.0375971	0.0937
OR4B1	-3.60293	0.000943933	0.0376458	0.0081
RSAD2	3.60123	0.000950128	0.0378131	0.063
F12	3.59868	0.000959514	0.0381064	0.0029
TAF2	-3.59694	0.000965941	0.0382062	0.0269
MST1R	3.59691	0.000966068	0.0382062	0.0668
C6ORF120	3.59563	0.000970824	0.0383141	0.0727
BTBD6	3.59491	0.000973505	0.0383399	0.0351
HAVCR1	-3.59367	0.000978156	0.038443	0.0355
OR1J4	-3.59286	0.000981194	0.0384824	0.0225
CHCHD3	3.59137	0.000986846	0.0386239	0.004
PIK3R5	3.58964	0.000993421	0.0388009	0.0489
NEK5	-3.58886	0.000996389	0.0388366	0.0217
MR1	3.58706	0.00100328	0.0390249	0.0782
ADGRD1	3.5814	0.00102525	0.0397976	0.133
GPR45	3.58033	0.00102947	0.0398634	0.048
FAM217B	3.57899	0.00103476	0.0398634	0.1316
TRIM64C	-3.57853	0.0010366	0.0398634	0.0154
FAM236D	-3.57838	0.00103717	0.0398634	0.0247
CCDC186	-3.57825	0.00103771	0.0398634	0.1426
CHRM3	3.57766	0.00104004	0.0398634	0.0173
UNKL	3.57724	0.00104171	0.0398634	0.1545
ACSS1	3.57542	0.00104899	0.0398871	0.0098
GPS1	3.57471	0.00105184	0.0398871	0.0021
SGO2	-3.57426	0.00105364	0.0398871	0.1538
ATR	-3.57314	0.00105817	0.0398871	0.1211
GADL1	-3.57309	0.00105837	0.0398871	0.0067
SRFBP1	-3.5726	0.00106035	0.0398871	0.284
TMEM176A	3.57242	0.00106108	0.0398871	0.003
BRD1	3.57206	0.00106254	0.0398871	0.1518
ARG2	-3.57142	0.00106514	0.0398871	0.0132
NKAIN3	-3.57125	0.00106584	0.0398871	0.0056
ALDH7A1	-3.57084	0.00106751	0.0398871	0.0046
JPT2	3.5694	0.00107342	0.0398871	0.0137
CYP2R1	-3.56927	0.00107394	0.0398871	0.0024
CASQ1	3.56896	0.00107519	0.0398871	0.1669
COL1A2	3.56821	0.0010783	0.0398871	0.0858
DRC7	3.56794	0.00107941	0.0398871	0.0355
C7ORF57	3.56745	0.00108141	0.0398871	0.2584
PER2	3.56732	0.00108193	0.0398871	0.4314
CDCA2	-3.56715	0.00108268	0.0398871	0.0355
SCN3B	3.5667	0.00108453	0.0398871	0.0032
CCSER1	-3.56542	0.00108984	0.0399289	0.11
USP34	-3.56471	0.00109279	0.0399289	0.1457
KCNK16	-3.5645	0.00109363	0.0399289	0.0318
ISG20	3.56439	0.00109412	0.0399289	0.0198
ANKRD35	3.56239	0.0011025	0.0400649	0.0533
PCNX4	-3.56238	0.00110253	0.0400649	0.1291
CPNE7	3.56198	0.0011042	0.0400649	0.1796
NLRP8	-3.56071	0.00110956	0.0401823	0.1443
TRPM1	3.55897	0.00111695	0.0403724	0.0512
ACE2	3.55837	0.00111947	0.0403808	0.0254
FAM214A	-3.55791	0.00112145	0.0403808	0.0561
SLITRK4	3.55634	0.00112817	0.0404889	0.0044
ADAL	-3.55578	0.00113058	0.0404889	0.005
CLDN5	3.55545	0.001132	0.0404889	0.0089
TET1	-3.55521	0.00113302	0.0404889	0.3268
HGS	3.55407	0.00113797	0.040589	0.0872
ABHD16A	3.55277	0.00114361	0.0406396	0.0011
GSTK1	-3.55275	0.00114369	0.0406396	0
FTCDNL1	-3.5513	0.00114999	0.040787	0.0467
CRYAA	3.55045	0.0011537	0.0408419	0.0082
FBXW5	3.54923	0.00115906	0.0409309	0.0479
SCN1A	3.5489	0.00116055	0.0409309	0.007
FUT10	-3.54417	0.00118157	0.0415948	0.0046
GRB14	-3.54343	0.00118489	0.041634	0.1204
ABHD3	-3.54269	0.00118821	0.0416734	0.0013
TMPRSS13	3.53949	0.00120272	0.0421041	0.0537
C3	3.53683	0.0012149	0.0424518	0.1077
PDCL	3.53563	0.00122039	0.0425652	0.0116
CALHM1	3.53415	0.00122727	0.0427261	0.0345
SMTNL2	3.52865	0.00125307	0.0435442	0.0448
CD83	3.52633	0.00126409	0.0438466	0.0493
AATK	3.52546	0.00126825	0.0439101	0.0872
RAPGEF6	-3.52343	0.00127802	0.0441675	0.0231
SERPINI2	-3.52241	0.00128293	0.0442563	0.0611
NELFCD	3.51975	0.00129584	0.0446203	0.0003
SLC16A3	3.51738	0.00130747	0.0449389	0.0611
GABRR3	3.51624	0.00131312	0.0450511	0.0684
CALML6	-3.51563	0.00131612	0.0450723	0.0256
IGHMBP2	3.51454	0.00132157	0.0451027	0.1158
TUBB1	3.51449	0.00132178	0.0451027	0.1666
ISM1	-3.5131	0.00132874	0.0452587	0.0415
TCTE3	3.51256	0.00133146	0.0452696	0.0006
TRAF2	3.50998	0.00134444	0.045629	0.0636
CFAP46	3.50729	0.00135808	0.0460093	0.1367
ZBED6	-3.50624	0.00136347	0.0461092	0.0079
PYGM	3.50453	0.00137227	0.0463238	0.0811
NELFB	3.50341	0.001378	0.0463561	0.0437
PURB	3.50339	0.00137813	0.0463561	0.0002
DSC1	3.50133	0.00138881	0.0466186	0.0372
SH2D3C	-3.50094	0.00139087	0.0466186	0.0289
OR4D9	-3.49675	0.00141286	0.0472722	0.0362
EMILIN2	-3.49561	0.00141896	0.0473923	0.1093
TSPAN4	3.49258	0.00143515	0.0478438	0.039
ARHGAP28	-3.49213	0.00143754	0.0478438	0.0562
CARD19	3.4905	0.00144637	0.048053	0.0298
CASC3	-3.4892	0.00145342	0.0481205	0.0858
ENGASE	3.48881	0.00145555	0.0481205	0.1336
OR7G2	-3.48872	0.00145604	0.0481205	0.0126
NDUFB8	-3.48803	0.00145976	0.0481593	0.3331
PDZRN3	3.48461	0.00147856	0.0486946	0.2195
EEA1	-3.48103	0.00149849	0.0491831	0.1182
RNF168	-3.48101	0.0014986	0.0491831	0.3026
LYPD5	3.48051	0.00150135	0.0491882	0.0137
PREX2	-3.47957	0.00150664	0.0492759	0.0314
KIAA0232	3.47891	0.00151035	0.0493119	0.2631
OR6V1	-3.47745	0.0015186	0.0494959	0.0026
USP36	3.47618	0.00152586	0.0496468	0.2948
SLBP	3.47333	0.00154212	0.0500723	0.0657
RNASET2	3.47296	0.00154423	0.0500723	0.1128
ERP27	-3.47208	0.00154934	0.0500873	0.0282
GTSE1	3.47105	0.00155529	0.0500873	0.0306
DAGLA	3.47021	0.00156014	0.0500873	0.0188
BCAS4	-3.47006	0.00156104	0.0500873	0.051
NSD1	-3.46991	0.00156191	0.0500873	0.2892
DSC3	3.46963	0.00156353	0.0500873	0.0338
VWDE	-3.4696	0.00156371	0.0500873	0.2249
DIP2A	3.46922	0.00156589	0.0500873	0.2205
CCDC81	3.46739	0.00157663	0.0503458	0.0387
EDIL3	-3.46385	0.0015975	0.0509262	0.0022
PTGIR	3.46182	0.0016096	0.0511777	0.0013
DOCK1	3.46134	0.00161247	0.0511777	0.0941
RBBP6	-3.46117	0.00161352	0.0511777	0.0194
FLRT1	3.45871	0.0016283	0.05156	0.0704
FAM236C	-3.4564	0.00164235	0.0519181	0.0172
PJA2	-3.45522	0.0016495	0.051988	0.0486
RYR2	3.45446	0.00165419	0.051988	0.1105
TBC1D2B	3.45443	0.00165439	0.051988	0.1176
ZZEF1	3.45424	0.00165556	0.051988	0.1277
TGIF2LX	-3.45266	0.00166529	0.0522066	0.1208
CFB	3.45152	0.00167231	0.0523401	0.0141
SLFNL1	3.44446	0.00171662	0.053638	0.1284
OR10AG1	-3.44382	0.00172066	0.0536754	0.0828
TNS3	3.44294	0.00172628	0.0536902	0.2913
DNAH17	3.44286	0.00172681	0.0536902	0.0248
SULT1A1	-3.44111	0.00173801	0.0539495	0.0082
IFIT5	-3.4404	0.00174257	0.0540026	0.1753
WASF2	3.43904	0.00175133	0.054122	0.0052
CHN2	3.43863	0.00175401	0.054122	0.0105
OR8H2	-3.43847	0.00175502	0.054122	0.0781
UGT2B15	-3.43693	0.00176506	0.0543432	0.0057
ANKRD62	-3.43542	0.00177492	0.054558	0.0943
TMEM171	-3.43494	0.00177804	0.0545649	0.0891
KRT24	-3.43383	0.00178537	0.0546814	0.0711
SMIM35	3.4332	0.00178948	0.0546814	0.0038
PPARG	-3.43291	0.00179141	0.0546814	0.007
SPACA4	3.43261	0.0017934	0.0546814	0.0051
SMC4	-3.43117	0.00180298	0.0548594	0.0194
ZGPAT	3.43064	0.00180646	0.0548594	0.1089
ABCA7	3.43042	0.00180795	0.0548594	0.0835
PCDHB3	-3.42993	0.00181119	0.0548697	0.1617
TCF25	3.42878	0.00181892	0.0550094	0.0818
OR5T1	-3.42838	0.00182162	0.0550094	0.1064
MAN2A1	-3.42327	0.00185616	0.055963	0.0379
PSMD13	3.42194	0.00186531	0.0561494	0.0247
TIGD4	-3.41917	0.00188435	0.0566325	0.0415
NPC1L1	3.41758	0.00189539	0.0567848	0.1305
MCCC1	-3.41758	0.00189543	0.0567848	0.0049
BDP1	-3.41526	0.00191163	0.0571796	0.0457
KLHDC4	3.41427	0.00191857	0.0572964	0.0453
NACC2	3.41189	0.00193546	0.0577095	0.057
PPEF2	3.40788	0.00196406	0.0584701	0.0256
TRMT10A	-3.40595	0.00197804	0.0587939	0.1158
PARG	-3.40532	0.00198261	0.0588371	0.0742
GREM2	3.40353	0.00199564	0.059131	0.0205
INHBA	3.402	0.00200684	0.059361	0.138
ZNF560	3.40161	0.00200968	0.059361	0.1054
ORC2	-3.40061	0.00201704	0.0594855	0.0123
OR5T2	-3.39891	0.00202965	0.0597639	0.0344
GABPB2	-3.39816	0.0020352	0.0598342	0.1123
PYGB	3.39617	0.00205004	0.0601769	0.102
DCP2	-3.39551	0.00205502	0.0602297	0.0371
TMEM59L	-3.39386	0.00206743	0.0604995	0.0653
RSF1	-3.39271	0.00207618	0.0606617	0.1078
PVRIG	-3.39223	0.00207979	0.0606734	0.1676
ACSL4	3.3914	0.00208607	0.060763	0.1167
ADGRL4	-3.39024	0.00209493	0.0609269	0.0131
ZNF585B	3.38364	0.00214593	0.0622404	0.058
SKOR1	-3.38322	0.00214926	0.0622404	0.0025
TDP2	3.38235	0.00215609	0.0622404	0.0005
F2RL2	-3.38234	0.00215615	0.0622404	0.009
CDH1	3.38229	0.00215655	0.0622404	0.002
GTF2I	-3.37902	0.00218237	0.0627234	0.2315
SLC17A3	3.37898	0.00218266	0.0627234	0.1309
PLEKHA5	-3.37891	0.00218324	0.0627234	0.08
CCDC148	-3.37783	0.00219178	0.0628732	0.2865
NSD3	-3.377	0.00219844	0.0629688	0.0147
CARD9	3.37527	0.00221231	0.0631122	0.043
DBX2	-3.37524	0.00221253	0.0631122	0.0243
ANKRD36	-3.37512	0.00221347	0.0631122	0.3366
UGT2B10	-3.37414	0.00222141	0.0632226	0.0039
DDT	-3.37335	0.00222774	0.0632226	0.0272
CYP4F22	-3.37325	0.00222863	0.0632226	0.0055
POTEJ	-3.37225	0.00223671	0.0632226	0.264158
IL37	3.3722	0.0022371	0.0632226	0.1909
SPECC1	3.37216	0.00223741	0.0632226	0.2192
CDH26	3.37007	0.00225445	0.0636093	0.0296
WSB2	3.36855	0.00226695	0.0637722	0.0092
GRSF1	-3.36855	0.00226698	0.0637722	0.0547
CELF4	3.36781	0.00227301	0.0638469	0.00620062
SMIM1	3.36543	0.00229272	0.064305	0.0536
POLR3A	-3.36495	0.00229673	0.0643219	0.0106
MYCBP2	-3.36441	0.00230119	0.0643516	0.0194
ALOX12B	3.36375	0.00230672	0.0644109	0.0539
CD96	-3.36231	0.00231878	0.0646523	0.0645
TMEM154	3.35956	0.00234196	0.0652024	0.0059
MRM2	3.35855	0.00235057	0.0652684	0.0054
QSER1	-3.35828	0.00235291	0.0652684	0.0379
RYR1	3.35807	0.00235469	0.0652684	0.0684
GGT6	3.35742	0.0023602	0.0653253	0.0071
TTBK2	-3.35618	0.00237082	0.0654486	0.1864
SLC16A4	3.35609	0.00237158	0.0654486	0.169
SNPH	3.35487	0.00238203	0.0656413	0.0192
TBCCD1	-3.35331	0.00239554	0.0659023	0.1077
ZNF385C	-3.35297	0.00239847	0.0659023	0.0423
FGFR2	3.35211	0.0024059	0.0660105	0.008
CTRL	-3.3517	0.00240953	0.0660142	0.0366
HTR3E	-3.35086	0.00241687	0.0660274	0.1733
SON	-3.35042	0.00242068	0.0660274	0.0168
KIAA1549	3.35026	0.00242207	0.0660274	0.0272
METTL25	-3.34947	0.00242901	0.0660274	0.0764
BLOC1S5	-3.34933	0.00243024	0.0660274	0.0189
PLXNC1	3.34911	0.00243212	0.0660274	0.0917
HELZ2	3.34885	0.00243446	0.0660274	0.2387
ARHGAP31	-3.34674	0.00245299	0.0663396	0.1106
MUC21	-3.34635	0.00245647	0.0663396	0.0634
LGALS9	-3.34635	0.0024565	0.0663396	0.0157
ZNF37A	-3.34426	0.00247507	0.0667458	0.0566
NWD1	-3.34271	0.00248896	0.0670248	0.1296
TAF13	3.34224	0.00249318	0.0670428	0.00301326
CLBA1	3.34175	0.00249755	0.0670649	0.1414
NKPD1	3.33946	0.00251827	0.0674524	0.1902
ATP11B	-3.33936	0.00251912	0.0674524	0.001
FBXW12	-3.33885	0.00252374	0.0674805	0.1337
LRRC42	-3.33811	0.00253051	0.067566	0.0692
MTNR1B	3.33494	0.00255952	0.0681684	0.0229
AP3B2	3.33369	0.0025711	0.0681684	0.0549
ADCK5	3.33363	0.00257161	0.0681684	0.0502
OR8U1	-3.33339	0.00257383	0.0681684	0.0778
SORBS1	3.33336	0.00257416	0.0681684	0.0559
PLXNB2	3.33302	0.00257726	0.0681684	0.0737
CADM1	3.33291	0.00257831	0.0681684	0.0104
SLC8A3	3.33038	0.00260179	0.0685977	0.0243
PDE7B	3.33038	0.0026018	0.0685977	0.0192
AEBP1	3.32908	0.00261396	0.0688221	0.0813
LRRC30	3.32843	0.00262007	0.068887	0.014
PRMT6	3.32779	0.00262612	0.0689503	0.0084
TNNI3K	-3.32703	0.00263327	0.0690421	0.1221
ABCD2	-3.32654	0.00263791	0.069068	0.0057
CLDN22	3.32522	0.00265045	0.0693002	0.0166
JAG2	3.32349	0.00266697	0.0696359	0.1987
IQCF3	3.32197	0.00268151	0.0699191	0.0463
KRT71	3.32142	0.00268678	0.06996	0.0304
TIMP2	3.32084	0.00269237	0.0700091	0.0067
GIN1	-3.31979	0.00270251	0.0701762	0.0872
FUT7	3.31929	0.00270741	0.0702069	0.1402
DEPDC1	-3.31825	0.00271754	0.0703732	0.0159
AGMAT	-3.31524	0.00274696	0.0710378	0.0093
HEPACAM	3.31483	0.00275093	0.0710432	0.0293
ELFN2	3.31434	0.00275579	0.0710717	0.0025
MEPE	-3.31277	0.00277128	0.0713737	0.1469
TPM4	-3.31107	0.00278815	0.0715859	0.0161
WDFY3	-3.31086	0.0027903	0.0715859	0.009
KIF26A	3.3108	0.00279088	0.0715859	0.2009
PDE6B	3.30972	0.00280172	0.0716162	0.0237
TNN	3.3096	0.00280293	0.0716162	0.1296
PCDH1	3.30955	0.00280343	0.0716162	0.0091
ACKR1	3.30703	0.0028287	0.0721642	0.0353
MYOM3	3.30553	0.00284392	0.0724549	0.0325
MYL4	-3.30466	0.00285277	0.0724976	0.0006
SIK2	3.30461	0.00285327	0.0724976	0.0376
GTF2IRD1	-3.30334	0.00286617	0.0727277	0.1332
SLC12A1	-3.30293	0.00287042	0.0727379	0.0039
FAM50B	3.30159	0.00288415	0.072988	0.1443
ZFPM2	-3.30109	0.00288934	0.0730215	0.0375
SPEM1	3.2994	0.00290678	0.0732396	0.0024
RAI2	3.29926	0.00290821	0.0732396	0.1566
SHROOM1	-3.29913	0.00290959	0.0732396	0.2157
ZNF404	-3.29769	0.00292449	0.0735166	0.1845
ABCB11	-3.2971	0.00293069	0.0735747	0.1601
DPEP2	3.29607	0.0029414	0.07358	0.0012
TMOD4	3.29595	0.00294268	0.07358	0.0064
KIF16B	-3.29569	0.00294536	0.07358	0.0556
TRMT10B	-3.29559	0.00294647	0.07358	0.1157
RPAP2	-3.29499	0.00295272	0.0736389	0.0344
DSCC1	-3.29342	0.00296933	0.0739196	0.003
MAPK6	-3.29318	0.0029718	0.0739196	0.0696
INAVA	3.29228	0.00298141	0.0740219	0.4244
TMEM52B	-3.29196	0.00298472	0.0740219	0.0411
IL12RB2	-3.29139	0.00299082	0.0740219	0.1167
EFNB1	3.29132	0.00299158	0.0740219	0.0169
LNX2	3.29082	0.00299687	0.0740561	0.0345
ADARB1	3.28917	0.00301452	0.0743949	0.2733
EGFLAM	3.28589	0.00304982	0.075138	0.034
GABRG1	3.28564	0.00305258	0.075138	0.04
TOR4A	3.2847	0.00306268	0.0752885	0.0174
PAX1	3.28381	0.00307241	0.0753754	0.0408
TMEM70	-3.28365	0.00307419	0.0753754	0.1405
MCHR1	3.28249	0.00308687	0.075446	0.0839
TUNAR	3.28242	0.00308764	0.075446	0.0034
DCST1	3.28229	0.00308904	0.075446	0.0592
CADM3	3.28041	0.0031097	0.0758527	0.0169
TENT5C	3.27916	0.00312347	0.0760903	0.0059
SLC22A8	3.27782	0.0031384	0.0763191	0.2429
MGST2	-3.2763	0.00315533	0.0763191	0.0799
CCDC92	3.27591	0.00315971	0.0763191	0.0252
ADH1B	-3.2758	0.00316089	0.0763191	0.0704
CHRM2	3.27567	0.00316235	0.0763191	0.0046
ARHGAP4	3.27561	0.00316307	0.0763191	0.0231
IL32	-3.27559	0.0031632	0.0763191	0.0105
ASB2	3.27527	0.00316678	0.0763191	0.1278
KLF18	-3.27506	0.0031692	0.0763191	0.0158
CABYR	3.2734	0.00318786	0.0766708	0.0246
FABP1	-3.27245	0.00319863	0.076832	0.0019
BAIAP3	3.27159	0.00320837	0.0769683	0.2091
CDCP1	3.27018	0.0032244	0.0772548	0.063
ECSIT	-3.26529	0.00328058	0.0785013	0.2153
MTPAP	-3.26424	0.0032927	0.0786417	0.2522
CCDC177	3.26407	0.00329476	0.0786417	0.0149
PARP12	3.26312	0.00330576	0.0787485	0.1325
SRGN	-3.26279	0.00330965	0.0787485	0.0123
CYBC1	3.26261	0.00331174	0.0787485	0.0276
CD200	3.26159	0.00332367	0.078933	0.0129
OR7D2	-3.25542	0.00339671	0.0805663	0.1162
EVPL	3.25373	0.00341705	0.0807731	0.1833
EPHB6	3.25371	0.00341731	0.0807731	0.17
IQANK1	3.25363	0.00341824	0.0807731	0.0592
PEX10	3.25325	0.00342278	0.0807745	0.113
CTRB1	-3.25291	0.00342685	0.0807745	0.002
KLK5	3.25156	0.00344319	0.0810585	0.0842
NFAM1	3.24953	0.00346788	0.0815382	0.0274
ZC3H7A	-3.24863	0.00347883	0.0816941	0.0073
TM4SF18	-3.24711	0.00349747	0.08203	0.0218
ITIH1	3.24642	0.00350601	0.0821283	0.0603
SDF4	3.24338	0.00354364	0.0829072	0.0418
ST3GAL6	-3.24268	0.00355231	0.0829284	0.0588
PHLDB1	3.2426	0.00355332	0.0829284	0.2933
TGM2	3.24144	0.00356783	0.0831643	0.0395
CRBN	3.2403	0.00358207	0.0833933	0.106
CHD1	-3.23882	0.00360079	0.0837055	0.1566
OR6T1	-3.23822	0.0036083	0.0837055	0.0459
SLC43A3	-3.23819	0.00360876	0.0837055	0.0047
NRK	-3.23736	0.00361926	0.0837688	0.379
IKBIP	-3.23667	0.00362805	0.0837688	0.1886
PDIA4	3.23666	0.00362809	0.0837688	0.0155
TPSG1	3.23657	0.00362922	0.0837688	0.1081
GAB3	3.2342	0.00365951	0.0843651	0.0872
PLEKHG6	3.2335	0.00366848	0.0844039	0.0194
KIF25	3.23337	0.00367012	0.0844039	0.0648
SLC5A12	-3.23278	0.00367773	0.0844762	0.0009
XRCC1	-3.23209	0.00368666	0.0844844	0.0344
SORL1	3.23206	0.00368703	0.0844844	0.3732
MOV10	3.23053	0.00370687	0.0848362	0.0459
SIK3	3.22848	0.00373351	0.0853425	0.0825
DRD2	3.22774	0.00374317	0.08546	0.1103
ATP8B4	-3.22608	0.003765	0.0858547	0.0495
OPTC	3.22308	0.00380465	0.0866544	0.0347
HAUS6	-3.22204	0.00381849	0.0868649	0.1034
MDM1	-3.22129	0.00382846	0.0869165	0.1014
THNSL1	-3.22116	0.00383025	0.0869165	0.0765
CTTN	3.22083	0.00383455	0.0869165	0.1607
CAPN13	3.21987	0.00384748	0.0869842	0.0617
CNTN5	-3.21983	0.00384804	0.0869842	0.0245
IGFN1	3.21958	0.00385134	0.0869842	0.2373
KCNJ14	3.219	0.0038591	0.0870264	0.0738
OR6B2	3.21865	0.00386383	0.0870264	0.1506
ZSWIM4	-3.21842	0.00386702	0.0870264	0.0276
USP48	-3.21696	0.00388675	0.087355	0.0553
SPACA9	3.21665	0.00389086	0.087355	0.1033
CEP85L	-3.21576	0.00390292	0.087433	0.1663
DKC1	3.21572	0.00390359	0.087433	0.0343
CTAGE15	-3.21538	0.00390821	0.087433	0.0319319
KLC4	3.21481	0.00391599	0.0875034	0.0007
C9ORF16	3.21355	0.0039332	0.0877797	0.0011
THEMIS	-3.21322	0.00393764	0.0877797	0.0454
HES5	3.21172	0.00395828	0.0881359	0.0022
CPLX3	3.21066	0.00397292	0.0882359	0.0158
L3MBTL3	-3.21048	0.00397537	0.0882359	0.0997
SV2C	3.21038	0.00397678	0.0882359	0.1578
MYO15A	3.20893	0.00399692	0.0885789	0.2146
KCNH6	3.20783	0.00401222	0.0888139	0.0571
H3-4	3.20653	0.00403033	0.0891105	0.0075
RNF222	3.20524	0.0040485	0.0894075	0.1332
ADGRG3	3.20444	0.00405983	0.089553	0.1066
STIL	-3.20381	0.00406861	0.0896422	0.2128
AP5Z1	3.20245	0.00408795	0.0899634	0.19
GPER1	3.19607	0.00417945	0.0917758	0.2484
RNF165	3.19603	0.00418001	0.0917758	0.0183
ATP8B3	3.19485	0.00419713	0.0920447	0.1751
ZNF526	3.19285	0.00422634	0.0925779	0.0531
OOSP1	3.19204	0.00423811	0.0927283	0.0494
SLC18A3	3.19132	0.00424869	0.0928522	0.2224
CRTC1	-3.19062	0.00425898	0.0929041	0.0395
HSF1	3.18984	0.00427057	0.0929041	0.169
EHHADH	-3.18981	0.00427095	0.0929041	0.0236
JRK	3.1898	0.00427118	0.0929041	0.2296
IPMK	-3.1895	0.00427563	0.0929041	0.0024
DLG3	3.18915	0.00428071	0.0929077	0.1315
C2CD2L	3.18789	0.00429951	0.0932088	0.0733
RNF213	3.18725	0.00430901	0.0933077	0.084
AMY2B	-3.1865	0.00432013	0.093387	0.0157
MDC1	-3.18632	0.00432289	0.093387	0.1568
SCD	-3.18601	0.0043275	0.093387	0.0014
ADSS1	3.18544	0.00433608	0.0934655	0.0197
GRINA	3.18432	0.00435279	0.0937043	0.0327
SECISBP2	3.18404	0.00435707	0.0937043	0.1545
TCL1B	-3.18259	0.00437893	0.0940674	0.0654
BORA	-3.18062	0.00440875	0.0946004	0.046
OR51B2	-3.17976	0.00442198	0.0947767	0.0371
INO80D	-3.17905	0.00443272	0.0948993	0.0202
C12ORF40	-3.17685	0.00446655	0.0955075	0.1859
ZNF644	-3.17649	0.00447207	0.0955075	0.1513
OR5AS1	-3.17607	0.00447858	0.0955075	0.0261
SPINT4	-3.17589	0.00448134	0.0955075	0.0085
ATAD2	-3.17552	0.004487	0.0955205	0.3032
IFT122	-3.17466	0.00450036	0.0956971	0.1752
SLC8B1	3.17243	0.00453508	0.0963272	0.0954
TRIM10	3.16966	0.00457846	0.0971249	0.0385
LPAR5	3.16921	0.00458555	0.0971249	0.0308
OR56A1	-3.16901	0.00458885	0.0971249	0.0997
FNBP4	-3.16838	0.00459868	0.0971249	0.0691
FUT5	3.16825	0.00460081	0.0971249	0.005
COL24A1	-3.16808	0.00460346	0.0971249	0.3136
GIMD1	-3.1663	0.0046318	0.0974393	0.0349
NEPRO	-3.16622	0.00463299	0.0974393	0.3242
P2RY13	-3.16617	0.00463383	0.0974393	0.0067
IGFBP3	3.16538	0.00464636	0.0975737	0.039
ITIH6	-3.16512	0.00465055	0.0975737	0.1406
NR1D2	-3.16463	0.00465837	0.0976294	0.1508
INSYN2A	3.16334	0.00467904	0.0978535	0.183
AICDA	-3.16332	0.00467941	0.0978535	0.0096
PKP3	3.16216	0.00469807	0.0981352	0.1384
EHMT1	3.16183	0.00470351	0.0981404	0.2722
RPL36A-HNRNPH2	3.16135	0.00471119	0.0981922	0.0126
ARHGAP40	3.16061	0.00472321	0.0983343	0.0903
MGME1	-3.16004	0.00473246	0.0984184	0.0784
TOGARAM1	-3.15863	0.00475531	0.098785	0.0984
GNAT2	3.15749	0.00477408	0.0990535	0.0008
MSLNL	3.15669	0.00478715	0.0990535	0.0805
TRABD	3.15661	0.0047885	0.0990535	0.1199
GPLD1	3.15656	0.00478919	0.0990535	0.0209
VSIG4	-3.15595	0.00479929	0.0991538	0.053
TRIM17	3.15536	0.00480902	0.0992463	0.0832
POTEB2	-3.15491	0.00481638	0.0992899	0.1758
LRIT1	3.15435	0.00482566	0.0993728	0.0275
OTUD3	-3.15325	0.00484398	0.0996415	0.0616
SLCO1A2	-3.15266	0.00485373	0.0997335	0.051
TMEM132C	3.1513	0.00487641	0.100091	0.1903
TRIOBP	-3.15039	0.00489163	0.100294	0.0642
REST	-3.1497	0.0049031	0.100421	0.0507
SMR3B	-3.14871	0.00491976	0.100653	0.0443
MROH2B	3.14731	0.0049434	0.101027	0.0264
DICER1	3.14614	0.0049632	0.101258	0.0849
VPS9D1	3.14601	0.00496541	0.101258	0.0546
CCDC183	3.14547	0.00497454	0.101335	0.0099
OR4C12	-3.14445	0.00499194	0.10158	0.0548
POTEB	-3.14344	0.00500932	0.101824	0.167
ZDBF2	-3.14301	0.00501657	0.101862	0.1281
CCDC50	-3.14089	0.00505312	0.102389	0.0816
TMEM132B	3.14085	0.00505376	0.102389	0.2148
FNDC11	3.14053	0.00505929	0.102389	0.0154
KRTAP29-1	-3.14024	0.00506421	0.102389	0.0274
GPR42	3.13972	0.00507327	0.102463	0.0135
PRCD	3.13918	0.00508257	0.102541	0.0048
ZBED5	-3.13676	0.00512472	0.103222	0.0548
CACNA1G	3.13662	0.00512724	0.103222	0.2144
AMY1B	-3.13601	0.00513784	0.103325	0.0012
SLC25A14	3.13427	0.00516849	0.103831	0.0194
VASP	-3.13382	0.00517648	0.103881	0.014
RECK	-3.13312	0.00518868	0.103909	0.0061
TMCO2	3.13312	0.00518884	0.103909	0.0107
RTKN2	-3.13223	0.00520453	0.104113	0.1675
FSCN3	3.13189	0.00521056	0.104123	0.0103
CENPB	3.12998	0.00524458	0.104692	0.0082
GPR156	-3.12869	0.00526759	0.105041	0.1598
SURF6	3.1279	0.00528185	0.105214	0.0733
C12ORF65	3.12755	0.00528801	0.105226	0.0788
NOTCH1	3.12672	0.00530303	0.105373	0.2794
CTBS	3.1264	0.0053089	0.105373	0.0445
ACSS3	-3.12622	0.00531214	0.105373	0.0069
IKBKG	3.12545	0.00532607	0.105539	0.0017
ESPN	-3.12486	0.00533673	0.105617	0.0026
NEDD4L	3.12461	0.00534121	0.105617	0.0349
SIPA1L2	3.1237	0.00535769	0.105833	0.3209
DRP2	3.12308	0.00536913	0.105948	0.0156
CLCN1	3.12238	0.00538183	0.106088	0.1059
KCNG4	3.12185	0.00539152	0.106168	0.1797
INVS	-3.12153	0.00539741	0.106173	0.1832
TAS2R10	-3.1199	0.00542733	0.106651	0.0062
IP6K1	3.11824	0.00545801	0.107143	0.0167
NFATC3	-3.11381	0.0055406	0.108543	0.2548
RBL1	-3.1138	0.00554084	0.108543	0.1202
TMEM175	3.11227	0.00556959	0.108993	0.2345
VWA2	3.11145	0.00558517	0.109109	0.1833
PRRG3	3.11135	0.00558702	0.109109	0.0408
LRRC8A	3.10934	0.00562516	0.10974	0.0094
PTHLH	-3.10827	0.00564555	0.110024	0.0283
MYO16	-3.10542	0.00570032	0.110977	0.1129
GPC2	3.10472	0.00571387	0.111126	0.1846
TGFBR2	3.10349	0.00573759	0.111463	0.0302
ARHGAP15	-3.10321	0.00574294	0.111463	0.0237
CDRT1	3.10274	0.00575222	0.111528	0.0237
SHISA6	3.10117	0.00578281	0.111812	0.0947
SSX5	-3.10111	0.00578397	0.111812	0.1004
MTO1	-3.10107	0.00578477	0.111812	0.1406
IQGAP1	3.10073	0.00579133	0.111812	0.0126
ENAM	-3.10047	0.00579643	0.111812	0.099
BACH2	3.09929	0.00581948	0.112142	0.0165
BANP	3.09774	0.0058501	0.112505	0.0696
NRG1	3.09773	0.00585022	0.112505	0.0713
RAB19	3.09743	0.00585617	0.112505	0.0242
COMMD2	-3.09528	0.00589877	0.113209	0.0204
NOS1	3.09414	0.00592156	0.11349	0.0587
CASP2	3.09394	0.00592546	0.11349	0.0787
HLA-DQA1	-3.09286	0.00594707	0.113789	0.0396
FBXL12	3.09166	0.00597121	0.114135	0.0124
ATP4B	3.09018	0.00600115	0.114523	0.0998
GYS1	3.09005	0.0060036	0.114523	0.0257
ADAM28	-3.08805	0.00604422	0.115163	0.0705
TINAG	-3.08724	0.00606068	0.115163	0.0068
GRAMD1B	3.08709	0.00606377	0.115163	0.1477
SCRG1	-3.08691	0.0060674	0.115163	0.0011
PTPRB	-3.0869	0.00606764	0.115163	0.114
MRS2	3.08623	0.00608127	0.115236	0.0054
TAS1R3	3.086	0.00608599	0.115236	0.1
IPPK	3.08556	0.00609511	0.115236	0.0555
UPRT	3.08535	0.00609937	0.115236	0.057
ZNF449	3.08515	0.00610351	0.115236	0.0201
DHX36	-3.08474	0.00611191	0.115236	0.0885
NUDT16	3.08462	0.0061143	0.115236	0.071
SYNRG	-3.08433	0.00612025	0.115236	0.0279
WSB1	-3.08304	0.00614686	0.115455	0.0908
KRT15	3.08274	0.00615309	0.115455	0.0931
CCDC69	-3.08274	0.00615313	0.115455	0.1083
SIRT3	3.08259	0.00615628	0.115455	0.1814
STOX1	-3.08214	0.00616556	0.115514	0.1049
PTPRZ1	3.08048	0.00620003	0.11597	0.3091
BIVM-ERCC5	-3.08038	0.00620218	0.11597	0.0459
RGS9	3.0799	0.00621208	0.116041	0.3801
LRRC59	3.07927	0.00622531	0.116173	0.0599
RHCE	-3.07761	0.00626005	0.116706	0.03
SLC5A10	3.07712	0.00627026	0.116739	0.0468
ARHGAP39	3.07694	0.00627414	0.116739	0.2378
TTC37	-3.0755	0.00630452	0.117088	0.3931
PHKA1	3.07546	0.00630529	0.117088	0.0067
INTS1	3.07484	0.00631846	0.117217	0.3268
OR10C1	3.0744	0.00632773	0.117274	0.1221
USP35	3.07394	0.00633751	0.11734	0.2358
GINS4	-3.07344	0.00634822	0.117423	0.012
SLC6A18	3.07177	0.00638374	0.117965	0.3783
MMRN1	-3.0712	0.00639597	0.118076	0.0289
SNX32	-3.07045	0.00641207	0.118184	0.0365
USHBP1	-3.07035	0.00641432	0.118184	0.377
TGM5	3.06955	0.00643149	0.118385	0.0132
MAB21L4	3.06877	0.00644826	0.11856	0.138
FAM234A	3.06852	0.00645356	0.11856	0.1525
TM6SF1	3.06807	0.00646348	0.118627	0.0615
TMPRSS2	-3.06756	0.00647445	0.118713	0.1293
TRIM26	3.06652	0.00649693	0.11901	0.0615
DOT1L	3.0645	0.00654092	0.1197	0.2537
ARSL	-3.06243	0.00658642	0.120416	0.0517
UBP1	3.06119	0.00661381	0.1208	0.0618
CARF	-3.06019	0.00663587	0.120913	0.1588
ESCO1	-3.06016	0.00663646	0.120913	0.2429
THSD7A	-3.06004	0.00663919	0.120913	0.0374
CHIA	-3.05966	0.00664756	0.120914	0.0093
TRIM14	3.0592	0.00665777	0.120914	0.0041
RPS6KA2	3.05909	0.00666035	0.120914	0.0816
KRTAP11-1	3.05889	0.00666484	0.120914	0.1059
SLC22A12	-3.05816	0.00668092	0.121016	0.1204
AMY1C	-3.05791	0.00668653	0.121016	0.0014
CDH4	3.05752	0.00669527	0.121016	0.1167
KRT84	3.05748	0.00669609	0.121016	0.0726
KLHL30	3.05599	0.00672967	0.121507	0.0218
BABAM1	-3.05531	0.00674477	0.121663	0.0565
SCRT1	3.05466	0.00675937	0.12181	0.0168
SLC15A4	3.05431	0.00676734	0.121838	0.1539
RXFP3	3.0517	0.00682641	0.122685	0.0439
ZNF513	-3.05166	0.00682738	0.122685	0.0022
ENTPD7	3.05051	0.00685368	0.123041	0.0026
UVSSA	3.04984	0.00686901	0.123199	0.2876
SSX3	-3.04941	0.00687866	0.123255	0.1307
HMGCLL1	-3.04907	0.00688651	0.123279	0.0144
ARHGAP36	-3.04874	0.00689411	0.123298	0.2285
KHDC1	3.04818	0.0069069	0.12341	0.0843
SYCP1	-3.04786	0.00691421	0.123424	0.2177
SPAG17	3.0474	0.00692498	0.1235	0.0463
DAB2IP	3.04621	0.00695235	0.123844	0.0225
FSTL5	-3.04599	0.00695739	0.123844	0.1205
MS4A7	-3.04398	0.00700422	0.12456	0.0663
SULT1B1	-3.04266	0.00703492	0.124829	0.2419
GPR61	3.04261	0.00703599	0.124829	0.1053
PPP6R2	3.04248	0.00703914	0.124829	0.2792
FBXO34	-3.04212	0.00704764	0.124863	0.063
RNH1	3.04131	0.00706649	0.125055	0.0437
PRR5L	3.041	0.00707381	0.125055	0.0941
OR51E1	3.04077	0.00707927	0.125055	0.053
MIS18BP1	-3.04053	0.00708495	0.125055	0.1963
TCF7	-3.03782	0.007149	0.126068	0.2738
TNC	3.03748	0.00715696	0.126072	0.2393
ZNF106	-3.03724	0.00716258	0.126072	0.2002
SIX4	-3.03692	0.00717018	0.126088	0.0645
LY6G6F	-3.03651	0.00718004	0.126145	0.0051
MYNN	-3.035	0.00721607	0.12666	0.1409
ELK4	3.03411	0.0072374	0.126916	0.1296
DYTN	-3.03375	0.00724595	0.126949	0.1203
PAQR5	3.03314	0.00726069	0.127037	0.0777
GALNT14	3.03298	0.00726445	0.127037	0.1974
SLC30A8	-3.03268	0.00727179	0.127048	0.0995
RNF167	3.03231	0.00728064	0.127085	0.0355
CHD8	-3.03176	0.00729394	0.1272	0.2061
OSBPL2	3.03111	0.0073097	0.127357	0.1224
SMYD1	3.0307	0.00731953	0.127411	0.1179
KCND3	3.03028	0.0073299	0.127474	0.0435
KCNA10	3.02966	0.00734478	0.127543	0.1644
DEPDC7	-3.02956	0.00734735	0.127543	0.0501
PXT1	-3.02916	0.007357	0.127577	0.1101
APBA2	3.02883	0.00736518	0.127577	0.12
SOX3	3.02865	0.00736955	0.127577	0.0166
HPS3	-3.02783	0.00738939	0.127803	0.0482
KAT6A	-3.02529	0.00745187	0.128648	0.0723
GALR1	3.02518	0.00745468	0.128648	0.0215
SETD2	-3.02501	0.00745867	0.128648	0.1694
MORC1	-3.02419	0.00747892	0.12888	0.152
ASB13	3.02345	0.00749733	0.12908	0.0301
CRTAM	3.02237	0.00752416	0.129424	0.0634
MGAT1	3.01765	0.00764227	0.131218	0.0297
GOLM1	-3.01765	0.00764235	0.131218	0.0451
GPIHBP1	3.01701	0.00765851	0.131376	0.1588
ATF7IP2	-3.01646	0.00767231	0.131493	0.2087
GPNMB	3.01613	0.00768068	0.131518	0.0497
CLEC3A	-3.01538	0.00769976	0.131725	0.0484
ZFP57	3.01468	0.00771739	0.131907	0.1377
HLA-C	-3.01117	0.00780719	0.133203	0.0405
MCHR2	-3.01094	0.00781315	0.133203	0.1838
LIPM	3.0109	0.00781433	0.133203	0.1085
SYT15	3.01033	0.00782889	0.13327	0.0816
C1ORF174	3.0102	0.00783235	0.13327	0.303
CDK5R2	3.00889	0.00786602	0.133648	0.0272
OR10A3	-3.00879	0.00786874	0.133648	0.0363
SSX4B	-3.00794	0.00789078	0.133803	0.1531
STAM2	-3.00768	0.00789742	0.133803	0.0364
ANKRD36B	-3.00762	0.00789905	0.133803	0.2694
KY	3.00586	0.00794503	0.134365	0.0931
ZNF622	3.0058	0.00794663	0.134365	0.0219
ZBTB18	3.00553	0.00795358	0.134365	0.0405
DHRS4L2	-3.00501	0.00796704	0.134472	0.0646
LMOD2	3.00467	0.00797611	0.134505	0.1675
TRH	-3.0043	0.00798583	0.134549	0.0314
OGFR	3.00367	0.00800224	0.134706	0.1097
MGLL	-3.00307	0.00801822	0.134854	0.0115
SSX2	-3.0024	0.00803577	0.135029	0.0804
NEU3	-3.00152	0.008059	0.1353	0.1247
AGBL2	-2.99937	0.00811614	0.136138	0.0209
NPLOC4	2.99862	0.00813604	0.136351	0.0751
CFAP57	2.9983	0.00814483	0.136373	0.0624
GPR149	-2.99803	0.0081518	0.136373	0.0965
OR2M2	2.99688	0.00818278	0.136741	0.1642
CTAGE8	-2.99667	0.00818826	0.136741	0.168769
ACP3	2.99579	0.00821216	0.137019	0.0169
DNAH6	2.99317	0.00828295	0.13798	0.107
CCL1	2.99305	0.00828618	0.13798	0.0039
PRSS53	2.99285	0.00829164	0.13798	0.0103
WASHC4	-2.99175	0.00832141	0.138354	0.0084
GABBR1	2.99114	0.00833815	0.138472	0.0226
HKDC1	2.99096	0.00834318	0.138472	0.0325
SEMA3A	-2.99027	0.00836182	0.138659	0.0936
LETM1	2.98939	0.00838598	0.138938	0.0663
SLC45A1	2.98888	0.00840013	0.138961	0.2236
DSG2	2.98881	0.00840208	0.138961	0.1811
C2ORF72	-2.98852	0.00840999	0.138971	0.077
DNA2	-2.98706	0.00845023	0.139491	0.2347
CCDC57	2.98684	0.00845627	0.139491	0.2628
TBC1D13	-2.98582	0.00848456	0.139836	0.0048
TXNDC16	-2.9843	0.0085269	0.140412	0.0345
CTAGE4	-2.98364	0.00854523	0.140591	0.164064
YKT6	2.98189	0.00859416	0.141273	0.0196
FSIP1	-2.98136	0.00860915	0.141396	0.3022
BICD2	2.98033	0.00863806	0.141633	0.2274
CCDC114	2.98032	0.00863852	0.141633	0.0318
NXF1	2.98003	0.00864663	0.141643	0.0196
METTL16	-2.97944	0.00866338	0.141794	0.1459
TAS2R16	2.97873	0.00868335	0.141998	0.0484
ZNF335	-2.97648	0.00874731	0.142921	0.1186
NCAPD3	-2.97606	0.00875925	0.142992	0.1607
UGT2A2	-2.97522	0.00878347	0.143177	0.1221
ARHGAP45	2.97514	0.00878573	0.143177	0.1671
ZBED4	2.97466	0.00879931	0.143193	0.4085
CEP104	2.97442	0.00880642	0.143193	0.2273
FAM20C	2.97431	0.00880944	0.143193	0.1121
SLC45A4	2.97395	0.00881988	0.143223	0.1828
MAF1	2.97339	0.00883582	0.143223	0.0314
AQP11	2.97327	0.00883935	0.143223	0.0295
MPO	2.97301	0.00884697	0.143223	0.1078
NPHP3	-2.97293	0.00884915	0.143223	0.233
C1ORF185	-2.97105	0.00890352	0.14394	0.2463
OR5M11	-2.97079	0.00891096	0.14394	0.0549
DHRS12	-2.97058	0.00891703	0.14394	0.1417
ZNF423	2.97035	0.00892394	0.14394	0.1791
ZNF250	2.96974	0.00894145	0.144008	0.1004
ZKSCAN3	2.96968	0.00894337	0.144008	0.1912
ANGPTL3	-2.96851	0.00897746	0.144407	0.0285
PIGB	-2.96831	0.0089834	0.144407	0.1319
ZFP64	-2.96793	0.00899441	0.144461	0.06
TMUB2	-2.96746	0.0090081	0.144558	0.1155
MRPS5	-2.96679	0.0090277	0.144749	0.1739
FAHD2A	-2.96627	0.00904317	0.144788	0.033
SLC35B3	-2.96619	0.00904542	0.144788	0.0174
TCFL5	2.96543	0.0090679	0.145025	0.0393
DNAH10	2.96476	0.00908765	0.145218	0.0884
KCNE1	2.96325	0.00913228	0.145808	0.0384
ADAMTS15	2.96257	0.00915261	0.145887	0.0922
ADCY3	2.96256	0.0091527	0.145887	0.0546
LRIG1	2.96092	0.00920176	0.146546	0.0368
TTYH2	2.96049	0.00921437	0.146623	0.0639
WIPI2	2.95923	0.00925233	0.147103	0.0233
TIGD7	-2.95857	0.00927212	0.147294	0.1119
HDDC3	2.9579	0.0092924	0.147493	0.0143
CCR1	2.95727	0.00931126	0.147668	0.0069
ROR2	2.95466	0.00939038	0.148798	0.1121
SPINDOC	2.95422	0.0094038	0.148886	0.021
FCRL4	2.95395	0.00941195	0.14889	0.0329
PTCH2	-2.95331	0.00943148	0.148956	0.0561
DIPK1C	2.95316	0.00943603	0.148956	0.1953
TDRD3	-2.95267	0.00945127	0.148956	0.1439
SLC46A2	2.9525	0.00945635	0.148956	0.0511
ZNF705G	-2.95249	0.00945675	0.148956	0.0408
MAPKBP1	-2.95227	0.0094634	0.148956	0.1633
PPFIBP2	2.9515	0.00948701	0.149106	0.0044
CRP	2.95145	0.0094887	0.149106	0.2015
VEPH1	-2.95029	0.00952428	0.149423	0.0128
UGT2B28	-2.95028	0.0095247	0.149423	0.0452
ERVMER34-1	2.94825	0.00958738	0.150282	0.1493
GSTO1	-2.94741	0.00961341	0.150565	0.0148
GYG2	-2.94605	0.00965569	0.151102	0.0801
POTED	-2.94556	0.00967111	0.151218	0.1254
MAPK1IP1L	-2.94359	0.009733	0.15183	0.0521
TAGAP	2.94356	0.00973379	0.15183	0.2112
DEPDC4	-2.94323	0.00974406	0.15183	0.0699
KCNK1	2.94282	0.00975711	0.15183	0.1104
OR10H3	-2.94278	0.00975828	0.15183	0.0056
OR1C1	-2.94278	0.00975844	0.15183	0.1524
ERAP2	-2.94243	0.00976939	0.151875	0.0484
TICRR	2.94207	0.00978087	0.151929	0.3171
GUCY2D	2.94117	0.00980928	0.152033	0.0159
ADGRF3	-2.94117	0.0098093	0.152033	0.0382
CACNA1F	2.94093	0.00981695	0.152033	0.0167
BCORL1	2.94084	0.00981972	0.152033	0.0879
KHDRBS2	-2.94004	0.00984499	0.152111	0.063
SERINC4	-2.94002	0.00984571	0.152111	0.0471
ZNF180	-2.93962	0.00985838	0.152111	0.1516
IGSF22	-2.93951	0.00986209	0.152111	0.0331
SHC4	-2.93941	0.00986503	0.152111	0.0285
CCDC17	-2.93813	0.00990582	0.152534	0.1676
KCNS2	2.93805	0.00990858	0.152534	0.0816
WDR27	2.93737	0.00993012	0.152741	0.286
CCDC88C	2.93678	0.0099493	0.152912	0.0812
JAKMIP3	2.93564	0.00998585	0.153349	0.187
EXOC3	2.93478	0.0100136	0.15365	0.2994
CLTCL1	-2.93405	0.010037	0.153884	0.2006
BAK1	-2.93374	0.0100471	0.153914	0.1124
PREX1	-2.93341	0.0100578	0.153954	0.0145
SERPINA10	2.93211	0.0100999	0.154473	0.1607
PGAP2	2.93011	0.0101652	0.155215	0.0042
BMX	2.93005	0.0101673	0.155215	0.0339
ITGB7	2.92987	0.010173	0.155215	0.0644
SMOX	2.92904	0.0102005	0.155508	0.05
ANAPC1	-2.92813	0.0102303	0.155791	0.0268
NDUFS3	-2.92797	0.0102355	0.155791	0.0315
CMTR1	-2.9267	0.0102774	0.156283	0.1132
ULK1	2.92649	0.0102844	0.156283	0.124
GREB1L	-2.92594	0.0103025	0.156432	0.0894
SYNE3	2.92545	0.0103187	0.156553	0.0897
ARMCX4	2.92454	0.0103491	0.156577	0.1699
DPYSL4	2.92453	0.0103493	0.156577	0.1458
PMS2	2.92441	0.0103532	0.156577	0.0627
CXCR5	2.92441	0.0103535	0.156577	0.066
ADCY9	2.92291	0.0104033	0.157205	0.1868
AMZ1	2.92164	0.0104459	0.157723	0.3015
TAZ	2.92044	0.0104862	0.158176	0.037
PLPBP	-2.92001	0.0105008	0.158176	0.0893
GLRA4	2.92	0.010501	0.158176	0.2732
SPATA22	-2.91731	0.0105919	0.159418	0.1341
ZNF771	2.91592	0.0106391	0.159901	0.0073
OR9A2	-2.91587	0.0106409	0.159901	0.049
QSOX2	2.91469	0.0106813	0.160381	0.2207
AMIGO1	2.91444	0.0106898	0.160381	0.0133
BICRA	-2.91418	0.0106987	0.160387	0.0216
KCNE1B	2.91361	0.0107182	0.160468	0.0451
PDE6C	2.91353	0.0107211	0.160468	0.0264
AGMO	-2.91267	0.0107506	0.160564	0.0266
MTG2	2.91266	0.010751	0.160564	0.1568
NAT2	-2.9126	0.0107529	0.160564	0.1977
GCA	-2.91155	0.0107893	0.16089	0.0668
RIPPLY3	-2.91147	0.0107918	0.16089	0.0798
MT1M	-2.91009	0.0108398	0.161279	0.1692
KRTAP6-1	2.91007	0.0108404	0.161279	0.3535
NPTX1	2.90995	0.0108447	0.161279	0.0353
HYDIN	2.90974	0.0108521	0.161279	0.092
SIAE	2.90895	0.0108794	0.161559	0.0421
KCNRG	-2.90842	0.0108977	0.161594	0.1788
TULP4	2.90839	0.0108989	0.161594	0.3275
GPR107	-2.90783	0.0109184	0.161757	0.0379
KIZ	-2.90667	0.0109589	0.16223	0.0695
CARMIL1	2.90629	0.0109722	0.162299	0.0657
CABP5	2.90543	0.0110025	0.16241	0.0074
KRT18	2.90526	0.0110084	0.16241	0.0251
KLK15	2.90515	0.0110124	0.16241	0.2428
ZPR1	2.9051	0.0110141	0.16241	0.0178
RNF216	-2.90458	0.0110324	0.162417	0.0221
TMEM125	2.90452	0.0110346	0.162417	0.0334
DHCR7	2.90435	0.0110403	0.162417	0.1927
MMP17	2.90371	0.0110629	0.162624	0.2296
BCAT1	-2.90302	0.0110873	0.162855	0.1177
CCDC141	-2.90268	0.0110996	0.162909	0.0454
PDE4C	-2.89931	0.0112194	0.164367	0.2818
CAPN15	2.89908	0.0112276	0.164367	0.2789
CCT8L2	2.89892	0.0112336	0.164367	0.1177
LRRC43	2.89891	0.0112337	0.164367	0.0181
TCIRG1	2.8973	0.0112917	0.165087	0.0886
ZAR1	-2.89679	0.0113102	0.16523	0.1508
NHLRC2	-2.89613	0.0113339	0.165449	0.032
GM2A	2.89512	0.0113703	0.165853	0.0309
MTCP1	2.89478	0.0113827	0.165904	0.0097
MINK1	2.8938	0.0114182	0.166192	0.0863
ATP2B3	2.89367	0.0114232	0.166192	0.0172
MARCKS	-2.89338	0.0114335	0.166192	0.0837
RNF8	-2.89326	0.0114381	0.166192	0.0541
CNGA1	2.89299	0.0114479	0.166192	0.0085
BBS1	-2.89279	0.0114551	0.166192	0.0538
MSANTD4	2.89236	0.0114709	0.166274	0.0395
SV2B	2.89215	0.0114784	0.166274	0.1075
SLC37A2	2.891	0.0115206	0.166573	0.0377
HDAC4	2.89096	0.0115221	0.166573	0.2306
POU6F2	2.89085	0.0115261	0.166573	0.199
RALBP1	-2.89062	0.0115343	0.166573	0.0169
ATP6V0E1	2.89017	0.0115509	0.166685	0.0115
UBOX5	-2.88942	0.0115785	0.166888	0.1784
SCNN1D	2.88931	0.0115826	0.166888	0.0257
POGZ	-2.88873	0.0116042	0.166943	0.0536
DEFB129	-2.88865	0.0116071	0.166943	0.0325
SPATA5L1	-2.88849	0.0116129	0.166943	0.3515
MAS1	2.88798	0.0116319	0.167089	0.0839
AP3D1	2.88676	0.011677	0.16761	0.2318
TRIM4	2.88613	0.0117003	0.167736	0.0348
TMX2	-2.88604	0.0117035	0.167736	0.0447
BIRC6	-2.88473	0.0117523	0.168307	0.0502
SCARF1	-2.88321	0.0118093	0.168996	0.3834
GBP3	-2.88209	0.0118514	0.169433	0.0348
IL27RA	-2.88192	0.0118578	0.169433	0.1446
GPRC6A	-2.88119	0.0118855	0.1697	0.1912
CACNA1E	2.8797	0.0119416	0.170373	0.2
SULT1A3	-2.87775	0.0120158	0.171303	0.0153
PSMG3	2.87663	0.0120584	0.17167	0.142
NDUFAF1	-2.87651	0.0120629	0.17167	0.337
PIGG	2.87617	0.0120759	0.17167	0.3673
LAP3	2.87612	0.0120779	0.17167	0.1317
SCOC	-2.8749	0.0121246	0.172204	0.0037
FAM163B	2.87445	0.0121419	0.172247	0.1514
TUBD1	-2.87435	0.0121458	0.172247	0.0507
LAMP2	-2.87359	0.0121749	0.172529	0.0103
PTGDS	2.87333	0.0121852	0.172547	0.0049
PRSS12	-2.87251	0.0122168	0.172619	0.1034
CHAMP1	-2.87218	0.0122296	0.172619	0.082
RSPH6A	2.87214	0.0122312	0.172619	0.0214
ECRG4	2.87211	0.0122321	0.172619	0.103
OR52N2	-2.87175	0.012246	0.172619	0.0465
NTNG1	2.87155	0.0122538	0.172619	0.0061
KLF1	-2.87154	0.0122543	0.172619	0.1003
PIMREG	2.86904	0.0123516	0.173783	0.0422
SLC10A1	-2.86875	0.0123629	0.173783	0.0076
RHD	-2.86867	0.0123662	0.173783	0.0388
ZNF426	2.86847	0.0123737	0.173783	0.449
ADAMTS20	-2.86718	0.0124244	0.174366	0.4814
ZDHHC23	2.86683	0.0124381	0.174429	0.1165
AP2A2	2.86652	0.0124505	0.174463	0.1058
FAM169A	-2.8663	0.012459	0.174463	0.1932
ZNF473	-2.8657	0.0124826	0.174621	0.0338
TENM3	2.86536	0.0124962	0.174621	0.2596
CEP131	2.86531	0.012498	0.174621	0.225
MGA	-2.86484	0.0125164	0.174749	0.455
CREBZF	-2.86429	0.0125382	0.174813	0.0944
IQCF5	2.86426	0.0125395	0.174813	0.0815
NFE2L3	-2.86336	0.0125753	0.175183	0.1813
SPSB3	2.86236	0.0126151	0.175478	0.1257
TGFB1	2.86219	0.0126219	0.175478	0.0337
STK11IP	2.86213	0.0126243	0.175478	0.025
MIA2	-2.86124	0.0126596	0.175781	0.1031
GNPTAB	-2.86111	0.0126647	0.175781	0.1204
ZNF546	-2.86041	0.0126928	0.176042	0.1576
DNAJC24	-2.85988	0.0127141	0.176161	0.2373
PDSS1	-2.85973	0.01272	0.176161	0.0031
SLC22A31	2.85948	0.0127299	0.176169	0.0613
KCNT1	2.85889	0.0127539	0.176372	0.2899
ARL13B	-2.85746	0.0128116	0.17704	0.4526
DNAH7	2.85671	0.0128415	0.17713	0.02
RGS9BP	2.85669	0.0128426	0.17713	0.0604
PNLIPRP2	-2.8566	0.0128462	0.17713	0.0006
ITGA8	-2.85589	0.0128748	0.177394	0.0586
OR5T3	-2.85486	0.0129166	0.177841	0.117
MYO3A	-2.85376	0.0129617	0.178332	0.0701
INHBB	2.85327	0.0129814	0.178387	0.0844
DNAAF5	2.85285	0.0129989	0.178387	0.3072
ACADM	-2.85265	0.013007	0.178387	0.0053
MARVELD3	-2.85251	0.0130126	0.178387	0.1024
RIOK2	-2.8525	0.0130129	0.178387	0.0416
FPGT-TNNI3K	-2.85196	0.0130351	0.178561	0.1937
AXIN2	2.85084	0.0130813	0.179065	0.2865
ARRDC1	2.85012	0.0131109	0.17934	0.1401
ZRANB1	2.84989	0.0131205	0.179341	0.0587
PHTF2	-2.84961	0.0131318	0.179367	0.1041
TRMT61A	2.84915	0.0131508	0.179438	0.0402
KIAA0319	2.84897	0.0131585	0.179438	0.1851
GYPB	-2.84877	0.0131666	0.179438	0.013
PALM	2.84857	0.013175	0.179438	0.1489
TRPM4	2.84805	0.0131966	0.179603	0.0701
GRM2	2.84768	0.0132116	0.179639	0.1187
TM4SF5	2.84752	0.0132182	0.179639	0.1607
HLTF	-2.84683	0.0132469	0.179899	0.2202
ZDHHC22	2.84637	0.0132661	0.18003	0.0402
CEP152	-2.84613	0.0132764	0.180041	0.2136
MYOCD	2.84542	0.0133058	0.18031	0.079
TUBA3E	-2.8449	0.0133275	0.180475	0.0149
CYP1A1	-2.8426	0.0134241	0.181653	0.014
CPQ	-2.8417	0.013462	0.182035	0.0911
RIPK4	2.84147	0.013472	0.182041	0.2536
NUDT12	-2.84032	0.0135204	0.182564	0.1642
ALOXE3	2.83955	0.0135534	0.182878	0.1349
ULK4	-2.83896	0.0135783	0.182986	0.2135
CSN3	-2.8389	0.0135807	0.182986	0.1396
URB1	2.83867	0.0135904	0.182987	0.27
HBS1L	-2.8384	0.013602	0.183012	0.133
TYW3	-2.8379	0.0136233	0.183168	0.0261
FABP7	-2.83674	0.0136731	0.183518	0.1204
SMC2	-2.83666	0.0136765	0.183518	0.0844
MTERF3	-2.83661	0.0136784	0.183518	0.0434
RINT1	-2.83563	0.0137204	0.183923	0.0452
EPN1	2.83542	0.0137296	0.183923	0.1065
NKG7	2.83523	0.0137378	0.183923	0.0802
FAM246B	2.8344	0.0137736	0.184212	0.0371
HFE	2.83428	0.0137789	0.184212	0.0329
STAB2	-2.83347	0.0138135	0.184544	0.1806
CFAP52	2.83316	0.0138269	0.184593	0.0158
SCGB1D1	2.83248	0.0138566	0.184857	0.3061
MAFK	2.83226	0.0138662	0.184857	0.1182
KCNN3	2.83031	0.0139509	0.185796	0.1704
FRMD8	2.83002	0.0139634	0.185796	0.1226
ACAD8	-2.82996	0.0139661	0.185796	0.0738
RAMP3	2.82834	0.0140368	0.186402	0.127
PARL	-2.82833	0.0140374	0.186402	0.0841
CDC42EP4	2.82824	0.0140413	0.186402	0.1571
MEGF6	2.82787	0.0140574	0.186486	0.1332
ABCC3	2.82651	0.0141176	0.187153	0.2015
FGD2	-2.82622	0.0141302	0.187188	0.2969
MESP1	-2.82575	0.0141512	0.187335	0.0867
DSC2	2.82467	0.0141988	0.187834	0.1173
STAP2	2.82375	0.0142397	0.188243	0.1121
HPSE	-2.82331	0.0142593	0.18837	0.112
NHSL2	2.82281	0.0142813	0.188529	0.1339
SPTBN5	2.82244	0.0142979	0.188533	0.0859
FCER2	2.82221	0.0143083	0.188533	0.0467
VTI1A	2.82213	0.0143115	0.188533	0.0411
ETNK2	-2.82106	0.0143595	0.189034	0.0259
MYH8	2.82063	0.0143788	0.18915	0.0716
FMO5	-2.82025	0.0143958	0.18915	0.0132
BDH1	2.82019	0.0143984	0.18915	0.0795
ZNF385D	-2.81934	0.0144369	0.189525	0.1205
NPFFR1	2.81872	0.0144647	0.189757	0.0697
LXN	-2.81817	0.0144897	0.189851	0.0363
SLC22A13	-2.81812	0.0144919	0.189851	0.0743
PRAMEF6	-2.8175	0.0145197	0.190083	0.0211
PSME3IP1	2.81667	0.0145572	0.190321	0.0056
PIK3R6	2.81652	0.0145642	0.190321	0.1031
SERPINI1	-2.81622	0.0145779	0.190321	0.102
TMEM267	-2.81621	0.0145781	0.190321	0.057
H2BW2	-2.81541	0.0146146	0.190666	0.1016
ERCC6L2	-2.81486	0.0146396	0.190836	0.3177
COL4A2	2.81455	0.0146535	0.190836	0.0652
CENPJ	-2.81446	0.014658	0.190836	0.3455
MAGT1	2.81364	0.0146952	0.191189	0.0016
LARP4	-2.81287	0.0147305	0.191517	0.4799
FNDC1	2.81264	0.0147412	0.191524	0.1824
OR13C8	-2.81221	0.0147608	0.191648	0.1355
PLXNB3	2.81128	0.0148037	0.192072	0.1469
SGO1	-2.81068	0.0148309	0.192293	0.1516
BSPRY	-2.81032	0.0148476	0.192377	0.0084
POPDC3	2.80963	0.0148797	0.192662	0.0131
ZADH2	2.80908	0.014905	0.192856	0.1672
SND1	2.80853	0.0149306	0.192925	0.0314
WFDC6	2.80853	0.0149306	0.192925	0.005
UHRF1BP1	-2.80812	0.0149495	0.19297	0.0616
NYX	2.80785	0.0149622	0.19297	0.0157
OSTN	-2.80772	0.0149681	0.19297	0.0295
ZBTB46	2.80729	0.0149878	0.19297	0.2699
OR52I1	-2.80727	0.0149888	0.19297	0.1047
RBFA	2.80713	0.0149954	0.19297	0.2365
BGN	2.80654	0.0150228	0.193039	0.1011
PEG10	-2.80648	0.0150258	0.193039	0.0978
ATF6	2.80617	0.0150402	0.193039	0.154
CTAGE6	-2.80614	0.0150416	0.193039	0.188445
PARP2	-2.80581	0.015057	0.193106	0.0244
HOMER2	2.80532	0.0150799	0.193268	0.0717
GAL	2.80483	0.0151031	0.193434	0.0339
PIGO	-2.80445	0.0151206	0.193527	0.0183
GCNA	-2.80314	0.0151822	0.194082	0.3475
MTMR4	-2.80309	0.0151845	0.194082	0.0841
POF1B	2.80287	0.0151952	0.194088	0.1236
CLIP3	2.80254	0.0152104	0.194151	0.0427
DSCAML1	2.80177	0.015247	0.194487	0.0881
BORCS8-MEF2B	-2.80112	0.0152778	0.194707	0.2036
SHCBP1	-2.80083	0.0152912	0.194707	0.0511
PPARD	-2.80075	0.0152952	0.194707	0.0218
ABCB1	-2.80042	0.0153108	0.194722	0.0196
AIFM2	2.80029	0.015317	0.194722	0.3648
LGI1	2.80001	0.0153303	0.194761	0.0552
PRM2	2.7995	0.0153546	0.194938	0.0443
CARD11	2.79796	0.0154281	0.19574	0.1865
MARVELD2	-2.79753	0.0154483	0.195865	0.0068
CCL19	2.79659	0.0154937	0.196309	0.0267
OFD1	2.79606	0.015519	0.196321	0.4113
NEK10	-2.796	0.015522	0.196321	0.2448
PKP1	2.79573	0.0155349	0.196321	0.5093
PKMYT1	2.7957	0.0155362	0.196321	0.1297
DNAH8	2.79478	0.0155805	0.196749	0.0565
ICE2	-2.79438	0.0156	0.196864	0.3008
PGA5	-2.79324	0.0156547	0.197389	0.0079
DBX1	-2.79289	0.0156716	0.197389	0.0478
TBX15	2.79287	0.0156729	0.197389	0.0761
AASDH	-2.79261	0.0156853	0.197413	0.1842
CCDC91	-2.79236	0.0156976	0.197437	0.4097
NUDT13	-2.79214	0.0157082	0.197439	0.0237
ADRM1	2.7904	0.0157931	0.198374	0.0747
ICAM2	-2.79015	0.0158051	0.198393	0.0585
SS18L1	2.78823	0.015899	0.199439	0.2374
SPATC1L	2.78587	0.0160154	0.200767	0.1293
KCNG2	2.78529	0.0160437	0.200988	0.0963
CCND2	2.78432	0.016092	0.20143	0.0219
MISP	2.78408	0.0161042	0.20143	0.219
ABCG2	-2.78394	0.016111	0.20143	0.0655
LMNA	2.78352	0.0161315	0.201554	0.0373
GAS8	2.78135	0.0162399	0.202773	0.0177
NECTIN3	-2.78049	0.016283	0.203166	0.0242
CUL5	-2.7803	0.0162928	0.203166	0.0526053
FOXN2	-2.77965	0.0163254	0.203438	0.1214
PIGM	2.77907	0.0163545	0.203666	0.046
GPATCH8	-2.77871	0.0163726	0.203758	0.2443
SERPINA5	2.7783	0.0163934	0.203841	0.0031
TMEM192	-2.77815	0.0164009	0.203841	0.0351
SLC43A1	-2.7779	0.0164136	0.203865	0.0299
CHST15	2.77747	0.0164351	0.203998	0.1383
TIGAR	-2.77696	0.016461	0.204186	0.0321
MLC1	2.7765	0.0164841	0.204339	0.3679
MRPS10	-2.77592	0.0165138	0.204572	0.0431
CERS2	-2.77553	0.0165334	0.20458	0.0205
HSPB6	2.77545	0.0165377	0.20458	0.0167
DCAF8	2.77527	0.0165469	0.20458	0.0568
B3GNT6	2.77418	0.0166025	0.205133	0.0517
CCL14	2.77364	0.0166301	0.205235	0.0055
OR7A10	-2.77359	0.0166325	0.205235	0.1066
PRPF4B	-2.77326	0.0166492	0.205271	0.0286
TRO	2.77311	0.0166571	0.205271	0.3808
F13A1	2.77247	0.0166897	0.205539	0.1378
SLC29A4	2.77214	0.0167067	0.205614	0.2198
LONRF3	2.77174	0.0167272	0.205733	0.0791
APOL6	-2.77151	0.016739	0.205744	0.0583
FILIP1	-2.77034	0.0167995	0.206323	0.1194
LRRC70	-2.77017	0.0168079	0.206323	0.0493
TRAF7	2.76947	0.0168441	0.206525	0.0225
ZBP1	2.76926	0.0168549	0.206525	0.1004
LRRC53	-2.76922	0.0168572	0.206525	0.299
NSMF	2.76852	0.0168936	0.206837	0.0781
XKR4	2.76767	0.0169376	0.207019	0.0458
CELA3A	-2.76727	0.0169583	0.207019	0.1582
IRS1	2.76721	0.0169616	0.207019	0.0369
KRT17	2.7672	0.0169618	0.207019	0.3499
CDX4	2.76718	0.0169632	0.207019	0.149
MGMT	2.76695	0.0169752	0.207032	0.2023
RPAP1	-2.76626	0.0170109	0.207296	0.015
CIB2	2.76611	0.0170188	0.207296	0.0232
GPR174	2.76561	0.0170451	0.207482	0.0204
POTEF	-2.76537	0.0170573	0.207498	0.0757
TCP11L2	-2.76512	0.0170707	0.207527	0.0509
TP73	2.76326	0.0171679	0.208449	0.1296
RPL26L1	-2.76325	0.0171686	0.208449	0.0826
TDO2	-2.76273	0.0171959	0.208646	0.034
TBX5	2.76225	0.0172214	0.208822	0.1434
HSD3B7	2.76175	0.0172475	0.208941	0.01
INTS7	-2.76164	0.0172533	0.208941	0.0119
CBLN2	2.76127	0.0172731	0.208955	0.0398
CHST12	2.76121	0.0172766	0.208955	0.2567
CCDC154	2.75989	0.017346	0.209661	0.1152
CCDC151	2.75955	0.017364	0.209744	0.0302
CEP192	-2.75879	0.0174046	0.2101	0.3695
FAM71E2	2.75675	0.0175139	0.211285	0.2589
MRPS6	-2.75583	0.0175628	0.211727	0.0479
HCN4	2.75559	0.017576	0.211727	0.0806
WDR97	2.75531	0.0175909	0.211727	0.0343
IGSF9	2.75523	0.0175954	0.211727	0.1249
ANKRD52	2.75341	0.0176931	0.2127	0.1024
AFF4	-2.75331	0.0176988	0.2127	0.0921
SSTR4	2.75281	0.0177258	0.212889	0.2436
IER2	-2.75208	0.0177653	0.213179	0.0334
PATL1	-2.75195	0.0177724	0.213179	0.0869
NLRP10	2.75118	0.0178141	0.213543	0.1222
ANKRD20A2P	-2.75095	0.017827	0.213562	0.4409
CHRDL2	-2.75041	0.0178563	0.213752	0.0436
MORN1	2.75021	0.0178671	0.213752	0.0542
OR3A3	-2.74986	0.0178862	0.213752	0.0209
LRRTM2	2.74978	0.0178904	0.213752	0.0556
CFH	2.74962	0.0178993	0.213752	0.1038
FAM161B	-2.7487	0.0179496	0.214216	0.2385
FAM193A	2.7481	0.0179823	0.214471	0.3314
IQCA1L	2.7474	0.0180208	0.214796	0.0255
HSPBAP1	-2.74706	0.0180397	0.214885	0.0367
IDO2	-2.74616	0.018089	0.215337	0.0155
NCR3	-2.74587	0.0181053	0.215395	0.0461
CDC42EP2	2.74553	0.0181238	0.215439	0.0166
RPTN	-2.74513	0.018146	0.215439	0.2582
PYROXD2	-2.74501	0.0181528	0.215439	0.0283
URGCP-MRPS24	2.74498	0.0181546	0.215439	0.0215
CBARP	2.744	0.0182087	0.215945	0.2013
OR1G1	-2.74359	0.0182316	0.215995	0.0463
HAUS8	-2.74351	0.0182357	0.215995	0.2447
UNC79	2.74284	0.018273	0.216132	0.023
LCT	-2.74266	0.0182833	0.216132	0.0245
NOL8	2.74251	0.0182915	0.216132	0.1868
CERS3	-2.74241	0.0182968	0.216132	0.0367
TARS2	-2.74228	0.0183044	0.216132	0.0374
SLC66A2	2.74095	0.0183787	0.216823	0.0911
ZNF70	-2.74082	0.0183859	0.216823	0.1611
SPACA5B	2.74028	0.0184163	0.217046	0.0311
FAM172A	-2.73992	0.0184363	0.217116	0.0147
KIF18A	-2.73962	0.0184529	0.217116	0.3581
OR10S1	2.73956	0.0184567	0.217116	0.1232
TREML2	-2.73921	0.0184759	0.217151	0.2215
TMEM132D	2.7389	0.0184934	0.217151	0.3123
SH3BP2	2.73885	0.0184963	0.217151	0.1553
OPRL1	2.73869	0.0185056	0.217151	0.1115
ANKRD20A1	-2.73803	0.0185428	0.21742	0.3907
FRK	2.73749	0.0185729	0.21742	0.1937
ZC3H18	2.73739	0.0185785	0.21742	0.1963
CHMP1A	2.73717	0.0185908	0.21742	0.0226
CCDC185	2.7369	0.0186061	0.21742	0.0386
REPS1	-2.73687	0.0186079	0.21742	0.0112
FXYD6	2.73685	0.018609	0.21742	0.0032
GUCY2C	2.73557	0.0186819	0.218105	0.0844
GDNF	2.73541	0.0186908	0.218105	0.0261
EREG	2.73493	0.0187178	0.218286	0.052
PRR14L	-2.73354	0.0187973	0.219078	0.1561
HLA-A	-2.73257	0.0188527	0.219588	0.2796
TMEM235	2.73142	0.0189187	0.220221	0.0805
PHACTR1	2.73077	0.0189558	0.220517	0.0429
MSH3	-2.73048	0.0189727	0.220578	0.1598
KRT33A	2.73017	0.0189906	0.220651	0.0822
PRF1	2.7292	0.0190466	0.221165	0.0353
SORD	-2.72757	0.0191409	0.222124	0.1031
GPRC5D	2.72727	0.0191581	0.222187	0.1354
OR6S1	-2.72697	0.0191759	0.222257	0.1817
FBLL1	2.72617	0.0192219	0.222575	0.0492
KANK4	-2.72609	0.0192269	0.222575	0.2427
PML	2.72559	0.019256	0.222657	0.0292
GFRAL	-2.72543	0.0192656	0.222657	0.0631
OBI1	-2.72536	0.0192693	0.222657	0.4157
DPP6	2.72479	0.0193027	0.222906	0.1231
RARS1	-2.7238	0.0193607	0.22344	0.0428
CLRN3	2.7235	0.0193782	0.223505	0.2063
TSPEAR	2.72284	0.019417	0.223817	0.2542
CDHR1	2.72231	0.0194483	0.224041	0.0864
OR5M9	-2.7219	0.0194722	0.22418	0.1663
DSPP	-2.72097	0.0195274	0.224678	0.2979
TFAM	-2.72052	0.0195539	0.224846	0.5245
PNPLA1	-2.71943	0.0196186	0.225391	0.054
SF3B2	2.71918	0.0196334	0.225391	0.0432
KIF26B	2.71911	0.0196371	0.225391	0.1521
CAV2	2.71641	0.0197984	0.227035	0.0048
AFAP1L2	2.71631	0.0198043	0.227035	0.0113
PACS2	2.71538	0.0198597	0.227531	0.2031
AKNA	-2.71458	0.019908	0.227947	0.1158
DPYS	-2.71223	0.0200494	0.229391	0.0492
TMEM17	-2.71209	0.0200583	0.229391	0.1868
CCP110	-2.71185	0.0200726	0.229415	0.0336
MYBPC2	2.71078	0.0201373	0.229971	0.2814
ZNF567	-2.71046	0.0201567	0.229971	0.0949
RNF111	-2.71045	0.0201577	0.229971	0.0476
HEXA	2.71001	0.0201843	0.230066	0.1363
TCAP	2.70991	0.0201904	0.230066	0.0526
TNFRSF6B	2.70802	0.0203057	0.23124	0.0637
SKP2	2.70754	0.0203353	0.231416	0.0461
INTS10	-2.70737	0.0203456	0.231416	0.0387
HSF2	-2.70637	0.0204072	0.231976	0.1191
HPS5	-2.70563	0.0204524	0.232351	0.1185
MCC	-2.70407	0.0205487	0.233305	0.0558
TCTEX1D1	-2.70326	0.0205987	0.233732	0.06
DENND11	2.70215	0.0206679	0.234377	0.1994
PTPDC1	2.70143	0.0207123	0.23474	0.2003
NOP14	2.70048	0.0207717	0.235272	0.3483
DDI1	2.70018	0.0207905	0.235344	0.0578
EFCAB8	2.69896	0.0208669	0.235951	0.0369
PAFAH2	-2.6984	0.0209021	0.235951	0.0226
GLYR1	2.69819	0.0209151	0.235951	0.0272
OTUD5	2.69777	0.0209419	0.235951	0.0489
ACBD5	-2.6975	0.0209587	0.235951	0.0056
DIPK1B	2.69749	0.0209596	0.235951	0.1926
FAM151B	-2.69732	0.0209702	0.235951	0.1041
EMCN	-2.6969	0.0209963	0.235951	0.0279
KRT7	2.69685	0.0209996	0.235951	0.0669
TMEM126B	-2.69682	0.0210017	0.235951	0.5524
PLCH2	2.69674	0.0210069	0.235951	0.2051
ETV3	-2.69639	0.0210286	0.235951	0.0742
OR8H1	-2.69634	0.0210316	0.235951	0.1867
MYH9	2.69626	0.0210371	0.235951	0.0687
FAM71A	2.69615	0.0210437	0.235951	0.0085
LCAT	2.69615	0.0210438	0.235951	0.057
PGM2	-2.69508	0.0211117	0.236571	0.0045
CSE1L	2.69477	0.0211312	0.236649	0.0926
USH1C	2.69412	0.0211725	0.236971	0.0747
CYSRT1	2.69302	0.0212427	0.237617	0.0978
TMEM176B	2.69258	0.0212707	0.23779	0.0237
KLC1	-2.69181	0.0213199	0.238103	0.0281
FAM166A	2.69174	0.021324	0.238103	0.0912
SENP5	-2.69152	0.0213381	0.23812	0.214
IDH3G	2.69113	0.021363	0.238258	0.0918
MAGEF1	-2.69058	0.0213981	0.238357	0.1121
FCHO2	-2.69045	0.0214065	0.238357	0.0969
HMCES	-2.6904	0.0214098	0.238357	0.0808
EGLN2	2.68991	0.0214416	0.238571	0.0228
C21ORF62	2.68934	0.0214782	0.238627	0.0638
CRYAA2	2.6893	0.0214804	0.238627	0.0424
AGBL3	2.68924	0.0214845	0.238627	0.0038
SMIM20	2.68892	0.0215053	0.238717	0.0489
HRNR	-2.68839	0.0215393	0.238955	0.0567
OR4D10	-2.68773	0.0215822	0.23929	0.1643
DDX56	2.68664	0.0216527	0.239585	0.0741
ADCY8	2.68659	0.0216555	0.239585	0.0941
GTF3C4	2.68658	0.0216565	0.239585	0.0549
SURF2	2.68653	0.0216595	0.239585	0.1251
CDC6	-2.68612	0.0216861	0.239719	0.2
VAX2	2.68595	0.021697	0.239719	0.091
NXF5	-2.6845	0.0217918	0.240626	0.0843
KBTBD6	-2.68266	0.0219118	0.24162	0.0499
GAS7	2.68254	0.0219196	0.24162	0.0281
MAN2B2	2.68253	0.0219201	0.24162	0.5828
MYOM2	2.68193	0.0219598	0.241916	0.3754
ITGA3	2.68161	0.0219807	0.242006	0.0383
ZNF341	-2.68128	0.0220025	0.242105	0.3031
ZNF79	-2.68074	0.022038	0.242354	0.1234
PATJ	-2.68041	0.0220598	0.242452	0.3573
LRP4	-2.68002	0.0220854	0.242592	0.0909
IL17A	2.67973	0.0221047	0.242664	0.008
LONRF2	-2.67907	0.0221482	0.243001	0.1874
PZP	-2.67868	0.0221742	0.243102	0.0923
PANX1	2.67854	0.0221832	0.243102	0.1779
CENPT	-2.67821	0.022205	0.2432	0.4191
DRAXIN	-2.67786	0.022228	0.243311	0.0438
MMP3	2.677	0.0222856	0.243743	0.0649
RXRA	2.67688	0.0222932	0.243743	0.048
N4BP2	-2.67635	0.0223285	0.243891	0.1724
HELZ	-2.67629	0.0223326	0.243891	0.2165
TELO2	2.67605	0.0223485	0.243924	0.3057
CCDC144A	-2.67552	0.022384	0.24417	0.2756
USP15	-2.6751	0.0224123	0.244338	0.0341
VPS50	-2.67464	0.0224428	0.244437	0.0948
ZNF705D	-2.67458	0.0224472	0.244437	0.3208
ZNF621	-2.67432	0.0224645	0.244484	0.1694
MLIP	-2.67362	0.0225114	0.244853	0.0345
CALCA	2.67324	0.0225365	0.244983	0.5211
LY6G5C	-2.67305	0.0225492	0.244983	0.2258
TMC6	2.67245	0.0225898	0.245283	0.1388
SSBP4	-2.6722	0.0226065	0.245324	0.0837
ADH1C	-2.67106	0.0226834	0.246016	0.0327
ADAMTSL5	2.67073	0.0227056	0.246035	0.1362
CDH17	2.67065	0.0227111	0.246035	0.0725
KIRREL1	2.67012	0.0227475	0.246288	0.0758
FBXO46	-2.66951	0.0227885	0.246453	0.0612
CCDC158	2.66951	0.0227888	0.246453	0.0448
ITPRID2	-2.66874	0.022841	0.246876	0.0198
GPS2	2.66833	0.0228687	0.246897	0.02
ZNF202	-2.66798	0.0228928	0.246897	0.1895
ENTPD8	2.66797	0.022893	0.246897	0.0612
CLCF1	2.66794	0.0228952	0.246897	0.0572
SLC22A7	-2.66711	0.0229518	0.247278	0.1347
IRAG2	-2.66704	0.0229567	0.247278	0.206683
IGFBP1	2.66599	0.0230286	0.247912	0.1644
CEACAM7	-2.66538	0.0230703	0.248219	0.0331
WDSUB1	-2.66515	0.0230859	0.248246	0.0552
SLC50A1	2.66363	0.0231904	0.249228	0.0997
RAB3IP	-2.66305	0.023231	0.24947	0.0189
MROH6	2.6628	0.0232484	0.24947	0.2842
SLA2	-2.66274	0.0232525	0.24947	0.0165
ANKHD1	-2.66184	0.0233146	0.249994	0.2243
TNS4	-2.66142	0.0233433	0.250048	0.2582
CRHR2	2.66138	0.0233461	0.250048	0.0303
LYPD8	-2.66009	0.0234359	0.250867	0.0692
DCLK2	-2.65983	0.0234537	0.250917	0.034
SLC25A36	-2.65815	0.0235711	0.251613	0.0133
SSX1	-2.65814	0.0235719	0.251613	0.1157
DMXL1	-2.65811	0.0235741	0.251613	0.4345
SH2D7	2.65796	0.0235842	0.251613	0.1133
PRRG2	-2.65795	0.0235854	0.251613	0.1053
RHPN2	-2.65774	0.0235997	0.251624	0.0155
KCNJ13	-2.65617	0.0237103	0.252374	0.1051
OR56B4	-2.6559	0.0237288	0.252374	0.0661
RAPGEF2	-2.65574	0.0237403	0.252374	0.0969
AIP	2.65559	0.023751	0.252374	0.0149
RUFY3	-2.65536	0.0237671	0.252374	0.1556
PDZD2	2.65519	0.0237789	0.252374	0.0717
APOE	2.65517	0.0237808	0.252374	0.275
GPBP1L1	-2.65511	0.0237846	0.252374	0.1592
RAB31	-2.65503	0.0237903	0.252374	0.0054
KIAA2012	-2.65371	0.0238835	0.253155	0.2309
SLC10A4	2.65361	0.0238906	0.253155	0.0328
BCO1	2.65205	0.0240016	0.25409	0.0657
SLC35B1	-2.65199	0.0240058	0.25409	0.0015
KIF1A	2.65126	0.0240575	0.254495	0.3533
KRT13	2.65077	0.0240924	0.254532	0.1928
PHLDA2	-2.65066	0.0241005	0.254532	0.0721
CLUL1	-2.65049	0.0241124	0.254532	0.1918
BRCA1	-2.65046	0.0241148	0.254532	0.3219
DNAI2	2.65023	0.0241313	0.254564	0.0249
SLC24A4	2.64931	0.0241967	0.255111	0.2855
SLC39A7	-2.64895	0.0242225	0.255141	0.1478
TTC39B	2.6489	0.0242266	0.255141	0.106
SNAPC4	2.64848	0.0242562	0.255312	0.1547
ARHGEF5	2.64824	0.0242738	0.255354	0.3047
RABEP1	2.6478	0.0243055	0.255423	0.2681
UBALD1	2.64777	0.0243073	0.255423	0.1939
ALG3	-2.64758	0.024321	0.255424	0.0926
FDXACB1	-2.64736	0.0243369	0.25545	0.2132
MYH2	2.64717	0.0243508	0.255453	0.4757
PTP4A3	2.64659	0.0243924	0.255748	0.0184
SMIM27	-2.64589	0.0244426	0.256133	0.129
TOLLIP	2.64554	0.0244683	0.25626	0.061
LRP5	2.64513	0.0244977	0.256426	0.0945
TNNI1	2.64475	0.0245253	0.256573	0.033
H2BC12	-2.64454	0.0245409	0.256593	0.00628421
SPEG	2.64376	0.0245973	0.257026	0.1644
GRIK4	2.64336	0.024626	0.257026	0.2625
KCNJ16	-2.64327	0.0246328	0.257026	0.0414
SLC2A1	2.64322	0.0246366	0.257026	0.1138
MYBPC1	2.64286	0.0246631	0.257047	0.2447
SEC63	2.64282	0.0246659	0.257047	0.0191
NDUFS1	-2.64209	0.0247192	0.257453	0.1445
FFAR2	2.64175	0.024744	0.257453	0.2469
CHRND	2.64172	0.0247456	0.257453	0.0065
CD68	2.64134	0.0247735	0.257601	0.0089
CRABP1	2.64079	0.024814	0.257812	0.00701684
TSPAN14	2.64069	0.0248211	0.257812	0.0129
CLCA2	-2.64039	0.0248433	0.257901	0.1526
HIPK1	2.63984	0.0248833	0.258175	0.0659
CD300LB	2.63918	0.0249324	0.258489	0.2393
SLF1	-2.63891	0.024952	0.258489	0.282
TRIM27	2.63887	0.0249546	0.258489	0.0514
SOCS3	2.63848	0.0249835	0.258588	0.0488
TEX11	-2.63837	0.0249915	0.258588	0.092
SULT4A1	2.63795	0.0250225	0.258766	0.0205
FNDC9	2.63681	0.0251069	0.259348	0.0506
LANCL1	2.63649	0.0251307	0.259348	0.0336
ZNF800	-2.63648	0.0251314	0.259348	0.2211
SGSH	2.63645	0.0251336	0.259348	0.0767
RAB23	-2.6359	0.0251743	0.259627	0.048
HMCN2	-2.63504	0.0252379	0.26014	0.0336
MBD1	-2.63439	0.0252865	0.260417	0.2947
LIMS2	2.63431	0.0252923	0.260417	0.0074
SLITRK2	2.63395	0.0253195	0.260555	0.0264
TBC1D4	2.63364	0.0253426	0.260566	0.0608
UGT1A5	-2.63357	0.0253481	0.260566	0.0336
TANC2	2.63244	0.0254322	0.261288	0.0569
ATG9A	2.63225	0.0254465	0.261293	0.0742
ZNF619	-2.63187	0.0254748	0.261442	0.0852
L3HYPDH	-2.63082	0.0255534	0.262057	0.0178
DHDH	-2.6307	0.0255624	0.262057	0.1788
PRR27	2.63046	0.0255807	0.262102	0.1615
STUM	2.62997	0.0256176	0.262198	0.0092
CHTF18	2.62978	0.0256321	0.262198	0.2978
LRRC14B	2.62965	0.0256417	0.262198	0.3091
PLGRKT	-2.6296	0.0256456	0.262198	0.0166
MUC20	-2.62926	0.0256714	0.26232	0.6442
C17ORF50	2.62898	0.0256923	0.262381	0.0072
ZNF75A	2.62881	0.0257051	0.262381	0.0547
FAIM	-2.62857	0.0257234	0.262382	0.146
PXDNL	-2.62844	0.0257329	0.262382	0.187419
BEND6	-2.62823	0.0257495	0.262409	0.0782
ZFYVE28	2.62751	0.0258038	0.262758	0.2901
USP1	-2.62729	0.0258202	0.262758	0.1769
AGFG1	2.62722	0.0258254	0.262758	0.0816
PDE6A	2.62653	0.0258779	0.26315	0.0267
OR6B1	2.62564	0.0259461	0.263702	0.1717
PKHD1	-2.625	0.0259947	0.263938	0.0986
TBC1D20	2.62497	0.0259973	0.263938	0.0297
DPY19L1	-2.62475	0.0260138	0.263953	0.0746
TOPORS	-2.62458	0.0260267	0.263953	0.0771
MINDY3	2.6233	0.0261249	0.264667	0.0386
TRAFD1	-2.62327	0.0261271	0.264667	0.1009
SCFD2	-2.62311	0.0261391	0.264667	0.3473
SPATC1	2.62285	0.0261593	0.264701	0.0187
JMY	-2.6227	0.0261705	0.264701	0.0737
CTDP1	2.6225	0.0261858	0.264715	0.2521
GATM	-2.62205	0.0262206	0.264925	0.0441
OR13D1	-2.62179	0.0262411	0.26499	0.0342
PLEKHH2	-2.62103	0.0262996	0.265439	0.3041
AAK1	2.6173	0.0265883	0.268209	0.1079
SCN4A	2.61709	0.0266049	0.268234	0.1721
IQCA1	2.61621	0.0266733	0.26878	0.0737
EIF3A	2.61505	0.0267644	0.269555	0.2289
MYH3	2.61481	0.026783	0.269599	0.2065
ATP13A3	-2.61413	0.0268364	0.269993	0.131
MCAM	2.61369	0.0268709	0.270126	0.0846
MAN1B1	2.61348	0.0268876	0.270126	0.3379
CD2AP	-2.61342	0.0268925	0.270126	0.1082
GK	2.61322	0.0269082	0.270133	0.105
TMEM19	-2.61294	0.0269302	0.270133	0.042
SPIN2A	-2.61286	0.0269361	0.270133	0.1142
EFCC1	-2.61209	0.0269972	0.27039	0.0266
ABCA13	2.61205	0.0270003	0.27039	0.4245
C6ORF58	-2.61199	0.0270047	0.27039	0.0667
TRAPPC8	-2.61113	0.0270727	0.270737	0.1544
ERICH5	-2.61111	0.027075	0.270737	0.1189
GMNC	-2.61094	0.0270879	0.270737	0.0781
TCEAL8	-2.6106	0.0271148	0.270737	0.1576
NDUFS5	-2.61041	0.0271299	0.270737	0.2962
CIB1	2.61039	0.0271315	0.270737	0.0286
DCAF12	-2.6102	0.0271468	0.270737	0.0182
MOB3C	2.61011	0.0271539	0.270737	0.0062
KCNK18	2.60977	0.027181	0.270799	0.0721
ACOX1	-2.60955	0.0271988	0.270799	0.0406
CYB561D1	2.60949	0.0272031	0.270799	0.016
HPGDS	-2.6089	0.0272503	0.271126	0.0854
ULK2	2.60819	0.0273065	0.271542	0.2773
SUV39H2	-2.60779	0.0273386	0.271635	0.2183
CLDN24	2.60757	0.0273561	0.271635	0.0825
PUM3	2.60754	0.0273589	0.271635	0.102
DNASE1L3	2.60645	0.0274455	0.272273	0.049
BET1L	2.60612	0.0274726	0.272273	0.0035
SLC2A6	2.6061	0.0274736	0.272273	0.0933
IQCB1	-2.60601	0.0274808	0.272273	0.38
DDX20	2.6043	0.0276185	0.273253	0.0308
GGTLC3	-2.60422	0.0276254	0.273253	0.0511
ATXN10	2.60409	0.0276356	0.273253	0.0633
ABCC5	2.60407	0.0276375	0.273253	0.0363
CCDC97	2.60325	0.0277034	0.27363	0.0122
N4BP1	-2.60308	0.0277174	0.27363	0.0625
CCDC125	-2.60306	0.0277191	0.27363	0.0854
TFEC	-2.60242	0.0277707	0.273887	0.1777
IDI2	-2.60238	0.0277741	0.273887	0.1691
OVOL3	2.60185	0.0278163	0.274125	0.1339
SELENBP1	-2.60172	0.0278272	0.274125	0.043
ADSL	-2.60136	0.0278568	0.274273	0.0239
MORC2	-2.60009	0.0279599	0.275145	0.1162
BTBD16	2.59966	0.0279949	0.275347	0.1099
ANKRD23	2.59928	0.0280262	0.275511	0.1416
MAB21L3	2.59905	0.028045	0.275553	0.0485
SPATA5	2.59876	0.0280684	0.275639	0.1485
AP2B1	2.59781	0.028146	0.276257	0.0201
ATP2C1	2.59664	0.0282425	0.277061	0.0207
VRK3	2.59595	0.0282986	0.277419	0.0042
H2BC6	2.59568	0.0283214	0.277419	0.0085034
SDHB	-2.59554	0.0283324	0.277419	0.0459
NAA11	2.59548	0.0283377	0.277419	0.0199
CCDC163	-2.59497	0.0283795	0.277684	0.0578
NANP	2.59468	0.0284037	0.27772	0.0705
AQP6	2.59457	0.0284126	0.27772	0.2421
CACNA1D	2.59393	0.0284658	0.278039	0.0543
GNG4	2.59382	0.0284746	0.278039	0.0315
FETUB	2.59349	0.0285019	0.278162	0.0929
FAM170A	2.59299	0.0285435	0.278363	0.052
MYCBPAP	2.59289	0.0285519	0.278363	0.034
RLIM	-2.59254	0.0285808	0.278487	0.2629
APLF	-2.59238	0.0285941	0.278487	0.2876
RTL4	-2.59188	0.0286362	0.278695	0.0619
PRPH	2.59177	0.028645	0.278695	0.005
UGT2B4	-2.59132	0.0286829	0.278921	0.117
ATXN1	2.59097	0.0287118	0.279059	0.086
C3ORF33	-2.58917	0.0288622	0.280376	0.1287
PYCR3	2.58868	0.028903	0.280628	0.0222
BBS7	-2.58829	0.0289364	0.280808	0.1882
MZT2A	-2.58765	0.0289895	0.281179	0.0426
TENM2	2.58734	0.0290161	0.281293	0.1954
CASZ1	2.58702	0.0290434	0.281412	0.0908
ZFYVE9	-2.58671	0.0290695	0.281433	0.3746
APOC2	2.58664	0.0290753	0.281433	0.0773
KIF2C	-2.5859	0.0291372	0.281883	0.361
RANBP17	-2.58573	0.0291515	0.281883	0.2895
SNX31	-2.58535	0.029184	0.282053	0.0973
AADACL3	2.58502	0.0292123	0.282182	0.0459
GPR55	2.58451	0.0292556	0.282456	0.1185
IDNK	-2.58393	0.0293043	0.282782	0.0129
DAAM2	-2.58241	0.0294336	0.28356	0.0732
PRR13	-2.58241	0.0294339	0.28356	0.0685
KIR2DL3	-2.58226	0.0294465	0.28356	0.0112
EPAS1	2.58217	0.029454	0.28356	0.2321
MANSC4	-2.5821	0.02946	0.28356	0.227
RBP3	2.58099	0.0295554	0.284333	0.1326
MLN	-2.58077	0.0295743	0.28435	0.2045
CENPE	-2.58055	0.029593	0.28435	0.2033
RCVRN	2.58044	0.0296023	0.28435	0.0222
HRH3	2.58008	0.0296335	0.284366	0.1897
DOCK6	-2.58007	0.029634	0.284366	0.3176
GP6	2.57979	0.0296584	0.284456	0.0687
SLC28A3	2.57946	0.0296865	0.284581	0.1073
SCN9A	2.57883	0.0297404	0.284953	0.0771
KPRP	2.57798	0.0298142	0.285515	0.1448
CCNF	2.57747	0.0298579	0.285789	0.1982
ARSD	-2.57616	0.029971	0.286727	0.1735
PRELP	2.57553	0.0300264	0.286794	0.0773
C11ORF80	-2.57544	0.0300334	0.286794	0.2029
PGLYRP4	2.57519	0.0300556	0.286794	0.253
PTPRCAP	2.57516	0.0300584	0.286794	0.0548
LCMT2	-2.5751	0.030063	0.286794	0.0356
TGDS	-2.57503	0.0300691	0.286794	0.0419
SREBF1	2.57481	0.0300889	0.286838	0.0653
LRWD1	-2.5744	0.0301244	0.287032	0.1634
MSC	-2.5734	0.0302111	0.287713	0.0525
TRIM65	2.57229	0.030308	0.288491	0.0219
LYNX1-SLURP2	2.57169	0.0303607	0.288723	0.0321
DNAJC5	2.5716	0.0303692	0.288723	0.0419
POMT2	2.57149	0.0303783	0.288723	0.0122
PRKY	-2.57126	0.0303984	0.28877	0.0701
SLK	-2.57014	0.0304969	0.289559	0.2097
MFSD9	2.56902	0.0305962	0.290357	0.0725
ESCO2	-2.56873	0.0306217	0.290453	0.2831
TMEM106B	2.56814	0.0306739	0.290802	0.0426
DENND3	2.56736	0.030743	0.291311	0.2153
UBL4B	2.56718	0.0307591	0.291318	0.1858
KMT5B	2.56665	0.0308057	0.291486	0.4211
KIAA0930	2.56663	0.0308077	0.291486	0.088
EPS8	-2.56645	0.0308238	0.291492	0.0127
[truncated: 17,138 more rows]

## Sheet: Carn-Om
	Rho	P	p.adj	permP
EMILIN2	-5.58055	7.19295e-08	0.00095007	0
UBAP2	-5.4841	1.24671e-07	0.00095007	0.0035
LRPPRC	-5.44746	1.53281e-07	0.00095007	0.025
KCNK15	-5.39887	2.0119e-07	0.00095007	0.0026
MUC20	-5.26192	4.27673e-07	0.00147805	0.0388
SCGB1D1	5.24475	4.69495e-07	0.00147805	0.0008
TMEM131L	-5.05176	1.31326e-06	0.00354373	0.0032
MRGPRE	4.94589	2.27385e-06	0.00536885	0.1389
THADA	-4.85854	3.54764e-06	0.00688266	0.0005
PTPRB	-4.85324	3.64374e-06	0.00688266	0.0006
BNC1	4.75935	5.82666e-06	0.00821631	0.0133
NDUFB8	-4.75316	6.0078e-06	0.00821631	0.0353
MAN2B2	4.74502	6.25445e-06	0.00821631	0.1204
TMPRSS2	-4.74484	6.2601e-06	0.00821631	0.0004
NUSAP1	-4.73645	6.52468e-06	0.00821631	0.002
TRPV1	-4.70306	7.68876e-06	0.00907706	0.0076
ZNF20	4.68396	8.4414e-06	0.00916448	0.0281
ZNF43	4.677	8.73316e-06	0.00916448	0.0516
TMEM69	-4.65813	9.57261e-06	0.00934767	0.0088
NEPRO	-4.65126	9.89747e-06	0.00934767	0.0146
DAXX	-4.59567	1.29407e-05	0.0116398	0.018
NSD1	-4.55302	1.58647e-05	0.0132237	0.0398
TRIM29	4.53964	1.69053e-05	0.0132237	0.0195
TRPM6	-4.53656	1.71535e-05	0.0132237	0.0044
ANKRD36B	-4.53232	1.75018e-05	0.0132237	0.0246
NIFK	-4.51187	1.92776e-05	0.0137376	0.0038
NFKBIZ	-4.50796	1.96365e-05	0.0137376	0.0012
ZNF486	4.45194	2.55295e-05	0.0171365	0.0222
CAPN8	4.43944	2.7058e-05	0.0171365	0.0771
CLCNKB	-4.43745	2.73088e-05	0.0171365	0.0232
NTNG2	4.4253	2.8892e-05	0.0171365	0
BTBD8	-4.41249	3.06569e-05	0.0171365	0.002
CAMSAP1	4.40616	3.15663e-05	0.0171365	0.0462
SCARF1	-4.40603	3.15852e-05	0.0171365	0.0217
PLEC	4.39878	3.26583e-05	0.0171365	0.0362
ADAMTS20	-4.39877	3.266e-05	0.0171365	0.1004
PTCD3	-4.37421	3.65623e-05	0.0176591	0.0085
RNF168	-4.37126	3.70601e-05	0.0176591	0.0616
SYDE2	-4.37068	3.71579e-05	0.0176591	0.0082
ITGB1	-4.36929	3.73956e-05	0.0176591	0.003
ZFP2	-4.36195	3.86731e-05	0.017817	0.005
G6PC2	-4.34784	4.1246e-05	0.0185499	0.0045
SIPA1L2	4.33309	4.41092e-05	0.0192352	0.0272
PKP1	4.32964	4.48064e-05	0.0192352	0.1152
SMIM26	-4.31643	4.75728e-05	0.0199689	0.0195
ZSCAN29	-4.29936	5.13885e-05	0.020464	0.0414
ZNF267	4.29771	5.17721e-05	0.020464	0.1701
CCPG1	-4.29052	5.34777e-05	0.020464	0.1615
CATSPERE	-4.28973	5.36667e-05	0.020464	0.0896
TNNI3K	-4.28766	5.41691e-05	0.020464	0.0018
ZNF107	4.28178	5.56216e-05	0.0206007	0.0674
NRK	-4.26846	5.90477e-05	0.0208457	0.0343
ZNF540	4.26154	6.09077e-05	0.0208457	0.0542
MKI67	4.25842	6.17644e-05	0.0208457	0.3797
ARL13B	-4.25778	6.19411e-05	0.0208457	0.0507
TBC1D32	-4.25062	6.39548e-05	0.0208457	0.0936
TIMMDC1	-4.24654	6.51281e-05	0.0208457	0.024
CATSPERB	-4.24432	6.5776e-05	0.0208457	0.1151
CENPT	-4.24287	6.62042e-05	0.0208457	0.0325
ABHD14A-ACY1	-4.24283	6.62153e-05	0.0208457	0
TMEM126B	-4.22466	7.17893e-05	0.021996	0.1185
IL37	4.22338	7.21982e-05	0.021996	0.0166
NOS1AP	4.21091	7.63018e-05	0.0225677	0.0221
TWNK	-4.21043	7.64641e-05	0.0225677	0.1026
KIRREL1	4.19126	8.32211e-05	0.0236067	0.0006
AGGF1	-4.18978	8.37687e-05	0.0236067	0.0158
SCAF11	-4.18519	8.54781e-05	0.0236067	0.0534
GFM1	-4.18282	8.63747e-05	0.0236067	0.0023
CEP350	-4.18088	8.71148e-05	0.0236067	0.0803
ZNF548	4.17992	8.74831e-05	0.0236067	0.0381
ZNF549	4.17614	8.89479e-05	0.0236639	0.118
CPB1	-4.17293	9.02137e-05	0.0236673	0.0008
ARHGAP31	-4.16792	9.22184e-05	0.0238413	0.0046
CALHM2	4.16501	9.34011e-05	0.0238413	0.0106
ANKRD30B	-4.15082	9.93838e-05	0.0250302	0.0544
ZMIZ2	4.14476	0.000102049	0.025059	0.0469
TMEM70	-4.14453	0.000102151	0.025059	0.0106
TRMT10A	-4.1382	0.000105014	0.0254308	0.0104
SHLD3	-4.1328	0.00010751	0.0255698	0.0095
ZNF69	4.12839	0.000109592	0.0255698	0.1206
ZFHX4	4.12827	0.000109648	0.0255698	0.1357
OVCH1	-4.12483	0.000111304	0.0256392	0.149
ANXA1	4.11418	0.000116569	0.0262657	0.0226
TMEM126A	-4.11371	0.000116805	0.0262657	0.0019
NRDE2	4.10776	0.000119855	0.0266347	0.0832
CLCNKA	-4.10055	0.000123652	0.0268934	0.0083
ZFAT	4.09761	0.000125233	0.0268934	0.0251
IFNA1	4.0975	0.000125291	0.0268934	0.0307
PER2	4.08566	0.000131856	0.0279846	0.1999
CATSPERD	-4.08085	0.000134615	0.0282526	0.0932
ZNF644	-4.07782	0.000136379	0.0283085	0.0187
MPV17L	-4.07167	0.00014003	0.0287143	0.0051
ECSIT	-4.06895	0.000141675	0.0287143	0.0178
LAMA1	-4.06695	0.000142895	0.0287143	0.0227
PRTG	-4.05429	0.00015086	0.0297728	0.0089
FAM83G	4.05342	0.000151421	0.0297728	0.016
POLM	4.05116	0.000152891	0.0297728	0.0415
SLC17A4	4.04576	0.000156463	0.0301574	0.1879
CEP192	-4.03104	0.000166593	0.0314496	0.0484
NDUFB10	-4.03004	0.000167303	0.0314496	0.0162
GSAP	-4.02883	0.000168162	0.0314496	0.0481
PLD4	4.02411	0.000171572	0.0316834	0.0092
ZFYVE16	-4.02248	0.000172767	0.0316834	0.0412
ZFYVE9	-4.01837	0.000175807	0.0318754	0.0523
ZIK1	4.01368	0.000179335	0.0318754	0.0883
MRPS35	-4.01349	0.000179484	0.0318754	0.0156
USP34	-4.01076	0.000181573	0.0318754	0.0299
USP43	4.00988	0.000182251	0.0318754	0.1295
ANKRD36	-4.00524	0.000185866	0.0322093	0.1871
CENPBD1	-4.00129	0.000188995	0.0324539	0.0919
COL24A1	-3.99657	0.000192802	0.0328094	0.0501
ANKRD20A2P	-3.99171	0.000196799	0.0330252	0.116
MAGEA10	3.98932	0.000198792	0.0330252	0.0351
KCNJ12	3.98869	0.000199315	0.0330252	0.0009
OFD1	3.98019	0.000206582	0.0339315	0.0412
SENP7	-3.97672	0.000209615	0.0339615	0.0513
SLIRP	-3.97451	0.000211571	0.0339615	0.0509
INAVA	3.97385	0.000212158	0.0339615	0.1135
HIF3A	-3.96435	0.000220788	0.0348579	0.0596
CTH	-3.96364	0.000221449	0.0348579	0.0265
NPBWR2	3.95128	0.000233198	0.0362495	0.0547
ZNF17	3.95033	0.000234128	0.0362495	0.1373
NFATC3	-3.94645	0.000237951	0.0365419	0.024
CUBN	-3.94125	0.000243173	0.0369194	0.0835
BOD1L1	3.94012	0.000244318	0.0369194	0.0999
MTPAP	-3.92821	0.000256743	0.038489	0.0337
KRTAP6-1	3.9216	0.000263884	0.039248	0.0273
MAPKBP1	-3.91317	0.000273274	0.0400265	0.0122
SFTPB	3.9131	0.000273356	0.0400265	0.0089
OR1J4	-3.90968	0.00027726	0.0402859	0.0045
ZNF586	3.90108	0.000287295	0.0414253	0.0898
CELA3A	-3.89641	0.000292884	0.0415708	0.015
TRANK1	3.89405	0.000295752	0.0415708	0.1893
MIEF2	3.89337	0.000296588	0.0415708	0.0163
GRM8	3.89294	0.000297107	0.0415708	0.0009
MTIF2	-3.88527	0.000306645	0.0425899	0.027
CEP170B	3.87443	0.000320624	0.0442064	0.0735
AP4E1	-3.87025	0.000326176	0.0446459	0.0049
FASTKD2	-3.86684	0.000330768	0.0446634	0.0059
SOX17	3.86664	0.000331033	0.0446634	0.0003
SLC26A3	-3.86114	0.000338583	0.0451173	0.0892
GJA10	3.86046	0.000339527	0.0451173	0.0257
CALCA	3.85824	0.000342615	0.0451173	0.1646
SMPDL3B	-3.85729	0.000343951	0.0451173	0.1078
ZNF180	-3.85097	0.000352959	0.0459796	0.01
APOD	-3.84602	0.000360156	0.0463362	0.065
NKPD1	3.84572	0.000360603	0.0463362	0.0163
RFPL4B	-3.8404	0.000368508	0.0470321	0.017
EVPL	3.83569	0.000375641	0.047437	0.0348
SERPINB13	3.83499	0.000376703	0.047437	0.0131
ACY1	-3.82812	0.000387384	0.0484589	0.0003
ADRM1	3.82179	0.000397464	0.0493927	0.0033
NDUFA11	-3.81845	0.000402886	0.0497393	0.129
BAZ1A	-3.81172	0.000414005	0.0502391	0.0644
RXFP4	3.80929	0.000418093	0.0502391	0.0559
CENPJ	-3.80869	0.000419122	0.0502391	0.0694
ZNF256	3.80828	0.000419818	0.0502391	0.1001
FOXRED1	-3.80803	0.000420233	0.0502391	0.0275
TOR4A	3.80259	0.000429571	0.0508254	0.0025
PPP1R3A	-3.80096	0.000432416	0.0508254	0.1504
XRCC3	3.8005	0.000433209	0.0508254	0.0137
TAAR6	3.79179	0.0004487	0.0523179	0.067
ATP13A3	-3.78574	0.00045976	0.0532786	0.0067
LCE1D	3.77585	0.000478386	0.055099	0.007
OR4K17	3.77089	0.00048799	0.0558645	0.0292
NAT2	-3.76155	0.000506587	0.0574792	0.0099
FANCG	-3.76077	0.00050818	0.0574792	0.0202
RHOXF2	3.75919	0.0005114	0.0574991	0.2152
HEATR5A	-3.7545	0.000521055	0.0582379	0.0369
CCDC107	-3.75015	0.000530192	0.0585678	0.0482
FOXS1	-3.75014	0.000530208	0.0585678	0.0631
SPDYE6	-3.74644	0.000538082	0.059092	0.0314314
STON1	-3.74439	0.000542506	0.0592335	0.0468
CASP5	-3.74249	0.000546627	0.0593405	0.1138
GOSR2	3.74013	0.000551768	0.0595563	0.0079
NDUFS5	-3.72849	0.000577895	0.0616782	0.0176
WDR72	-3.72846	0.000577957	0.0616782	0.103
EZHIP	3.72562	0.000584497	0.0620257	0.0368
KRT17	3.72327	0.000589976	0.0622573	0.0624
FCHO2	-3.71874	0.000600662	0.062779	0.008
HOMEZ	-3.71836	0.000601567	0.062779	0.0528
OR1N2	3.71322	0.000613917	0.0632718	0.0086
UIMC1	-3.71269	0.000615198	0.0632718	0.0984
ACSS3	-3.71222	0.000616338	0.0632718	0.0009
ZNF112	-3.70563	0.000632589	0.064589	0.0127
ENAM	-3.70096	0.000644347	0.0654039	0.012
IGHMBP2	3.69915	0.00064896	0.0654039	0.0303
PSAPL1	3.69797	0.000651983	0.0654039	0.1285
ESCO1	-3.6968	0.000655011	0.0654039	0.0396
NDUFA9	-3.69569	0.000657883	0.0654039	0.013
ANKRD7	-3.68698	0.000680798	0.0673277	0.0426
HSD3B1	-3.68482	0.000686582	0.0675461	0.0213
GPR68	3.68111	0.000696664	0.0681829	0.0647
ABCA13	3.67545	0.000712298	0.069286	0.0936
TRIM15	3.67438	0.000715271	0.069286	0.0757
PARL	-3.67246	0.000720682	0.0694539	0.002
DNAH14	3.67011	0.000727343	0.06974	0.031
ITGB7	3.66656	0.000737509	0.0703576	0.0105
ZDHHC19	-3.66521	0.000741395	0.0703729	0.0347
ZHX3	3.64663	0.000797117	0.0752837	0.0981
PLA2G6	3.64485	0.000802636	0.0754278	0.0034
PINX1	-3.64287	0.000808837	0.0756342	0.0251
PCDHB13	3.64043	0.00081656	0.0759803	0.0373
ARHGEF11	3.63816	0.000823769	0.0762754	0.1453
PTPN13	-3.63582	0.000831278	0.0765952	0.0339
TTC37	-3.62755	0.000858354	0.0786805	0.0905
AGXT	-3.62609	0.000863243	0.0786805	0.0015
ARHGAP24	-3.62508	0.000866603	0.0786805	0.0097
RHOXF2B	3.62238	0.000875709	0.0786805	0.1189
PHLDB1	3.62131	0.000879352	0.0786805	0.0518
KIAA0825	-3.61987	0.000884252	0.0786805	0.0473
SMCO2	-3.61978	0.00088456	0.0786805	0.028
NTN4	-3.619	0.000887233	0.0786805	0.0592
NAV1	3.61455	0.000902605	0.0796697	0.3184
SMYD1	3.61248	0.000909843	0.0798029	0.0086
BPTF	-3.61107	0.000914797	0.0798029	0.0828
LMOD2	3.61051	0.000916789	0.0798029	0.0241
TGOLN2	3.60435	0.00093879	0.0813431	0.0682
C14ORF119	-3.60144	0.000949392	0.0818862	0.0082
GIMAP4	3.59791	0.000962356	0.0825176	0.0428
NETO1	3.59707	0.00096545	0.0825176	0.0013
POTEE	-3.59217	0.000983825	0.0834854	0.179372
KIAA0753	3.58923	0.000994954	0.0834854	0.0443
ELFN1	3.58849	0.000997814	0.0834854	0.0646
GABPB2	-3.58774	0.00100067	0.0834854	0.0544
ZNF736	3.58714	0.00100297	0.0834854	0.3023
VSIG8	3.58706	0.00100329	0.0834854	0.057
CCDC148	-3.58437	0.00101369	0.0836768	0.127
GOLGA6L9	-3.58417	0.00101445	0.0836768	0.0419
ZKSCAN3	3.58086	0.00102738	0.0843744	0.0572
TMED6	-3.57231	0.00106155	0.0868033	0.0282
TET2	-3.56749	0.00108127	0.0877354	0.0639
ZNF426	3.56725	0.00108224	0.0877354	0.1384
POTEB3	-3.56266	0.00110137	0.0889048	0.129
ZNF665	3.5598	0.00111343	0.0894959	0.3912
NLRP8	-3.55469	0.00113527	0.0905535	0.0756
URGCP	3.55357	0.0011401	0.0905535	0.0511
TP53BP2	3.55337	0.00114097	0.0905535	0.0795
KCNT1	3.55085	0.00115199	0.0910455	0.0644
NRCAM	3.54681	0.00116977	0.0920658	0.0301
KRT77	3.54429	0.001181	0.092344	0.0655
ZNF695	3.54289	0.00118732	0.092344	0.1552
RGS9	3.54274	0.00118797	0.092344	0.1406
KMT2C	3.54109	0.00119545	0.0925442	0.1742
ZNF423	3.53784	0.00121024	0.0930912	0.0094
NDUFB5	-3.53729	0.00121277	0.0930912	0.1212
SKIL	-3.53609	0.00121831	0.0930912	0.0152
KIF22	-3.53488	0.00122386	0.0930912	0.0869
IQCM	-3.53417	0.00122715	0.0930912	0.0095
SSX3	-3.53306	0.00123233	0.0931098	0.0408
WDFY3	-3.53081	0.00124285	0.0934819	0.002
CRIP3	-3.52925	0.00125022	0.0934819	0.0227
SHOC1	-3.52885	0.0012521	0.0934819	0.0238
SLCO6A1	-3.52778	0.00125719	0.0934923	0.041
ZNF292	-3.52599	0.00126571	0.0937572	0.0931
ENKUR	-3.52129	0.00128836	0.0948963	0.0026
MOGAT3	3.52072	0.00129114	0.0948963	0.2745
OR2B2	3.51691	0.00130983	0.0955858	0.0022
LCE2B	3.51674	0.00131064	0.0955858	0.0564
FAM13B	-3.51438	0.00132233	0.0960152	0.1406
IQSEC1	3.51303	0.00132907	0.0960152	0.0514
ARHGAP36	-3.51249	0.00133178	0.0960152	0.0298
SCUBE3	-3.50693	0.00135994	0.0976729	0.0018
HPS3	-3.50344	0.00137788	0.0979267	0.0053
TULP2	-3.5031	0.00137961	0.0979267	0.2276
PIK3C2A	-3.50247	0.00138287	0.0979267	0.053
POTEB	-3.50222	0.00138422	0.0979267	0.0835
LCE2D	3.49947	0.00139853	0.0985701	0.0559
C2ORF16	3.49021	0.00144793	0.101673	0.0314
CRP	3.48706	0.0014651	0.102354	0.0668
TSHZ1	3.48635	0.00146895	0.102354	0.0529
KCNH2	3.48546	0.00147389	0.102354	0.0254
ZNF44	3.48396	0.00148216	0.102551	0.2791
SULT1B1	-3.48212	0.00149239	0.102882	0.0603
TM4SF19	-3.4735	0.00154117	0.105859	0.0332
SPATA2L	3.47235	0.00154775	0.105926	0.1517
UTP20	-3.46976	0.00156275	0.106327	0.0919
FAM236D	-3.4694	0.00156488	0.106327	0.0114
TET1	-3.46707	0.00157848	0.106819	0.1606
MEFV	-3.46623	0.00158343	0.106819	0.0983
ATP5PB	-3.46304	0.00160231	0.107424	0.0682
ANKRD36C	-3.46201	0.00160847	0.107424	0.2143
SNX4	-3.46185	0.00160945	0.107424	0.0081
NDUFB2	-3.45973	0.00162214	0.107889	0.0332
KRTAP10-1	3.45558	0.00164736	0.109182	0.1674
ZNF443	3.4509	0.00167618	0.110704	0.123
GPR84	3.44474	0.0017148	0.11286	0.0306
ALMS1	3.44341	0.00172327	0.113024	0.3628
SIGLECL1	3.43477	0.00177919	0.116288	0.0201
PUS7L	-3.42831	0.00182206	0.118679	0.0172
TTBK2	-3.42261	0.00186068	0.120778	0.1052
POTEB2	-3.41907	0.0018851	0.121944	0.1107
PALD1	-3.41615	0.00190537	0.122834	0.0764
ZNF844	3.41328	0.00192559	0.123716	0.1919
PNMA8B	3.40621	0.00197612	0.126043	0.155
FAM83H	3.40562	0.00198043	0.126043	0.1174
C7ORF57	3.40543	0.00198183	0.126043	0.1573
RAI1	3.40159	0.00200983	0.127395	0.0786
UBXN11	3.3998	0.00202306	0.127805	0.0028
NEK4	-3.39595	0.00205175	0.128707	0.0031
TMEM72	3.39576	0.00205318	0.128707	0.0292
SPATA22	-3.39428	0.00206426	0.128707	0.0411
GPR25	3.39378	0.00206808	0.128707	0.0898
TFAM	-3.39333	0.00207142	0.128707	0.2308
MLLT10	-3.39134	0.00208659	0.128945	0.0348
TNIP2	3.3908	0.0020907	0.128945	0.0288
FAM90A9P	3.39009	0.00209606	0.128945	0.015
LRRC47	3.38925	0.00210254	0.128945	0.1793
NT5E	3.38689	0.00212068	0.129636	0.019
GLMN	-3.38416	0.00214191	0.130512	0.0523
POTEJ	-3.37548	0.00221058	0.133801	0.232863
RIPPLY3	-3.37507	0.00221389	0.133801	0.0163
PRORP	-3.37467	0.00221715	0.133801	0.0549
FBXW12	-3.373	0.00223064	0.133822	0.0723
DSP	3.37287	0.00223167	0.133822	0.2494
PPAN	-3.36608	0.00228732	0.136189	0.0736
CRLF2	-3.36578	0.0022898	0.136189	0.0852
AANAT	3.36476	0.00229831	0.136189	0.0577
FAM90A17P	3.36414	0.00230352	0.136189	0.0657
PCNX1	-3.36284	0.00231432	0.136189	0.015
MRPS23	-3.36283	0.0023144	0.136189	0.0017
ZNF273	3.35894	0.00234728	0.137393	0.3101
XIRP2	-3.35869	0.00234941	0.137393	0.1087
TGM1	3.35779	0.00235707	0.137416	0.054
DCUN1D4	-3.35441	0.00238606	0.1383	0.0014
PKD1L1	3.35431	0.00238687	0.1383	0.1116
ESYT3	3.35346	0.00239423	0.138302	0.0113
GPR37L1	3.35259	0.00240178	0.138315	0.3203
ZNF431	3.35026	0.00242211	0.139062	0.2913
ZNF124	3.34285	0.00248771	0.142006	0.161
MR1	3.34158	0.00249905	0.142006	0.0635
SSTR4	3.34115	0.00250299	0.142006	0.0421
GOLGA8N	-3.34109	0.00250347	0.142006	0.2258
PRR13	-3.33817	0.00252993	0.143077	0.0066
C12ORF71	-3.33568	0.00255276	0.143877	0.077
ANXA8	3.33496	0.00255931	0.143877	0.0059
SLC2A14	-3.32951	0.00260997	0.14629	0.1022
OBI1	-3.32131	0.00268791	0.149813	0.1227
CATSPER2	-3.32102	0.0026907	0.149813	0.2809
ZSCAN25	-3.31998	0.00270076	0.149813	0.0711
IFNA5	3.31868	0.00271332	0.149813	0.1364
WDR76	-3.3179	0.00272089	0.149813	0.0427
ESCO2	-3.31618	0.00273767	0.149813	0.0801
JMY	-3.31595	0.00273996	0.149813	0.0062
SGO2	-3.31588	0.00274067	0.149813	0.0528
DEFB108B	3.31552	0.0027442	0.149813	0.0266
MGAT5	3.31183	0.00278059	0.151362	0.0085
FOXL2NB	3.31006	0.00279824	0.151501	0.00160016
MFAP5	-3.30983	0.00280053	0.151501	0.0294
EXOC1	-3.30896	0.00280926	0.151501	0.0036
EFCAB7	-3.30635	0.0028356	0.151501	0.0472
ZNF441	3.30616	0.00283756	0.151501	0.269
MGAM2	3.30583	0.00284091	0.151501	0.2821
KL	-3.30546	0.0028446	0.151501	0.0498
KRTAP4-7	3.30519	0.00284732	0.151501	0.0502
PTPRZ1	3.30301	0.00286958	0.152027	0.1505
SERPINF2	-3.30194	0.00288052	0.152027	0.0687
OR5H6	3.30111	0.00288909	0.152027	0.0074
CTAG1A	3.3002	0.00289852	0.152027	0.0897
MED13	-3.29879	0.00291303	0.152027	0.0298
AFDN	3.29863	0.00291469	0.152027	0.3636
TEX15	-3.29778	0.00292359	0.152027	0.1183
TARS2	-3.29667	0.00293518	0.152027	0.0099
HBS1L	-3.29624	0.00293961	0.152027	0.0521
RANBP17	-3.29596	0.00294262	0.152027	0.109
ZC2HC1C	-3.29496	0.0029531	0.152027	0.0091
SSX4B	-3.29489	0.00295378	0.152027	0.0431
NIPBL	-3.29225	0.00298165	0.153045	0.1765
HMCN1	-3.2907	0.00299816	0.153081	0.0211
DDX56	3.29066	0.00299857	0.153081	0.0137
TCF12	-3.28892	0.00301713	0.153613	0.0046
GIMD1	-3.28634	0.00304499	0.15441	0.0167
OR2M2	3.28595	0.00304912	0.15441	0.0768
PLA2G2A	3.28225	0.00308948	0.156033	0.0502
ARC	3.2815	0.00309769	0.156033	0.072
UBXN8	-3.27864	0.00312928	0.156987	0.0776
TUT4	-3.27828	0.00313326	0.156987	0.0764
ZFP37	-3.27655	0.00315249	0.157252	0.0249
PATJ	-3.27631	0.0031552	0.157252	0.1446
DLGAP5	-3.27502	0.00316968	0.157558	0.1305
SCLT1	-3.27302	0.00319216	0.158009	0.0695
ANKRD12	-3.27246	0.00319844	0.158009	0.0525
CLEC3A	-3.2719	0.00320477	0.158009	0.0298
VMO1	-3.27125	0.00321222	0.158009	0.0644
KIAA2026	-3.26029	0.00333898	0.163818	0.1695
ANKRD20A1	-3.25455	0.00340713	0.166729	0.2346
SPATA31A1	-3.24924	0.00347144	0.169025	0.1452
ZNF544	-3.2492	0.00347195	0.169025	0.1052
IFNA10	3.24744	0.00349348	0.169346	0.1736
RNF187	3.2469	0.00350009	0.169346	0.0037
BCLAF1	-3.24646	0.00350545	0.169346	0.0223
ZNF221	3.24414	0.00353423	0.170301	0.2875
EPS8L3	3.24263	0.00355299	0.17077	0.0226
ZNF853	3.23809	0.00360995	0.172927	0.2417
FGD6	-3.2376	0.0036162	0.172927	0.1004
PARPBP	-3.23461	0.0036543	0.174253	0.1558
HPX	3.23398	0.00366236	0.174253	0.182
MTO1	-3.2318	0.00369034	0.174898	0.0849
RUBCN	-3.23149	0.00369443	0.174898	0.1018
ZNF730	3.22935	0.00372215	0.175224	0.1252
MTRES1	-3.22896	0.00372725	0.175224	0.0065
FASTKD5	-3.22873	0.00373025	0.175224	0.1458
TAT	-3.2281	0.00373844	0.175224	0.0104
IGDCC3	-3.22601	0.00376585	0.175716	0.012
FAM210A	-3.22547	0.00377295	0.175716	0.0545
VIPR1	3.22518	0.00377685	0.175716	0.0477
SPATA5L1	-3.22265	0.00381028	0.176836	0.1229
POLRMT	-3.22147	0.00382606	0.17711	0.1395
FAM236C	-3.22081	0.00383493	0.17711	0.0215
SFMBT2	-3.21836	0.0038678	0.178192	0.004
HFM1	-3.21637	0.00389474	0.178953	0.1976
TRMT1L	-3.21574	0.00390327	0.178953	0.0771
RHCE	-3.21504	0.0039128	0.178956	0.0466
ANKRD31	-3.21253	0.00394718	0.180057	0.0737
APOBEC4	-3.21189	0.00395594	0.180057	0.0392
OMD	-3.20975	0.00398552	0.180459	0.0677
TCTEX1D1	-3.20906	0.00399513	0.180459	0.0132
ATP2C2	-3.20848	0.00400322	0.180459	0.0753
CD22	-3.20816	0.00400761	0.180459	0.0003
NDUFA4L2	-3.20781	0.00401255	0.180459	0.0197
TRIM59	-3.20651	0.00403073	0.180846	0.0914
SRR	-3.20526	0.00404821	0.181201	0.0188
TNS3	3.20455	0.00405827	0.181221	0.1988
ZNF484	-3.20368	0.00407052	0.18134	0.0316
EPB41	-3.20109	0.00410724	0.182545	0.0612
ZNF407	3.19982	0.00412546	0.182713	0.2135
ANGPT4	-3.19947	0.00413037	0.182713	0.295
GPR137B	3.19844	0.00414516	0.182939	0.0094
MELK	-3.19695	0.0041666	0.183457	0.0444
ADPRH	-3.1959	0.00418184	0.183463	0.007
LXN	-3.1956	0.00418617	0.183463	0.0112
LIPC	-3.19421	0.00420639	0.183668	0.0072
CASC3	-3.19395	0.00421028	0.183668	0.0954
TNC	3.19268	0.00422884	0.184052	0.1967
TSHR	-3.18973	0.00427215	0.185509	0.0873
ARHGEF17	-3.18901	0.0042829	0.18555	0.0409
OR10D3	3.18517	0.00434002	0.187594	0.0268
ZNF670	3.18359	0.00436379	0.188191	0.161
MYO9A	-3.18114	0.00440094	0.189219	0.0616
COMMD3	-3.18066	0.00440816	0.189219	0.0236
GJB4	3.18004	0.00441768	0.189219	0.069
TMPRSS15	-3.17751	0.00445631	0.190442	0.0618
ANGPTL3	-3.17673	0.00446833	0.190524	0.0108
TMEM63A	3.1747	0.00449971	0.190989	0.094
DYRK1A	-3.17408	0.00450929	0.190989	0.0111
TFB2M	-3.17402	0.00451032	0.190989	0.0785
GEM	3.17342	0.00451968	0.190989	0.0037
MDN1	-3.17259	0.00453261	0.191108	0.0694
ITIH2	-3.17156	0.00454864	0.19114	0.0023
ATF6	3.17008	0.00457197	0.19114	0.0378
ADTRP	-3.1688	0.00459216	0.19114	0.0417
CD1D	3.16809	0.00460332	0.19114	0.2309
FAM135B	3.16774	0.00460885	0.19114	0.0629
POU6F2	3.16773	0.00460907	0.19114	0.0495
LRRC40	-3.16764	0.00461047	0.19114	0.1644
ZNF266	3.1674	0.00461431	0.19114	0.2357
STYXL2	3.16483	0.00465518	0.191319	0.1217
IL2	3.16421	0.00466509	0.191319	0.0323
NUDT16	3.16417	0.00466579	0.191319	0.0368
AASS	-3.16371	0.00467323	0.191319	0.0035
KANK4	-3.1626	0.00469102	0.191319	0.078
NDUFA10	-3.16245	0.0046934	0.191319	0.0754
GTF2I	-3.16234	0.00469519	0.191319	0.1535
PMS1	-3.16206	0.00469967	0.191319	0.0216
ADCY10	-3.16019	0.00473001	0.19214	0.3246
SYNE1	3.15832	0.0047604	0.19296	0.0525
C11ORF24	3.15329	0.00484332	0.194921	0.2185
OR5H2	3.15322	0.00484438	0.194921	0.0971
SEBOX	-3.15301	0.00484787	0.194921	0.2683
BDP1	-3.15288	0.00485007	0.194921	0.0203
SPRR2B	3.15007	0.00489695	0.195997	0.0486
ZNF154	3.15003	0.00489758	0.195997	0.3428
TLCD2	-3.14866	0.00492055	0.1965	0.0629
ZBED4	3.14747	0.00494069	0.196887	0.2772
GBP2	3.14609	0.00496402	0.197401	0.0583
TRMT61B	-3.14361	0.00500627	0.197873	0.084
C3ORF33	-3.14306	0.00501567	0.197873	0.0535
PTPN3	-3.14295	0.00501757	0.197873	0.0108
DHRS4	-3.14294	0.00501781	0.197873	0.0125
KIF18A	-3.14186	0.00503628	0.198188	0.14
IFFO1	3.13726	0.00511605	0.200814	0.0367
ITIH6	-3.13679	0.00512427	0.200814	0.0766
RABEPK	-3.1355	0.00514685	0.201281	0.0188
ALOX12B	3.13402	0.00517295	0.201291	0.0148
FOXD4	-3.13381	0.0051765	0.201291	0.1431
ADGRV1	-3.13313	0.00518857	0.201291	0.0834
RNF222	3.13305	0.00518992	0.201291	0.063
PRSS8	-3.13246	0.00520037	0.201291	0.0277
TCTE3	3.13093	0.00522766	0.201791	0.0068
ANXA8L1	3.12985	0.00524682	0.201791	0.0037
KIAA0232	3.12945	0.00525408	0.201791	0.1484
SNRK	3.12934	0.00525603	0.201791	0.067
CCDC144A	-3.12784	0.00528295	0.202413	0.1647
MEIS3	-3.12681	0.00530139	0.202607	0.1156
TGIF2LX	-3.12613	0.00531374	0.202607	0.1086
FAAP100	3.12549	0.00532534	0.202607	0.3278
SLC22A8	3.12518	0.00533091	0.202607	0.1779
ZNF468	3.12308	0.00536913	0.202907	0.3949
DMWD	-3.12278	0.00537459	0.202907	0.0075
ABHD14A	-3.12262	0.00537741	0.202907	0.0637
SPAG5	-3.12238	0.00538177	0.202907	0.0543
SEL1L2	-3.12174	0.00539355	0.202946	0.1657
MYSM1	-3.12031	0.0054199	0.203532	0.0756
USP37	-3.11806	0.00546143	0.204684	0.0738
TMC3	3.11647	0.00549091	0.205382	0.2173
CENPC	-3.11485	0.00552124	0.205781	0.14
KLK15	3.11339	0.00554856	0.205781	0.1369
GCNA	-3.11272	0.00556116	0.205781	0.1784
OR6C65	3.11214	0.00557219	0.205781	0.0161
NEDD4	-3.11207	0.00557339	0.205781	0.038
PIK3R2	-3.11188	0.00557694	0.205781	0.0407
GPR132	3.1117	0.00558037	0.205781	0.1978
PPRC1	-3.11126	0.00558875	0.205781	0.1214
ZNF280D	-3.1104	0.00560499	0.205978	0.1019
CD2AP	-3.10912	0.00562929	0.206469	0.0104
P2RX7	3.1064	0.00568142	0.207916	0.1357
TRMT10C	-3.10591	0.00569075	0.207916	0.0911
IFNA2	3.10459	0.00571619	0.208045	0.2268
RIF1	-3.10352	0.00573694	0.208045	0.1169
USHBP1	-3.10323	0.00574271	0.208045	0.1945
RMI1	-3.10316	0.00574396	0.208045	0.0883
MAGEA2B	3.10267	0.00575352	0.208045	0.1572
ZNF430	3.10232	0.00576038	0.208045	0.3846
OR2L8	3.1017	0.00577245	0.208083	0.0133
BTNL9	-3.10058	0.00579425	0.208471	0.0627
ZBTB21	3.09761	0.00585268	0.210173	0.3706
IL12RB2	-3.09672	0.00587026	0.210174	0.0493
TTLL10	-3.09645	0.00587557	0.210174	0.0853
DYRK4	-3.09592	0.00588607	0.210174	0.0651
PXDNL	-3.09497	0.0059049	0.210449	0.0713071
MAGEB6	3.09252	0.00595395	0.211797	0.0239
CDCP1	3.09186	0.00596713	0.211849	0.0304
PIK3R5	3.09088	0.00598698	0.211849	0.0731
ITGB4	3.09077	0.00598905	0.211849	0.0796
TRABD	3.08983	0.00600804	0.211861	0.0352
SORL1	3.08965	0.00601184	0.211861	0.2878
TANGO2	-3.08775	0.00605036	0.212797	0.0061
C3AR1	-3.08723	0.00606092	0.212797	0.0628
COL1A2	3.08657	0.00607434	0.212872	0.062
LIMA1	-3.08515	0.0061035	0.213494	0.0235
GPR156	-3.08461	0.00611467	0.213494	0.0895
SSR3	-3.08384	0.00613047	0.213522	0.0029
ZNF880	3.08347	0.00613808	0.213522	0.3705
MRPS5	-3.08264	0.00615515	0.213722	0.1347
AGFG2	-3.08085	0.00619225	0.214616	0.0503
PCDH15	3.08003	0.00620945	0.214817	0.0402
MFSD8	-3.07605	0.00629297	0.217101	0.1078
SYCP1	-3.07579	0.00629845	0.217101	0.1214
LIPK	3.07507	0.00631349	0.217223	0.0043
TAS2R42	-3.07435	0.0063289	0.217357	0.1534
TOPBP1	-3.07363	0.00634413	0.217485	0.1338
DHRS4L2	-3.07305	0.0063564	0.217511	0.0438
KIAA1328	-3.07246	0.00636903	0.217549	0.0186
OR5M10	3.0711	0.0063981	0.218147	0.034
BRF1	3.0685	0.0064542	0.219068	0.0502
ZFP90	-3.06838	0.00645666	0.219068	0.0173
GRSF1	-3.06823	0.00645989	0.219068	0.0247
MAMLD1	3.06748	0.00647617	0.219226	0.0894
IQANK1	3.06682	0.00649044	0.219317	0.0655
ZNF395	-3.0661	0.00650614	0.219455	0.0789
SLC47A1	3.06493	0.00653155	0.219793	0.0686
MRPS9	-3.06457	0.00653944	0.219793	0.0464
DHTKD1	-3.06389	0.00655432	0.219902	0.0246
ZAR1	-3.06328	0.00656775	0.219961	0.0593
CPQ	-3.06165	0.00660372	0.220012	0.0464
RHD	-3.06156	0.00660569	0.220012	0.0608
ULK4	-3.06153	0.00660635	0.220012	0.0876
FPGT-TNNI3K	-3.0611	0.00661585	0.220012	0.0307
ZNF714	3.05959	0.00664917	0.220731	0.3541
USP31	3.05894	0.00666367	0.220825	0.0531
PHF20	-3.05814	0.00668155	0.221029	0.0909
CFAP20DC	-3.05647	0.00671888	0.221876	0.0839
KRTAP10-3	3.05585	0.00673267	0.221943	0.216
R3HDML	-3.0553	0.006745	0.221962	0.0579
PPP4R1	-3.05441	0.00676511	0.222237	0.0733
NUGGC	-3.05344	0.00678706	0.222571	0.0927
KLF17	-3.05283	0.00680076	0.222634	0.14
CARS1	3.05067	0.00684997	0.223857	0.1609
AQP2	3.048	0.00691116	0.225251	0.0215
TMCO3	-3.04777	0.00691649	0.225251	0.034
CHD1	-3.04665	0.0069422	0.225332	0.0723
BBS1	-3.04631	0.00695002	0.225332	0.0211
AFP	-3.04611	0.00695477	0.225332	0.1547
SPACA9	3.04524	0.00697485	0.225596	0.0622
CEP104	3.04447	0.00699275	0.225788	0.0951
DMAC2	-3.0422	0.00704577	0.227112	0.0431
SH2D3A	-3.04111	0.0070713	0.227546	0.0955
RP1	3.04025	0.0070914	0.227805	0.1477
CEBPZ	-3.03715	0.00716476	0.229771	0.0759
GXYLT1	-3.03621	0.00718708	0.230096	0.0331
ERCC6L2	-3.0348	0.00722092	0.230702	0.1715
TNS4	-3.03415	0.00723649	0.230702	0.0658
SSTR5	-3.03389	0.00724265	0.230702	0.1138
ZNF564	3.03332	0.00725644	0.230753	0.1629
EMCN	-3.03201	0.00728785	0.231362	0.019
ANOS1	3.03089	0.00731496	0.231833	0.299
PARP4	-3.02925	0.00735474	0.232703	0.0499
RIIAD1	-3.02408	0.00748178	0.236327	0.0422
DUXB	-3.02328	0.00750149	0.236554	0.0307
MGA	-3.02199	0.00753358	0.23717	0.3693
ARHGAP28	-3.02079	0.00756345	0.237714	0.0544
SSX2	-3.01749	0.00764622	0.239916	0.0559
SHANK2	3.01546	0.00769759	0.240936	0.2832
FCN3	3.0152	0.00770423	0.240936	0.2597
ZNF483	-3.01447	0.00772298	0.241123	0.1185
NXNL2	3.01257	0.0077715	0.242237	0.0432
URB2	3.01206	0.00778432	0.242237	0.0887
SMCHD1	-3.01031	0.00782932	0.243081	0.156
ZNF136	3.01001	0.00783717	0.243081	0.1656
CSF2RA	-3.00903	0.00786243	0.243465	0.0926
FH	3.00805	0.00788782	0.243851	0.0301
MRM2	3.00686	0.00791883	0.24441	0.0125
LARP4	-3.00592	0.00794342	0.244505	0.3185
LGR6	3.0054	0.00795702	0.244505	0.4088
GOT1	-3.00438	0.00798378	0.244505	0.0126
RRM2B	-3.00423	0.00798765	0.244505	0.0262
UBL4B	3.00382	0.00799836	0.244505	0.0612
GOLGA2	3.00378	0.00799957	0.244505	0.1906
CLEC17A	-3.0032	0.00801476	0.244573	0.1359
CD46	3.00233	0.00803753	0.244872	0.2656
SBF1	3.00143	0.00806137	0.245203	0.0966
MBD4	-3.00061	0.00808325	0.245473	0.0318
COL6A2	2.99916	0.00812185	0.24625	0.0807
NDUFB4	-2.99813	0.00814928	0.246619	0.1789
PRR14L	-2.99772	0.00816012	0.246619	0.0926
OR10S1	2.99682	0.00818425	0.246953	0.0206
MCHR1	2.99562	0.0082166	0.247335	0.0616
CEP89	-2.99538	0.00822312	0.247335	0.0618
TIGD4	-2.99383	0.00826488	0.248174	0.0511
DHRS7	-2.99338	0.00827727	0.248174	0.0048
KIF21B	2.99049	0.00835581	0.249736	0.236
RNF207	-2.99017	0.00836477	0.249736	0.0754
UQCRFS1	-2.9895	0.00838302	0.249736	0.0535
INPP5K	-2.98888	0.0084002	0.249736	0.0416
MRS2	2.98839	0.00841352	0.249736	0.0039
LCE1E	2.98754	0.00843705	0.249736	0.2061
TCEAL2	2.98708	0.00844974	0.249736	0.0633
NDUFAF1	-2.98692	0.00845406	0.249736	0.1844
TLR10	-2.98663	0.00846212	0.249736	0.044
THPO	-2.98662	0.00846227	0.249736	0.0041
ZNF560	2.98617	0.00847481	0.249736	0.0874
DNA2	-2.98535	0.00849774	0.249777	0.0847
GOLGA6L10	-2.98517	0.00850266	0.249777	0.1154
CARMIL2	-2.98335	0.00855339	0.250877	0.1593
LRBA	-2.98249	0.00857729	0.250941	0.0644
LAGE3	2.9821	0.00858843	0.250941	0.066
TEFM	-2.98185	0.00859543	0.250941	0.1627
TSC1	2.97943	0.00866349	0.251739	0.1596
MEI1	-2.97921	0.0086699	0.251739	0.1842
IGSF10	-2.97913	0.00867209	0.251739	0.0742
ZNF418	2.97891	0.00867841	0.251739	0.1784
ANKRD18B	-2.97852	0.00868938	0.251739	0.2658
EGFR	2.97679	0.00873837	0.252656	0.228
DNAJC5B	-2.97646	0.00874779	0.252656	0.0375
FXYD4	-2.9752	0.00878383	0.25326	0.0198
CC2D1B	-2.9748	0.00879552	0.25326	0.0747
ACIN1	-2.9741	0.00881547	0.253353	0.0328
SLC22A23	2.97375	0.00882559	0.253353	0.0812
EGF	-2.97154	0.00888937	0.254721	0.0322
ZNF546	-2.97116	0.00890019	0.254721	0.044
SOAT2	-2.9674	0.00900976	0.256837	0.0107
MYO15A	2.96707	0.00901954	0.256837	0.1678
SLC36A1	-2.96696	0.00902284	0.256837	0.0171
CDR2	2.96677	0.00902851	0.256837	0.0151
TRPM5	2.96585	0.00905534	0.257054	0.1125
GPR55	2.96558	0.00906338	0.257054	0.0288
DSG3	2.96504	0.00907926	0.257119	0.1088
TMEM82	2.96445	0.00909683	0.25723	0.0682
VAX2	2.95946	0.00924536	0.26104	0.036
DCUN1D2	2.95759	0.00930176	0.261948	0.1314
CASP8AP2	-2.95747	0.00930525	0.261948	0.0469
CRB2	-2.95654	0.00933337	0.262348	0.1108
TMEM59L	-2.95439	0.00939869	0.263001	0.0576
SMG6	-2.95428	0.00940195	0.263001	0.3113
PYGO1	-2.95357	0.0094237	0.263001	0.059
GBP7	2.95337	0.00942972	0.263001	0.3075
CATSPERG	-2.95281	0.00944697	0.263001	0.147
KRT36	2.95217	0.0094664	0.263001	0.0291
TBL2	-2.95186	0.00947589	0.263001	0.0947
ZNF408	-2.95168	0.00948163	0.263001	0.0714
SPATS2	-2.95167	0.00948189	0.263001	0.113
GLTPD2	-2.95102	0.00950186	0.263168	0.1957
IKBIP	-2.94761	0.00960723	0.265648	0.1742
TULP3	-2.94721	0.00961952	0.265648	0.1679
DCANP1	2.94636	0.00964622	0.265996	0.0121
ZNF878	2.94453	0.00970347	0.267185	0.1874
POLD2	2.94354	0.00973445	0.267648	0.0918
C9ORF135	-2.94175	0.00979078	0.268805	0.0829
NDUFS3	-2.94117	0.00980913	0.268918	0.0125
FUNDC2	2.93972	0.0098553	0.269792	0.0247
ADH1B	-2.93811	0.00990648	0.270801	0.0729
ADCY8	2.93669	0.00995205	0.271649	0.0157
PIK3C2G	-2.93603	0.00997334	0.271649	0.1492
KRT28	2.9358	0.00998065	0.271649	0.053
LCE1C	2.93175	0.0101118	0.274822	0.1435
OR4C6	2.92956	0.0101832	0.276367	0.1424
ARMCX4	2.9285	0.010218	0.276596	0.1148
ATP2B4	-2.92841	0.010221	0.276596	0.0679
C14ORF39	-2.92671	0.0102769	0.277527	0.0421
RIMBP2	2.92618	0.0102946	0.277527	0.2151
CCDC73	-2.92578	0.0103078	0.277527	0.1419
ADAM28	-2.92528	0.0103244	0.277527	0.0609
CD300LB	2.92471	0.0103433	0.277527	0.0492
C11ORF80	-2.9247	0.0103435	0.277527	0.1034
ZCCHC7	-2.9227	0.0104103	0.278921	0.1041
FBXO34	-2.92009	0.010498	0.280857	0.028
COL28A1	2.91966	0.0105122	0.280857	0.0572
PRKG2	2.91893	0.010537	0.280872	0.0279
MAGEB4	2.91864	0.010547	0.280872	0.3639
PLK1	2.91806	0.0105665	0.280872	0.0103
B3GLCT	-2.91789	0.0105723	0.280872	0.089
ZNF709	2.91571	0.0106463	0.282319	0.0587
ZNF354A	-2.91516	0.0106652	0.282319	0.0243
PIGX	-2.91497	0.0106716	0.282319	0.1853
SCARB2	2.91427	0.0106955	0.282555	0.1035
NEXN	-2.91172	0.0107835	0.284482	0.0855
GRB10	2.91112	0.0108041	0.284547	0.1277
TFCP2L1	2.91015	0.0108378	0.284547	0.0146
NPHS1	-2.91013	0.0108382	0.284547	0.1778
MEDAG	2.9099	0.0108462	0.284547	0.0259
GPR149	-2.90921	0.0108704	0.284786	0.0538
PPIP5K1	-2.90867	0.0108892	0.284885	0.0563
SPRTN	2.90765	0.0109246	0.284922	0.0678
ZNF609	-2.90678	0.0109551	0.284922	0.0596
NBR1	-2.90668	0.0109587	0.284922	0.0258
ZNF41	-2.90648	0.0109657	0.284922	0.1678
CENPQ	-2.90647	0.0109661	0.284922	0.0347
COX6B1	-2.90517	0.0110116	0.285712	0.037
TMEM135	-2.90415	0.0110477	0.286229	0.0111
SAXO1	-2.90336	0.0110754	0.286229	0.1872
CCDC186	-2.90332	0.011077	0.286229	0.1514
KRT20	2.90204	0.0111221	0.287002	0.2045
TPX2	-2.89911	0.0112267	0.289305	0.1671
ZNF592	2.89589	0.0113425	0.291891	0.0638
CYP4X1	2.89458	0.01139	0.292372	0.0973
CD1B	2.89452	0.0113921	0.292372	0.0491
CLMP	2.89355	0.0114273	0.292849	0.092
INTS7	-2.89276	0.0114562	0.292849	0.0052
SGO1	-2.89273	0.0114572	0.292849	0.0646
RIPOR2	2.88884	0.0116001	0.29599	0.1677
ITGA8	-2.88845	0.0116143	0.29599	0.0275
DPP4	2.88811	0.0116271	0.29599	0.1225
USP18	-2.88699	0.0116682	0.296637	0.0352
ALDH3A2	2.88641	0.0116899	0.296788	0.0943
TERF1	2.88565	0.0117183	0.29711	0.0192
GPER1	2.88393	0.0117822	0.29833	0.1196
ENTPD7	2.88315	0.0118116	0.298674	0.0053
OPN3	2.88202	0.011854	0.299346	0.2134
ISY1-RAB43	2.87951	0.0119489	0.301339	0.042
EEA1	-2.87753	0.0120242	0.302833	0.0517
FASTKD1	-2.87601	0.0120822	0.30389	0.0886
TPTE2	-2.8753	0.0121095	0.30417	0.0229
MTUS2	2.87384	0.0121656	0.304641	0.032
CLBA1	2.8736	0.0121747	0.304641	0.0776
TREH	2.87355	0.0121766	0.304641	0.1538
CBS	-2.87097	0.0122765	0.306411	0.0219
CELA3B	-2.87058	0.0122915	0.306411	0.0172
ZNF700	2.87047	0.012296	0.306411	0.1554
PCDHGB1	2.86858	0.0123694	0.307357	0.0039
SLC7A9	-2.86858	0.0123697	0.307357	0.0944
KLRF1	-2.86824	0.0123828	0.307357	0.0693
ZFP62	-2.86745	0.0124136	0.307718	0.2605
ROBO1	-2.86562	0.0124858	0.308057	0.1975
IFNA13	2.86558	0.0124875	0.308057	0.1454
SMG5	2.86518	0.0125033	0.308057	0.0371
APOBEC2	2.86514	0.0125046	0.308057	0.0451
ZNF225	2.86504	0.0125089	0.308057	0.2566
PNMA5	2.86205	0.0126274	0.310194	0.0093
ZNF891	-2.86202	0.0126285	0.310194	0.0812
LAD1	2.86136	0.012655	0.310441	0.3609
ZNF302	-2.8608	0.0126771	0.310581	0.156
SMYD4	-2.86023	0.0127001	0.310742	0.1383
ENGASE	2.85976	0.0127187	0.310793	0.1324
ZNF607	2.85929	0.0127376	0.310803	0.2258
ADPRM	-2.85894	0.012752	0.310803	0.0111
MAGEA8	2.85776	0.0127994	0.311555	0.2509
MYOF	2.85695	0.0128321	0.31195	0.1347
MUC2	2.85635	0.0128561	0.312133	0.2046
MANSC4	-2.85461	0.0129269	0.312685	0.072
PNMA6F	2.85438	0.0129362	0.312685	0.0755
FBN2	-2.85422	0.0129429	0.312685	0.143
IQCF5	2.85416	0.0129451	0.312685	0.0528
STARD8	2.85288	0.0129974	0.313547	0.0709
BCHE	-2.85162	0.0130493	0.314399	0.1492
LCN1	2.85117	0.0130676	0.314439	0.1759
ZNF557	-2.85029	0.0131039	0.314754	0.3218
SYNM	2.85004	0.0131141	0.314754	0.1459
GCM2	-2.84809	0.0131948	0.316149	0.0772
TCEANC	2.84759	0.0132156	0.316149	0.2481
PADI3	2.84741	0.013223	0.316149	0.0967
ZNF669	2.84702	0.0132391	0.316149	0.179
MYO1G	2.84543	0.0133053	0.31667	0.0474
ICE1	2.8453	0.0133111	0.31667	0.3208
DENND2B	-2.8452	0.0133153	0.31667	0.0722
MFSD4B	-2.84489	0.013328	0.31667	0.231
ADAMTSL4	-2.84338	0.0133914	0.317707	0.2038
TMEM132B	2.84305	0.0134053	0.317707	0.1183
LILRA4	2.84261	0.0134236	0.317742	0.0595
ASTN2	2.84194	0.0134522	0.31802	0.0344
SAMD11	-2.83849	0.0135984	0.318991	0.2009
QKI	-2.83813	0.0136134	0.318991	0.0157016
AICDA	-2.83795	0.0136214	0.318991	0.028
SIRT3	2.83793	0.013622	0.318991	0.1266
CORT	2.83793	0.0136221	0.318991	0.0392
VWA2	2.83791	0.013623	0.318991	0.1889
ACSM2A	-2.8377	0.0136319	0.318991	0.0595
POTEI	-2.83751	0.01364	0.318991	0.242
ZNF415	2.83739	0.0136452	0.318991	0.4326
OXCT2	2.83528	0.0137358	0.320711	0.0812
CALHM3	2.83328	0.0138218	0.322321	0.0252
SRGAP2B	-2.83271	0.0138466	0.322501	0.0027
CEP162	-2.83147	0.0139005	0.322595	0.0359
POTEM	-2.83026	0.0139532	0.322595	0.1773
ERVMER34-1	2.82985	0.0139711	0.322595	0.2322
ZNF510	-2.829	0.0140081	0.322595	0.1046
POTED	-2.82891	0.0140119	0.322595	0.1497
GOLGA8O	-2.82879	0.0140172	0.322595	0.3571
TLE6	-2.82828	0.0140398	0.322595	0.1047
AFF2	2.82823	0.0140417	0.322595	0.0589
EIF3A	2.82791	0.0140558	0.322595	0.0776
AKR1C3	2.82769	0.0140654	0.322595	0.1925
CSN3	-2.82767	0.0140663	0.322595	0.0891
PLA2R1	-2.82737	0.0140797	0.322595	0.1481
IAH1	2.82733	0.0140814	0.322595	0.0906
ELK4	2.82714	0.0140897	0.322595	0.1056
ZNF223	2.8264	0.0141223	0.322785	0.2082
FAM50B	2.82587	0.0141459	0.322785	0.126
NXF2B	2.82552	0.014161	0.322785	0.1605
COL3A1	2.82509	0.0141801	0.322785	0.0777
ZFAND4	-2.82502	0.0141835	0.322785	0.2724
RNF39	2.8224	0.0142997	0.3249	0.0298
INPPL1	-2.82215	0.0143108	0.3249	0.0425
MUC16	2.82094	0.0143649	0.325737	0.1692
ZNF442	2.81962	0.0144243	0.326498	0.4532
SRGAP2C	-2.81904	0.01445	0.326498	0.0032
MRPS14	-2.81904	0.0144503	0.326498	0.1063
PVRIG	-2.81781	0.0145057	0.327357	0.2174
IGSF6	2.8148	0.0146421	0.329347	0.1205
DLC1	-2.81461	0.0146511	0.329347	0.2895
PRR19	-2.81431	0.0146645	0.329347	0.0584
OTUD7A	2.81404	0.0146767	0.329347	0.03
WDR27	2.81395	0.0146811	0.329347	0.1901
SFR1	-2.81293	0.0147276	0.329585	0.0608
AKAP13	2.81263	0.0147416	0.329585	0.2424
CCDC66	-2.81257	0.014744	0.329585	0.0805
OR5L1	2.81148	0.014794	0.330312	0.0734
ZBTB16	2.81015	0.0148556	0.331203	0.1044
FAM217B	2.80986	0.014869	0.331203	0.1833
AADACL2	2.80909	0.0149048	0.331342	0.2419
ANKRD20A3P	-2.8081	0.0149502	0.331342	0.3196
RPL26L1	-2.80771	0.0149687	0.331342	0.0162
HEPACAM	2.80753	0.0149769	0.331342	0.0242
IQCF3	2.80751	0.0149779	0.331342	0.0389
HCFC2	-2.80745	0.0149805	0.331342	0.0884
SLC25A26	-2.80661	0.0150199	0.331826	0.0027
C1ORF185	-2.80561	0.0150665	0.332168	0.1382
MEPE	-2.80552	0.0150705	0.332168	0.0514
OVOL3	2.80451	0.0151178	0.332822	0.0219
ZKSCAN5	-2.80405	0.0151393	0.332906	0.1691
SCN11A	-2.803	0.0151889	0.333609	0.0536
CASQ1	2.80199	0.0152367	0.334066	0.1281
MLH3	-2.80181	0.0152451	0.334066	0.1551
APBA3	-2.79977	0.0153416	0.335791	0.099
ZNF181	-2.79924	0.0153671	0.33596	0.1941
COX7A2	-2.79851	0.0154017	0.336328	0.1439
HECW1	2.79801	0.0154254	0.336456	0.0913
RPUSD2	-2.79674	0.0154862	0.337195	0.1923
ZFYVE21	2.7964	0.0155027	0.337195	0.006
LCE2A	2.79552	0.015545	0.337195	0.1324
FUZ	-2.79548	0.0155469	0.337195	0.043
JMJD1C	-2.79544	0.0155486	0.337195	0.1914
FOXD4L1	-2.79402	0.0156174	0.338215	0.1188
TASOR	-2.79373	0.0156314	0.338215	0.2847
ANKRD20A4P	-2.79321	0.0156563	0.338366	0.1839
UBR2	-2.7926	0.015686	0.33862	0.0062
OBSCN	2.79204	0.0157128	0.338813	0.253
MCM8	-2.78767	0.0159264	0.342856	0.0261
TCF7	-2.78685	0.0159672	0.342856	0.2592
ATR	-2.78674	0.0159722	0.342856	0.186
SLC45A1	2.78673	0.015973	0.342856	0.1195
OR9G1	2.78607	0.0160053	0.34316	0.0186
SEC24C	-2.78506	0.0160554	0.343844	0.1285
CLCN7	2.78402	0.016107	0.344558	0.0818
LRRK2	-2.7821	0.0162026	0.345716	0.3021
ACTL7B	2.7818	0.0162176	0.345716	0.0395
TRPV6	2.78178	0.0162185	0.345716	0.3938
NKX2-4	2.78138	0.0162387	0.345716	0.0184
CHMP1A	2.78074	0.0162704	0.345716	0.0188
SMC4	-2.78037	0.016289	0.345716	0.0207
MGME1	-2.78037	0.0162892	0.345716	0.0406
MYT1	2.77887	0.0163643	0.346212	0.2155
SUSD1	-2.77868	0.0163741	0.346212	0.0244
INVS	-2.77855	0.0163808	0.346212	0.1769
BDKRB1	2.77845	0.0163859	0.346212	0.08
SURF4	2.77788	0.0164144	0.346427	0.0365
HSD17B4	2.777	0.0164588	0.346975	0.3439
AASDH	-2.77619	0.0164999	0.347102	0.1164
POLI	-2.77572	0.0165237	0.347102	0.0207
ANKRD18A	-2.77567	0.0165264	0.347102	0.2613
GJC2	2.77513	0.016554	0.347102	0.068
NARS2	-2.77508	0.0165567	0.347102	0.197
TCL1A	-2.77433	0.0165944	0.347352	0.0741
SLC7A10	-2.77386	0.0166186	0.347352	0.0834
TRIM40	2.77376	0.0166238	0.347352	0.1292
POTEF	-2.77333	0.0166458	0.347428	0.0949
PLK4	-2.77196	0.0167158	0.348505	0.0225
TMEM260	-2.77141	0.0167445	0.348717	0.0212
IMP4	2.77045	0.0167937	0.349357	0.0134
MZT2B	-2.76986	0.0168241	0.349605	0.0883
SEMA4A	2.76777	0.0169326	0.351473	0.1445
KCNK16	-2.76691	0.0169773	0.352014	0.0683
ZNF45	-2.76641	0.017003	0.352159	0.0251
OR1R1P	-2.76515	0.017069	0.35314	0.399
BEST4	2.76459	0.0170984	0.353361	0.0083
M6PR	2.76357	0.0171517	0.354075	0.0344
C2ORF78	-2.76314	0.0171744	0.354156	0.1652
COX5B	-2.76213	0.0172275	0.354863	0.1478
KRT222	-2.7605	0.0173138	0.35501	0.0647
FAM117B	2.76037	0.0173206	0.35501	0.0159
NOP14	2.76029	0.0173249	0.35501	0.1743
TAF1B	-2.76027	0.0173262	0.35501	0.2133
MIA	-2.76003	0.0173389	0.35501	0.0139
LRP1B	-2.75987	0.0173474	0.35501	0.2484
PCDHGB5	2.75906	0.0173906	0.355509	0.0059
HESX1	-2.75731	0.0174836	0.356652	0.0878
PAPOLG	-2.75708	0.0174958	0.356652	0.0272
METAP1D	-2.75695	0.0175031	0.356652	0.0173
CCDC88A	-2.75582	0.0175635	0.357496	0.0967
TOM1L2	2.75534	0.0175896	0.357643	0.1421
ACAD10	2.75386	0.0176692	0.358839	0.2315
CHST5	-2.75354	0.0176864	0.358839	0.3372
OR14L1P	2.7524	0.0177478	0.359489	0.1257
KLRD1	2.75224	0.0177566	0.359489	0.0314
STIL	-2.75115	0.0178162	0.36031	0.2355
SPDYE5	-2.75005	0.0178759	0.361132	0.175158
CD96	-2.74551	0.018125	0.365772	0.0691
ZNF215	-2.74406	0.0182053	0.367001	0.0315
SLC14A2	-2.74319	0.0182538	0.367586	0.0234
KRT1	2.74218	0.01831	0.368233	0.105
MAP4K1	-2.74191	0.0183249	0.368233	0.1824
LBHD1	-2.74024	0.0184182	0.369715	0.2709
ZNF671	2.73886	0.0184958	0.370494	0.5077
DISP1	2.73885	0.0184963	0.370494	0.3074
ZNF318	-2.7383	0.0185272	0.370699	0.2573
TPTE	-2.73772	0.01856	0.370699	0.0577
PARD3B	-2.7374	0.0185782	0.370699	0.1309
SCFD2	-2.73695	0.0186035	0.370699	0.1951
SCYGR5	2.73693	0.0186046	0.370699	0.0632
AP1G2	-2.73622	0.0186448	0.37083	0.0507
XRCC4	-2.73612	0.0186505	0.37083	0.0585
C1S	-2.73542	0.0186903	0.371035	0.0546
IRAG2	-2.73525	0.0187	0.371035	0.110344
IL36RN	2.73482	0.0187243	0.371126	0.0305
ZNF527	-2.72912	0.019051	0.376856	0.0884
HTR3D	-2.72908	0.0190533	0.376856	0.2329
C1QTNF12	-2.72711	0.0191677	0.377981	0.0759
ZBTB49	2.72657	0.0191989	0.377981	0.1622
POTEG	-2.72624	0.0192179	0.377981	0.2928
GOLGA6A	-2.7262	0.0192202	0.377981	0.3577
OSR2	-2.72585	0.0192411	0.377981	0.0075
DUSP11	-2.72575	0.0192469	0.377981	0.0155
TPSG1	2.72569	0.0192502	0.377981	0.1642
RTL1	2.72461	0.0193134	0.378164	0.3145
BCAT1	-2.72421	0.0193369	0.378164	0.074
CT47A10	2.72412	0.0193421	0.378164	0.243524
NECTIN1	2.72385	0.0193578	0.378164	0.0235
METTL27	-2.72342	0.0193828	0.378164	0.0779
MRPL11	-2.72338	0.0193855	0.378164	0.0127
ZNF732	2.72314	0.0193997	0.378164	0.2167
DRP2	2.72268	0.0194267	0.3783	0.0199
KRT5	2.72008	0.0195795	0.380884	0.0914
FILIP1L	-2.71952	0.0196128	0.381139	0.09
DOCK6	-2.71879	0.0196564	0.381593	0.1893
MUCL3	2.71648	0.019794	0.38387	0.0681
SEC24A	-2.71536	0.0198611	0.384776	0.1208
SLC8B1	2.71407	0.0199389	0.385887	0.0897
IFIT2	2.71356	0.0199695	0.386084	0.0904
IL13	2.7125	0.0200332	0.38692	0.0301
RARS1	-2.71141	0.0200992	0.387797	0.0286
IFNAR1	-2.71093	0.0201282	0.38796	0.1161
SLC6A18	2.70983	0.0201954	0.38886	0.3263
TSPAN19	-2.7091	0.02024	0.389318	0.0722
GCNT3	-2.70876	0.0202604	0.389318	0.3194
RHOF	2.70801	0.0203062	0.38961	0.0074
PER3	2.70768	0.0203266	0.38961	0.2547
P2RY4	2.7075	0.0203375	0.38961	0.2236
ZP1	2.70599	0.0204301	0.390376	0.3429
PREPL	-2.70594	0.0204335	0.390376	0.1121
ZBBX	-2.70584	0.0204395	0.390376	0.3186
MRPL19	-2.70453	0.0205202	0.391522	0.1279
EPG5	-2.70253	0.0206443	0.393293	0.0292
IDH3G	2.70236	0.0206547	0.393293	0.0358
ABCG8	-2.70149	0.0207088	0.393926	0.0179
STAB2	-2.70093	0.0207439	0.394198	0.0953
DZIP3	-2.70056	0.0207671	0.394218	0.2259
XAGE2	2.69997	0.0208039	0.394218	0.0965
CINP	2.69972	0.0208196	0.394218	0.0322
SLF2	-2.69946	0.0208356	0.394218	0.3115
FBN3	-2.69924	0.0208494	0.394218	0.207
ZBED6	-2.69836	0.0209045	0.394348	0.0386
SERPINA7	-2.69817	0.0209166	0.394348	0.2144
GLS	2.69813	0.0209189	0.394348	0.0343
GSR	-2.69626	0.0210372	0.395789	0.0329
ZNF563	2.69625	0.0210372	0.395789	0.358
GCA	-2.69518	0.0211049	0.396507	0.0538
KRTAP12-2	2.69499	0.0211174	0.396507	0.0519
MRPS31	-2.69414	0.0211713	0.397125	0.056
ZNF763	2.69362	0.021204	0.397344	0.008
PDE12	-2.69221	0.0212941	0.39828	0.0231
CCSER1	-2.69218	0.0212962	0.39828	0.1186
OR13H1	-2.68819	0.0215524	0.402674	0.1903
DNAJC30	-2.68664	0.0216523	0.403934	0.1061
CD55	-2.68648	0.0216626	0.403934	0.1058
ZNF473	-2.68615	0.0216842	0.403937	0.027
NMT2	-2.68558	0.0217209	0.404223	0.0195
MLC1	2.68521	0.0217453	0.404279	0.1558
CHD8	-2.68459	0.0217858	0.404435	0.1755
STX18	2.6839	0.0218305	0.404435	0.059
ZNF596	-2.68385	0.021834	0.404435	0.0775
CEP152	-2.68377	0.0218394	0.404435	0.0751
ZNF347	2.68284	0.0219001	0.404733	0.3061
MTFMT	-2.68281	0.0219019	0.404733	0.0879
STH	2.68235	0.0219319	0.404733	0.189923
URB1	2.68199	0.0219558	0.404733	0.1273
SSBP2	-2.68189	0.0219626	0.404733	0.00410986
SCGB2A1	2.68028	0.0220684	0.406184	0.1003
AGBL3	2.67992	0.0220923	0.406184	0.0043
GBP3	-2.67971	0.0221058	0.406184	0.027
SSX5	-2.67902	0.0221514	0.406215	0.1228
C1GALT1C1L	2.67886	0.0221618	0.406215	0.3038
COX18	-2.67871	0.022172	0.406215	0.054
ZNF454	-2.67784	0.0222299	0.40688	0.1728
DHCR7	2.67708	0.0222801	0.407186	0.094
LYPD5	2.67689	0.0222929	0.407186	0.0149
ZNF404	-2.67661	0.0223112	0.407186	0.2055
GABRR3	2.67497	0.0224206	0.408699	0.0733
HTR3E	-2.67472	0.0224374	0.408699	0.2684
TMPRSS13	2.67423	0.0224705	0.408908	0.1182
B4GALNT3	-2.67206	0.0226159	0.411156	0.0995
WNT16	2.67041	0.0227279	0.412443	0.0802
NOA1	-2.66991	0.0227617	0.412443	0.1121
CCDC136	2.66981	0.0227681	0.412443	0.123
FOXN2	-2.66972	0.022774	0.412443	0.0583
CIB2	2.66913	0.0228147	0.412662	0.0193
CXXC4	-2.6689	0.0228298	0.412662	0.0345
SLC25A19	-2.66715	0.0229494	0.414428	0.1346
PROB1	-2.66586	0.0230377	0.415474	0.1138
ZFP69B	-2.66566	0.0230513	0.415474	0.0303
SI	-2.6634	0.0232066	0.417873	0.1981
CYP2A7	2.66241	0.0232746	0.4187	0.1541
PTHLH	-2.66055	0.0234043	0.420631	0.0448
CDKN2B	2.66016	0.023431	0.420712	0.0054
CYBRD1	-2.65982	0.0234547	0.420736	0.1137
MAGEC3	2.6593	0.0234908	0.420985	0.3724
MTHFSD	-2.65878	0.0235273	0.42124	0.151
MPZL3	2.65757	0.023612	0.422356	0.0147
C4ORF33	-2.65719	0.0236384	0.422428	0.1377
TNK2	-2.6562	0.0237083	0.423275	0.0583
KCNQ5	2.6548	0.023807	0.42442	0.2414
DCHS2	-2.65439	0.0238353	0.42442	0.0676
SGMS2	-2.65433	0.0238398	0.42442	0.0796
ARSK	-2.65065	0.0241011	0.428669	0.1735
TGM5	2.65004	0.0241448	0.42869	0.0217
ZNF681	2.6499	0.0241549	0.42869	0.2521
ZNF625	2.64954	0.0241808	0.42869	0.3225
STXBP4	-2.64936	0.0241931	0.42869	0.1504
ANKRD34A	2.64824	0.024274	0.42972	0.0481
FAM149B1	-2.64709	0.0243566	0.430506	0.1995
LCE5A	2.64678	0.024379	0.430506	0.1004
BLK	-2.64652	0.0243976	0.430506	0.257
IFT43	-2.64635	0.0244096	0.430506	0.0535
DIP2A	2.64517	0.0244951	0.431343	0.2603
PPP3R2	2.64506	0.0245027	0.431343	0.064
PPP6R1	2.6439	0.0245874	0.432432	0.0429
PTPN12	-2.64325	0.0246344	0.432854	0.1211
GGT2	-2.64267	0.0246765	0.432986	0.0435
NCAN	-2.64252	0.0246877	0.432986	0.3193
TRIM69	-2.64193	0.0247303	0.433331	0.3042
METTL16	-2.64073	0.0248182	0.434468	0.1905
PTPRQ	-2.64032	0.0248485	0.434595	0.0668
POLR3E	2.63992	0.0248777	0.434703	0.0062
CFAP45	2.6396	0.0249011	0.434711	0.101
GANAB	-2.63807	0.0250139	0.435597	0.0846
CT45A10	2.63783	0.0250314	0.435597	0.0308
FAM166B	-2.63769	0.025042	0.435597	0.0817
MRPL42	-2.63766	0.0250441	0.435597	0.0211
NLRP5	-2.63678	0.0251094	0.43633	0.0395
CHCHD7	-2.63625	0.0251487	0.436613	0.0877
HIGD2A	-2.63497	0.0252432	0.437468	0.1103
CXCL1	-2.63496	0.0252443	0.437468	0.1815
KRTAP12-3	2.63227	0.0254446	0.440534	0.1387
SFXN4	-2.63021	0.0255995	0.442767	0.2565
MRPS27	-2.62981	0.0256297	0.442767	0.0207
ZNF132	-2.62962	0.0256439	0.442767	0.1995
SHARPIN	-2.62856	0.025724	0.443746	0.056
C8ORF74	-2.62722	0.0258253	0.444963	0.265
CCL26	-2.62701	0.0258417	0.444963	0.0589
GLRX	2.62623	0.0259007	0.445572	0.0765
AKAP1	2.62383	0.0260838	0.446861	0.1403
CCNI	-2.62363	0.0260997	0.446861	0.0153
RBL1	-2.62356	0.0261045	0.446861	0.1679
ERAL1	-2.62296	0.0261506	0.446861	0.0372
GOLGA8J	-2.6222	0.0262089	0.446861	0.2742
CHI3L1	2.62121	0.0262853	0.446861	0.236
SLC39A11	2.62117	0.0262886	0.446861	0.0393
SRD5A1	-2.62114	0.026291	0.446861	0.0904
DTNBP1	2.6206	0.0263326	0.446861	0.0894
POLK	-2.62047	0.0263428	0.446861	0.1063
OR51S1	-2.62041	0.0263472	0.446861	0.0631
FAM214A	-2.62031	0.0263547	0.446861	0.1025
PPP1R13B	2.62028	0.0263576	0.446861	0.1425
CCSER2	-2.62013	0.0263686	0.446861	0.0848
GPR15	-2.61967	0.0264044	0.446861	0.0412
FYCO1	2.61966	0.0264049	0.446861	0.11
LCE3D	2.61958	0.0264111	0.446861	0.2696
ADAMTS17	-2.61958	0.0264114	0.446861	0.1117
SLCO1B3-SLCO1B7	-2.6194	0.0264251	0.446861	0.1723
CABCOCO1	-2.619	0.026456	0.446892	0.0849
FCRL5	2.61877	0.0264742	0.446892	0.3268
PM20D1	-2.61775	0.0265532	0.447825	0.0761
TF	2.61668	0.026637	0.448837	0.0894
CMYA5	-2.61613	0.02668	0.449161	0.0954
PGPEP1	-2.61534	0.0267416	0.449796	0.0227
RAB27B	-2.61431	0.0268221	0.45075	0.0231
CARMIL1	2.61267	0.0269514	0.452273	0.0718
ALG8	-2.61255	0.0269606	0.452273	0.0548
ACD	-2.61213	0.026994	0.452431	0.0788
ERP27	-2.61095	0.0270876	0.453597	0.0697
PLXDC2	-2.61064	0.0271116	0.453597	0.0774
CHURC1	-2.61012	0.0271532	0.453891	0.0028
KRTAP12-1	2.6095	0.0272024	0.454016	0.1711
ACSM2B	-2.60942	0.0272088	0.454016	0.0899
MROH9	-2.60751	0.027361	0.456154	0.4139
ZBTB11	-2.60656	0.0274372	0.457021	0.0324
QRFPR	2.60615	0.0274702	0.457167	0.1306
ANKRD17	-2.60504	0.0275587	0.458237	0.1457
GTF2IRD2	-2.60463	0.0275919	0.458384	0.1829
ZBTB32	-2.60377	0.0276613	0.458962	0.138
SLC17A3	2.6036	0.0276752	0.458962	0.1699
MAGEB1	2.60308	0.0277168	0.459247	0.0445
NANOG	-2.60168	0.0278306	0.460622	0.1671
STX16	2.60123	0.0278674	0.460622	0.1268
CA5B	2.60116	0.0278729	0.460622	0.0579
ZNF516	2.60049	0.0279272	0.461117	0.2728
B3GALT5	-2.59935	0.02802	0.462244	0.0722
RASL10A	2.59844	0.0280947	0.463072	0.0136
FOXM1	-2.59788	0.0281402	0.463418	0.0745
SEMA6D	-2.59752	0.0281699	0.463503	0.0525
FAM161A	-2.59387	0.0284708	0.468046	0.1267
SLCO1B1	-2.59237	0.0285953	0.469685	0.1881
HSD3B2	-2.59092	0.0287159	0.471256	0.0963
RICTOR	-2.58962	0.0288242	0.472621	0.0216
GIN1	-2.58824	0.0289406	0.473936	0.1111
SNX31	-2.58739	0.0290116	0.473936	0.0392
BCDIN3D	-2.58732	0.0290173	0.473936	0.076
IFIT3	2.58694	0.0290497	0.473936	0.2175
LRCH3	-2.58687	0.0290555	0.473936	0.0879
CARF	-2.5868	0.0290616	0.473936	0.0896
OCEL1	-2.58644	0.0290922	0.473936	0.0987
ANKRD23	2.58621	0.0291112	0.473936	0.0973
COMMD1	-2.58599	0.0291301	0.473936	0.0559
ECRG4	2.58568	0.0291565	0.473956	0.0937
CLASP1	2.58481	0.0292296	0.474279	0.171
NDC80	-2.58411	0.0292892	0.474279	0.0698
L1TD1	-2.58389	0.0293079	0.474279	0.0351
TROAP	-2.58355	0.0293366	0.474279	0.0885
COX4I2	-2.58355	0.029337	0.474279	0.0596
ZNF705E	-2.58287	0.029395	0.474279	0.245
HMGCL	-2.58283	0.0293984	0.474279	0.0367
IQCH	-2.58277	0.029403	0.474279	0.0196
ZNF350	2.58246	0.0294293	0.474279	0.1145
KRT15	2.58225	0.0294477	0.474279	0.0939
AKTIP	2.58161	0.0295023	0.474279	0.0056
ZNF705D	-2.58151	0.0295107	0.474279	0.2249
RALGAPA2	2.58131	0.0295276	0.474279	0.2361
DGKK	-2.58131	0.0295279	0.474279	0.1211
AARS1	-2.58097	0.0295569	0.474342	0.0523
BCAR3	-2.57995	0.0296442	0.475339	0.0453
LRRIQ1	-2.57939	0.0296928	0.475714	0.3265
NDUFC2	-2.57899	0.0297268	0.475855	0.1408
ASL	-2.57865	0.0297566	0.475929	0.0237
ANKRD35	2.57813	0.029801	0.476236	0.0987
RFLNB	-2.57779	0.0298304	0.476303	0.1006
ZNF284	2.5771	0.0298901	0.476854	0.5564
PRR16	2.57663	0.0299308	0.4771	0.0407
CCR5	2.57601	0.0299843	0.477549	0.1077
LMNB1	2.57503	0.0300691	0.478497	0.0082
MCTP2	2.57421	0.030141	0.478777	0.0897
ADORA1	2.57408	0.0301523	0.478777	0.0585
PCDHB10	2.57355	0.0301986	0.478777	0.0456
AKAP9	-2.57341	0.0302106	0.478777	0.1601
SENP5	-2.57337	0.0302142	0.478777	0.2295
UTP4	-2.57309	0.0302388	0.478777	0.1998
NDUFB7	-2.57235	0.0303035	0.479239	0.1194
PBLD	-2.57208	0.0303269	0.479239	0.0336
CKMT2	2.57188	0.0303441	0.479239	0.0689
ZNF541	2.57147	0.0303806	0.479414	0.0496
GH2	-2.57065	0.0304522	0.479728	0.4587
NUP210L	-2.57043	0.0304713	0.479728	0.2484
CATSPER3	-2.57037	0.0304767	0.479728	0.3293
AMDHD1	-2.56983	0.0305247	0.480084	0.0251
VSX2	2.56947	0.0305563	0.480181	0.0249
NPC1L1	2.56813	0.0306744	0.481636	0.1093
DDTL	-2.56698	0.0307766	0.48284	0.1079
IFT81	-2.56532	0.0309238	0.484746	0.2856
TIAF1	-2.56375	0.0310645	0.486352	0.2308
IDI2	-2.5636	0.0310777	0.486352	0.1034
XPO5	-2.56196	0.0312246	0.488082	0.0864
CMC1	-2.56179	0.0312399	0.488082	0.0374
RHOBTB2	2.56144	0.0312722	0.488182	0.0158
ZNF641	-2.56103	0.031309	0.488354	0.2129
ZNF236	2.5604	0.0313658	0.488718	0.1875
MIS18BP1	-2.56017	0.0313864	0.488718	0.1483
RHOU	2.55963	0.0314354	0.488718	0.071
KCNJ9	2.55937	0.0314584	0.488718	0.0173
PEAK3	2.55934	0.0314617	0.488718	0.1005
ZDHHC15	2.55806	0.0315775	0.489945	0.0073
RSPH14	-2.55789	0.0315926	0.489945	0.0451
L1CAM	2.55721	0.0316547	0.490394	0.0516
SERPINI1	-2.55672	0.0316997	0.490394	0.0882
PTOV1	2.5567	0.0317011	0.490394	0.1355
ABRAXAS1	-2.55643	0.0317254	0.490394	0.1571
SRFBP1	-2.55598	0.0317664	0.490626	0.3751
LRP6	-2.55395	0.031953	0.493104	0.0862
POLR2J3	-2.55168	0.0321615	0.495917	0.032
MOK	2.55075	0.0322474	0.496436	0.0773
STON1-GTF2A1L	-2.55075	0.0322477	0.496436	0.0926
ARRDC5	-2.54997	0.0323195	0.497135	0.0976
NEU3	-2.54958	0.0323557	0.497288	0.1043
NTN5	-2.54834	0.0324707	0.49865	0.0253
HIP1R	2.54731	0.0325667	0.499402	0.2495
NRSN2	-2.54725	0.0325726	0.499402	0.0808
TMPRSS9	-2.5467	0.032624	0.499785	0.1349
USP17L12	2.54593	0.0326961	0.500291	0.020384
CCNP	-2.54567	0.0327209	0.500291	0.106285
TAOK2	2.5455	0.0327365	0.500291	0.0122
CALHM1	2.54447	0.0328334	0.500896	0.1585
MOGAT1	-2.54441	0.0328386	0.500896	0.0539
CHRNA4	2.54423	0.0328557	0.500896	0.1728
PRR14	-2.54385	0.0328912	0.500913	0.0333
KRTAP5-7	2.54353	0.0329216	0.500913	0.0449135
ZNF440	2.54302	0.0329699	0.500913	0.3239
KCNG2	2.54294	0.0329772	0.500913	0.0396
RGS3	-2.54281	0.0329894	0.500913	0.0357572
ASAP1	2.54251	0.0330179	0.500943	0.1007
TOGARAM1	-2.54154	0.0331092	0.501657	0.2052
ZKSCAN4	2.54117	0.0331447	0.501657	0.1681
GTPBP10	-2.54092	0.033168	0.501657	0.1
PEX13	-2.54089	0.0331711	0.501657	0.0285
CRYZ	-2.54027	0.0332305	0.501993	0.0202
SURF2	2.5401	0.0332465	0.501993	0.0998
ZSCAN5C	-2.53959	0.0332951	0.502055	0.0978
PLXNB2	2.53943	0.0333099	0.502055	0.0457
NOL10	2.53922	0.0333304	0.502055	0.0465
MRPS30	-2.53625	0.0336142	0.505603	0.0588
A2M	-2.53612	0.0336265	0.505603	0.0269
ADHFE1	-2.53591	0.0336462	0.505603	0.0547
C1ORF174	2.53457	0.0337755	0.507142	0.3124
KRTAP4-9	2.53383	0.0338471	0.507814	0.0911
ARHGEF10L	2.53322	0.033906	0.508266	0.0757
RBM48	-2.53296	0.033931	0.508266	0.0673
IL16	2.53228	0.0339966	0.50858	0.2944
RPUSD3	-2.53216	0.0340083	0.50858	0.0621
IFT122	-2.53191	0.0340328	0.50858	0.2777
FAM151B	-2.53151	0.0340718	0.50876	0.0336
SPDYE17	-2.53051	0.0341694	0.509815	0.112385
EGFLAM	2.5293	0.0342873	0.510868	0.0505
ICE2	-2.5292	0.0342964	0.510868	0.2551
STEAP4	2.52887	0.0343295	0.510868	0.1036
ERMN	-2.52819	0.0343961	0.510868	0.1509
ADAMTS8	2.52805	0.0344098	0.510868	0.0458
SAMSN1	-2.52789	0.0344251	0.510868	0.0949
ATL1	-2.52785	0.0344293	0.510868	0.0073
TEX29	-2.52648	0.0345638	0.512461	0.0633
MROH6	2.52614	0.0345973	0.512556	0.2159
IQCG	-2.52491	0.0347184	0.513947	0.2545
ZNF627	2.52337	0.0348709	0.5158	0.2735
ZNF16	-2.52305	0.0349021	0.515857	0.0604
KYAT3	-2.52252	0.0349549	0.516223	0.011
FAM217A	-2.52214	0.0349933	0.516223	0.2424
DDX55	2.52192	0.0350144	0.516223	0.0173
HHAT	-2.52171	0.0350362	0.516223	0.01
SLMAP	-2.52084	0.0351226	0.517094	0.0729
LRWD1	-2.52046	0.0351606	0.517223	0.0894
KLK5	2.52007	0.0351995	0.517223	0.1115
CAMSAP2	2.51944	0.0352627	0.517223	0.5119
FAM219B	2.51923	0.0352838	0.517223	0.0475
IL24	-2.51913	0.0352936	0.517223	0.0175
FGF6	-2.51902	0.0353047	0.517223	0.0693
DSTYK	2.51884	0.0353231	0.517223	0.1349
OOSP1	2.51848	0.0353589	0.517346	0.108
MYH2	2.51793	0.0354145	0.517619	0.3661
EDIL3	-2.51775	0.0354324	0.517619	0.0192
EDC4	-2.5174	0.0354671	0.517727	0.1162
TMEM132E	2.51696	0.0355114	0.517973	0.0277
SFSWAP	2.51612	0.0355962	0.51851	0.1903
LRRC8D	-2.51605	0.0356031	0.51851	0.0561
FOXD4L4	-2.51373	0.0358381	0.521474	0.2059
PIGO	-2.51343	0.0358693	0.521474	0.0413
RESF1	-2.5131	0.0359023	0.521474	0.3062
ELOVL4	2.51271	0.0359428	0.521474	0.159
MEOX1	-2.51269	0.0359447	0.521474	0.2642
AKR1C4	2.51209	0.0360052	0.521793	0.3238
RBBP8	-2.51193	0.0360219	0.521793	0.1389
NDUFB1	-2.51113	0.0361041	0.522169	0.0199
NCF1	2.51088	0.0361294	0.522169	0.0172
PHETA1	-2.51086	0.0361308	0.522169	0.0741
CYHR1	2.50949	0.0362718	0.523788	0.1035
SDE2	2.50923	0.0362983	0.523788	0.1753
OR51B6	-2.5087	0.0363526	0.524171	0.0956
TTYH2	2.50843	0.0363811	0.524183	0.0379
RGL3	-2.50562	0.0366711	0.527823	0.0285
CHRM1	2.50522	0.0367127	0.527823	0.0224
GPR34	2.50517	0.0367177	0.527823	0.0995
CDK12	-2.50436	0.0368018	0.528631	0.2579
ATP5MD	-2.50382	0.0368586	0.529044	0.0092
ABI2	2.50333	0.0369088	0.529362	0.0114
BCLAF3	2.50273	0.0369718	0.529863	0.1576
RTN4IP1	-2.50195	0.0370533	0.530015	0.1835
CFHR2	2.5017	0.0370791	0.530015	0.0781
PAXIP1	2.5016	0.0370905	0.530015	0.4382
NDUFC2-KCTD14	-2.50156	0.0370946	0.530015	0.2496
ARMT1	-2.49955	0.0373057	0.531872	0.087
PPP3CC	-2.49944	0.0373168	0.531872	0.1623
DNAJC2	-2.49928	0.0373342	0.531872	0.1128
NSMF	2.49922	0.0373398	0.531872	0.0554
KRTAP13-1	2.49848	0.0374177	0.531872	0.0614
PPP1R14C	2.49847	0.0374187	0.531872	0.0137
LRCH4	-2.49815	0.0374526	0.531872	0.1752
TCAF1	-2.49798	0.0374705	0.531872	0.1552
USP54	-2.49783	0.0374869	0.531872	0.2536
ATP5PD	-2.49765	0.0375062	0.531872	0.0524
PPFIA1	2.49688	0.0375877	0.532233	0.3648
CCDC163	-2.49687	0.037588	0.532233	0.0663
FANCM	-2.49648	0.0376295	0.532423	0.1784
DCBLD1	2.49621	0.0376581	0.532428	0.0696
TCEAL5	2.4944	0.0378508	0.534285	0.0738
DENND1C	-2.49436	0.0378558	0.534285	0.1694
SH3BP2	2.49409	0.0378839	0.534285	0.0566
TRIM51GP	2.49392	0.0379026	0.534285	0.1926
PCDHB6	-2.49298	0.0380029	0.535299	0.0971
ADGRF1	-2.49248	0.0380559	0.535562	0.0673
KRT80	2.49228	0.0380782	0.535562	0.203
IL13RA2	-2.49166	0.0381447	0.535578	0.153
OR10K1	-2.49157	0.0381541	0.535578	0.2328
KDM5B	2.49121	0.0381929	0.535578	0.3612
KIFC3	2.49085	0.0382314	0.535578	0.0377
FAM163B	2.4908	0.0382362	0.535578	0.1085
MAP3K6	2.4905	0.0382685	0.535578	0.0239
RPL23A	-2.49042	0.0382779	0.535578	0.0367
PRKN	2.4901	0.0383124	0.535665	0.3683
TMEM132D	2.48962	0.0383642	0.535992	0.1916
ARHGEF18	2.48933	0.038395	0.53602	0.1246
WDSUB1	-2.48907	0.038423	0.53602	0.0178
NCAPD3	-2.48751	0.0385927	0.537906	0.1246
ZUP1	-2.4872	0.0386256	0.537906	0.2418
SCGB1D2	2.48704	0.0386436	0.537906	0.1925
DCHS1	-2.48615	0.0387406	0.537936	0.0982
WASHC2C	-2.48591	0.0387659	0.537936	0.218
GPR182	-2.48589	0.0387679	0.537936	0.0315
SNX8	2.48553	0.0388072	0.537936	0.0972
ARHGAP29	-2.4854	0.0388217	0.537936	0.0628
LNX2	2.48521	0.038843	0.537936	0.0566
NDRG1	2.4851	0.0388544	0.537936	0.0281
TM4SF18	-2.48493	0.0388735	0.537936	0.0897
POTEC	-2.4841	0.0389638	0.538536	0.2567
LVRN	-2.48401	0.0389739	0.538536	0.1345
SMCR8	2.48319	0.0390632	0.539375	0.2372
HASPIN	-2.48205	0.0391891	0.540719	0.2021
IL23R	-2.48085	0.0393211	0.542144	0.2453
ANKRD30BL	-2.47973	0.039445	0.543454	0.1311
XPO4	2.47895	0.0395306	0.544049	0.2781
H2BC12	-2.47834	0.039599	0.544049	0.0101471
SELENOV	2.47804	0.0396323	0.544049	0.1537
GBF1	-2.47791	0.0396461	0.544049	0.142
FGD5	-2.47772	0.0396671	0.544049	0.1911
KRT13	2.47745	0.0396972	0.544049	0.1819
SOX11	2.47705	0.0397421	0.544049	0.0175
ZNF875	-2.47694	0.0397542	0.544049	0.0725
SRP9	-2.47667	0.0397847	0.544049	0.0768154
C1ORF141	-2.47631	0.0398244	0.544049	0.1822
CFHR3	2.47602	0.0398567	0.544049	0.1823
DAGLA	2.47575	0.0398865	0.544049	0.0516
PASK	2.47561	0.0399021	0.544049	0.2564
BANK1	-2.47557	0.0399071	0.544049	0.0408
LOXHD1	2.47545	0.0399201	0.544049	0.0905
MRPL1	-2.47455	0.0400216	0.545038	0.0836
CDHR1	2.474	0.0400824	0.545473	0.0347
DBNL	2.4733	0.040161	0.546149	0.0684
ZSWIM8	-2.47254	0.0402465	0.546918	0.0633
RAB3GAP2	2.47139	0.0403769	0.548296	0.1305
MYO1C	-2.4709	0.0404315	0.548643	0.0456
PTGES3L-AARSD1	-2.47063	0.0404627	0.548671	0.1554
OR2T6	-2.46996	0.0405382	0.548792	0.1919
VPS26A	-2.46993	0.040542	0.548792	0.0197099
CSTF3	2.46978	0.0405588	0.548792	0.0075
TAF1L	-2.46818	0.0407401	0.550759	0.430697
IKBKB	-2.46795	0.0407663	0.550759	0.0704
PLXNB3	2.46773	0.0407916	0.550759	0.3009
GCFC2	-2.4666	0.0409206	0.551941	0.12
ALDOB	2.46645	0.0409375	0.551941	0.0379
MARVELD3	-2.46435	0.0411786	0.554547	0.2424
CCR4	2.46425	0.0411895	0.554547	0.0103
RHPN2	-2.46364	0.0412605	0.554722	0.0205
DEFB127	-2.46363	0.0412613	0.554722	0.1479
QRICH1	2.46317	0.0413145	0.555043	0.0078
ZNF100	2.46205	0.0414433	0.556378	0.4631
CCNG2	-2.46012	0.0416674	0.558803	0.0319
ISG20	2.45998	0.0416832	0.558803	0.0899
DNAJC14	-2.45897	0.0418011	0.559794	0.1345
CEP85L	-2.45884	0.0418164	0.559794	0.1759
BRPF3	-2.45854	0.0418514	0.559866	0.0671
PMEPA1	2.4579	0.041926	0.560467	0.0327
PCMTD2	2.45706	0.0420239	0.561378	0.1265
H6PD	2.4567	0.0420664	0.56148	0.2302
COX7C	-2.45649	0.0420909	0.56148	0.1253
MCAT	-2.45541	0.0422173	0.562768	0.0635
TRIM64B	-2.45395	0.0423885	0.564652	0.1855
SH3TC1	2.45171	0.0426538	0.567732	0.1862
PLPBP	-2.45147	0.042682	0.567732	0.1028
ANKRD62	-2.45124	0.0427099	0.567732	0.2519
RPRD1B	2.45019	0.0428344	0.568986	0.00625652
TYW1B	-2.4469	0.0432268	0.573795	0.1687
CCDC201	2.44499	0.0434574	0.576452	0.2628
RBM15	2.44434	0.0435347	0.57655	0.0176
SAP25	-2.44408	0.0435666	0.57655	0.1894
SIRPD	2.44396	0.0435815	0.57655	0.092
P2RY12	-2.44391	0.0435869	0.57655	0.0525
FLT4	-2.44352	0.043634	0.576769	0.1759
KRTAP9-8	2.44269	0.0437347	0.577696	0.1572
FOXD4L6	-2.44203	0.0438143	0.57816	0.2813
TSPO2	-2.4419	0.043831	0.57816	0.0494
OR2M7	2.44055	0.0439943	0.579716	0.0874
FSIP1	-2.44042	0.0440105	0.579716	0.3225
NFXL1	-2.43978	0.0440882	0.580336	0.0694
XKR3	-2.43936	0.0441402	0.580424	0.0848069
FAM90A8P	2.43923	0.0441564	0.580424	0.108933
CTTN	2.43892	0.0441931	0.580504	0.1867
GPAT2	-2.43861	0.0442318	0.580607	0.1189
CFAP36	-2.43815	0.0442877	0.580938	0.1491
CA4	-2.43772	0.0443411	0.581235	0.0368
UQCRQ	-2.43739	0.0443811	0.581355	0.072
STARD5	2.43679	0.044455	0.58163	0.1057
UGT2A2	-2.43672	0.0444636	0.58163	0.1548
NUP98	-2.43623	0.0445242	0.581747	0.2444
IGDCC4	-2.43614	0.044535	0.581747	0.1145
ZYG11A	-2.43586	0.0445694	0.581747	0.3012
NHLH2	-2.43533	0.0446343	0.581747	0.019
NARS1	-2.43485	0.0446945	0.581747	0.1303
ZNF708	2.43461	0.0447236	0.581747	0.3041
ZDBF2	-2.43433	0.0447585	0.581747	0.1259
C12ORF65	2.43421	0.0447733	0.581747	0.166
SPTBN5	2.4342	0.0447748	0.581747	0.1244
BIVM	-2.43415	0.0447805	0.581747	0.0184
SOX15	-2.43267	0.0449643	0.583014	0.0755
AMY1B	-2.43264	0.0449676	0.583014	0.0106
XPOT	-2.4326	0.0449721	0.583014	0.0332
BEAN1	-2.43236	0.0450029	0.583014	0.0329
CLHC1	-2.43212	0.0450324	0.583014	0.0447
SMCO3	-2.43104	0.0451668	0.583764	0.0784
ZNF723	2.43089	0.0451853	0.583764	0.272
ADCY1	2.43057	0.0452251	0.583764	0.2547
CATSPER1	-2.43043	0.0452428	0.583764	0.1283
VTI1A	2.4303	0.0452586	0.583764	0.0423
CACNA1I	2.43017	0.0452758	0.583764	0.1823
STX19	-2.42917	0.0454009	0.584978	0.0509
AMY2B	-2.42811	0.0455338	0.585113	0.0292
MARS1	-2.42793	0.0455557	0.585113	0.1159
TRO	2.42789	0.0455612	0.585113	0.2656
CDK10	2.42787	0.0455638	0.585113	0.2014
CHP2	2.42785	0.0455662	0.585113	0.1231
SIK3	2.42733	0.0456316	0.585554	0.1522
PIGY	-2.42704	0.0456673	0.585614	0.0448
ZNF836	2.42626	0.0457662	0.58633	0.5592
UBR1	-2.42611	0.0457852	0.58633	0.183
PECAM1	-2.42554	0.0458568	0.586495	0.0579
VSIG10L	2.42525	0.0458934	0.586495	0.2414
CENPO	-2.42504	0.0459204	0.586495	0.2568
VGLL2	-2.42502	0.0459223	0.586495	0.0962
DAO	-2.42437	0.0460051	0.586674	0.0174
FHL5	2.42433	0.0460104	0.586674	0.0701
CENPA	2.42418	0.0460295	0.586674	0.0695
ZNF667	-2.42366	0.0460953	0.586823	0.1466
NSUN4	-2.42359	0.0461033	0.586823	0.0175
PAQR7	-2.42285	0.0461981	0.587633	0.0758
TBCK	-2.42212	0.0462911	0.588421	0.1092
KRTAP21-2	2.42158	0.0463595	0.588691	0.1239
ZNF512	2.42146	0.0463747	0.588691	0.0492
TMEM171	-2.41863	0.0467373	0.592895	0.1798
ZNF300	-2.41806	0.0468107	0.593097	0.0647
GRIN3B	2.41802	0.046816	0.593097	0.1101
FAM169A	-2.41762	0.0468675	0.593351	0.2
BECN2	-2.41737	0.0468989	0.593351	0.2362
ORMDL2	-2.41703	0.0469434	0.593397	0.0612
CARD19	2.41686	0.0469654	0.593397	0.1178
AFM	-2.41645	0.0470176	0.59366	0.2352
RERE	2.41597	0.0470795	0.593705	0.0283
RASD1	2.41594	0.047084	0.593705	0.1741
SAMD13	-2.41255	0.0475235	0.597807	0.0207
KNL1	-2.41249	0.0475316	0.597807	0.3328
CTAGE4	-2.4119	0.0476094	0.597807	0.3335
CBSL	-2.41169	0.0476367	0.597807	0.059
REG1B	2.41145	0.0476679	0.597807	0.1755
CPED1	-2.41112	0.0477109	0.597807	0.031
BEND3	-2.41107	0.0477174	0.597807	0.0422
FOXD4L3	-2.41094	0.0477349	0.597807	0.3043
RNF112	2.4109	0.0477398	0.597807	0.048
FERMT2	-2.41076	0.0477574	0.597807	0.0115
OR1J1	-2.41034	0.0478131	0.597807	0.0171
ZNF680	2.41034	0.0478135	0.597807	0.4947
ADCY4	-2.41028	0.0478208	0.597807	0.0477
GUSB	-2.40865	0.0480352	0.60009	0.2408
MS4A1	2.40825	0.0480876	0.600212	0.1037
TRPM8	2.40809	0.0481085	0.600212	0.0758
PRSS56	2.40765	0.0481669	0.600531	0.1313
TRIM49C	2.40739	0.0482005	0.600531	0.042
KCNV2	2.40717	0.0482294	0.600531	0.0602
VASP	-2.40622	0.0483563	0.601714	0.0373
MRPL44	-2.40559	0.0484385	0.60234	0.0244
LILRA5	2.40529	0.0484791	0.602448	0.1994
ACMSD	-2.4049	0.048531	0.602587	0.0209
SPON2	2.40472	0.0485541	0.602587	0.2057
CHD7	2.40368	0.0486927	0.603816	0.3547
CMSS1	-2.40342	0.048728	0.603816	0.063
SLC26A2	-2.40326	0.0487489	0.603816	0.0421
GPR89B	-2.40265	0.0488304	0.604101	0.3108
PANX1	2.40259	0.0488384	0.604101	0.1468
MRGPRD	2.40233	0.0488736	0.604101	0.1335
STAC3	-2.40207	0.0489077	0.604101	0.0331
ALG10	-2.40134	0.0490058	0.604101	0.2091
TGM2	2.40132	0.0490075	0.604101	0.1072
SCRG1	-2.40131	0.049009	0.604101	0.0126
INF2	2.40117	0.0490278	0.604101	0.2346
ALG10B	-2.40048	0.0491211	0.604855	0.2213
C4ORF47	-2.39957	0.0492433	0.605347	0.0743
MCM10	-2.39951	0.0492516	0.605347	0.0448
COASY	-2.39946	0.0492572	0.605347	0.0427
HARS2	-2.39841	0.0493999	0.606707	0.0972
KLHL22	2.39711	0.0495743	0.608111	0.0484
AMBN	-2.39708	0.0495787	0.608111	0.0844
CYP24A1	-2.3966	0.0496435	0.608511	0.036
FRMPD4	2.39632	0.0496813	0.60858	0.0444
MLPH	2.39561	0.0497789	0.609157	0.2368
SPINT4	-2.3955	0.0497929	0.609157	0.0646
BRS3	-2.39522	0.0498314	0.609234	0.0228
ATP8B4	-2.39436	0.0499488	0.610274	0.1003
RRN3	-2.39385	0.0500171	0.610713	0.2475
METTL25	-2.39203	0.0502659	0.613077	0.1091
WASHC2A	-2.39196	0.0502756	0.613077	0.2332
PKP3	2.39138	0.0503557	0.613658	0.1636
PCNX4	-2.39065	0.0504556	0.613837	0.1676
SPAG16	-2.39058	0.0504651	0.613837	0.2456
FOLH1	-2.39054	0.0504704	0.613837	0.1977
MRPS15	-2.3899	0.0505588	0.613837	0.0838
HERC6	2.38985	0.0505654	0.613837	0.122
C1ORF226	2.38985	0.0505654	0.613837	0.3489
CA9	-2.38932	0.0506384	0.614064	0.1698
PIGBOS1	-2.38924	0.0506492	0.614064	0.0555
CCDC141	-2.38784	0.0508428	0.615783	0.0528
CEP290	-2.38763	0.0508718	0.615783	0.1118
AMY1C	-2.38728	0.0509205	0.615783	0.0154
NPHP3	-2.38728	0.0509213	0.615783	0.2654
PNLIPRP2	-2.3868	0.0509879	0.615847	0.0128
ESR2	-2.38677	0.0509918	0.615847	0.0811
CACNA1S	2.38589	0.0511135	0.616921	0.313
COMMD2	-2.38522	0.0512068	0.616994	0.0744
UGDH	-2.38516	0.0512147	0.616994	0.1493
CDYL2	-2.38491	0.0512501	0.616994	0.1121
GOLGA8A	-2.38443	0.0513167	0.616994	0.292759
OR52L1	2.3843	0.051335	0.616994	0.0382
SMIM21	2.38423	0.0513442	0.616994	0.0305
UCN	-2.38421	0.0513481	0.616994	0.0511
KIF2C	-2.38307	0.051507	0.61851	0.3155
SMIM32	2.38233	0.0516102	0.619249	0.0165
CREB3L3	-2.38216	0.0516341	0.619249	0.1217
ZNF738	2.38156	0.051718	0.619761	0.3843
ALG1L2	-2.38139	0.0517425	0.619761	0.1788
BRAP	-2.38092	0.0518078	0.620083	0.1216
EDEM3	-2.38073	0.051835	0.620083	0.0533
GNAT3	2.37944	0.0520174	0.621872	0.0818
CLIC3	2.37919	0.0520519	0.62189	0.1559
SDK1	2.37834	0.0521719	0.622464	0.2651
GABRA1	-2.3782	0.0521927	0.622464	0.0181
PRR22	-2.37815	0.0521988	0.622464	0.2011
GAS2L3	-2.37721	0.0523323	0.623663	0.1138
GAB3	2.37672	0.0524023	0.624103	0.1765
POMGNT1	-2.37603	0.0525003	0.624877	0.0324
GKAP1	-2.37554	0.05257	0.625312	0.0465
CLSTN1	2.3752	0.0526186	0.625496	0.2207
PTPN2	-2.37476	0.0526806	0.625839	0.0264
PROX2	-2.37399	0.0527917	0.626731	0.1438
SLC43A1	-2.37377	0.052822	0.626731	0.0461
C6ORF58	-2.3731	0.0529183	0.627479	0.0649
GFM2	-2.37261	0.0529893	0.627927	0.0501
TNF	-2.37203	0.0530719	0.628511	0.0918
MAST2	-2.3717	0.0531199	0.628685	0.0945
CREBL2	-2.37127	0.0531816	0.629022	0.0148
SCUBE2	-2.37059	0.0532786	0.629681	0.0332
URGCP-MRPS24	2.37042	0.0533041	0.629681	0.0616
MYBPHL	2.3696	0.0534227	0.630688	0.1848
ABCB1	-2.36847	0.0535848	0.631924	0.0614
OR10C1	2.3683	0.0536101	0.631924	0.1128
FABP2	-2.36812	0.0536358	0.631924	0.0258
ZNF764	-2.3676	0.0537113	0.631924	0.241
CD83	2.36737	0.0537449	0.631924	0.0966
FSD2	2.36735	0.0537479	0.631924	0.1417
DIP2B	-2.36726	0.0537616	0.631924	0.1174
ANKRD13B	2.36673	0.0538388	0.632287	0.0418
PNN	-2.36658	0.0538594	0.632287	0.031
PCDHB5	-2.36583	0.0539691	0.63313	0.0894
C10ORF105	-2.36563	0.0539982	0.63313	0.0228
PKLR	2.36525	0.054054	0.633309	0.2948
CHRNB2	2.36507	0.0540805	0.633309	0.1531
MINAR1	2.36481	0.0541174	0.633348	0.2787
MTIF3	-2.3641	0.0542218	0.633959	0.0949
OR5B2	2.36378	0.0542692	0.633959	0.2102
INPP4A	2.36377	0.0542703	0.633959	0.114
CCDC39	-2.36348	0.054313	0.634066	0.2675
KCNN3	2.36179	0.0545602	0.635739	0.1519
KIF24	-2.3617	0.0545744	0.635739	0.1393
GNB1L	-2.36167	0.0545781	0.635739	0.1154
UBXN2A	-2.36159	0.0545909	0.635739	0.0641
CTAGE8	-2.36094	0.0546859	0.636453	0.377253
LAMP3	-2.36042	0.054763	0.636957	0.061
CECR2	-2.35992	0.054837	0.637426	0.0768
FTSJ1	-2.3593	0.054929	0.638103	0.1121
ACSBG1	2.35803	0.0551168	0.639198	0.4181
SERPINI2	-2.35792	0.0551332	0.639198	0.1957
SCML4	-2.35791	0.0551341	0.639198	0.1071
PAX1	2.35775	0.0551587	0.639198	0.0767
MALRD1	-2.35726	0.0552303	0.639636	0.2029
AMY2A	-2.35543	0.0555032	0.642402	0.0279
INTS1	2.35438	0.0556616	0.643841	0.2558
ALDH1L1	2.35375	0.0557554	0.644531	0.1208
ELOA3C	-2.3532	0.0558374	0.645084	0.4719
HOXD8	-2.3526	0.0559279	0.645668	0.0742
GSTT4	-2.35231	0.055971	0.645668	0.1564
SLCO1A2	-2.35218	0.0559905	0.645668	0.1019
LCTL	-2.35143	0.0561043	0.646586	0.1955
PCNX2	2.35067	0.0562192	0.647488	0.1147
ZNF770	-2.35046	0.0562511	0.647488	0.1298
SERPINF1	-2.34976	0.0563566	0.64754	0.0603
CRHR1	2.3496	0.0563814	0.64754	0.0237
SLC44A4	2.34954	0.0563893	0.64754	0.1011
BORCS8-MEF2B	-2.34952	0.0563927	0.64754	0.157
ANGPT1	2.34908	0.0564595	0.647839	0.0139
CTSE	2.34877	0.0565071	0.647839	0.327
UBE3B	-2.34867	0.0565217	0.647839	0.0225
ITPKB	2.34827	0.0565826	0.648143	0.165
STARD4	2.34792	0.0566354	0.648276	0.0265
ACTL8	-2.34774	0.0566628	0.648276	0.0985
ZNF492	2.34718	0.0567487	0.648866	0.1913
CHRM2	2.34507	0.0570711	0.65153	0.0255
NUDT13	-2.34486	0.0571024	0.65153	0.038
CHRM5	-2.3448	0.0571122	0.65153	0.2813
KLHDC8A	2.34475	0.0571197	0.65153	0.044
GJB3	2.34403	0.05723	0.652074	0.0369
KRBOX4	2.34399	0.0572364	0.652074	0.1948
ARHGAP40	2.34343	0.0573214	0.652344	0.1928
TTN	2.34338	0.0573292	0.652344	0.2705
MATN4	-2.3431	0.0573728	0.652447	0.0597
POM121L2	2.34183	0.0575688	0.654129	0.1932
NXF2	2.34169	0.05759	0.654129	0.1118
CERS1	-2.34127	0.0576543	0.654467	0.1905
ZNF141	2.34086	0.0577174	0.65479	0.4206
LDHAL6A	2.34	0.0578513	0.655318	0.3494
RFC1	-2.33996	0.0578569	0.655318	0.2807
CRELD2	2.33989	0.0578681	0.655318	0.0992
SLC17A1	2.33881	0.0580359	0.656471	0.1329
IFNA4	2.33879	0.0580394	0.656471	0.0518
COL5A3	-2.33809	0.0581473	0.657223	0.1838
ZNF735	2.33791	0.0581755	0.657223	0.4013
SPIN3	2.33743	0.0582499	0.657512	0.3166
EID3	-2.3373	0.0582707	0.657512	0.3402
ETDC	2.33678	0.0583522	0.658039	0.2307
ORAI3	2.33623	0.058437	0.658444	0.0113
TUB	2.33579	0.0585067	0.658444	0.1614
CLCN3	2.33575	0.0585132	0.658444	0.2236
TRAFD1	-2.33548	0.0585556	0.658444	0.1372
CLTCL1	-2.33543	0.0585624	0.658444	0.2976
GHR	-2.33503	0.0586262	0.658768	0.2258
TBC1D15	-2.33402	0.0587835	0.660144	0.14
KLHDC7A	2.33344	0.0588748	0.660553	0.2993
ARRDC2	-2.33335	0.0588899	0.660553	0.0687
KAT6A	-2.33302	0.0589408	0.660731	0.1406
SLC46A2	2.33273	0.0589874	0.660862	0.1362
LIX1	-2.33245	0.0590318	0.660967	0.1668
SLC16A5	-2.33198	0.0591053	0.661252	0.0701
NTNG1	2.33184	0.0591273	0.661252	0.0471
DEPDC7	-2.33143	0.0591919	0.661583	0.1105
KRTAP9-2	2.33098	0.0592639	0.661996	0.1642
WDR87	-2.33042	0.0593519	0.662587	0.2232
ZNF585B	2.32967	0.0594709	0.663524	0.1345
UBE2W	-2.3293	0.0595294	0.663785	0.0172882
PTAFR	2.32881	0.0596067	0.664254	0.1137
NDUFA8	-2.32804	0.0597301	0.664354	0.1707
C18ORF54	-2.32788	0.0597552	0.664354	0.1754
RHBDD3	-2.32777	0.0597722	0.664354	0.1723
HSPA4L	-2.32766	0.059791	0.664354	0.2248
GALNT5	-2.32762	0.0597968	0.664354	0.1012
KCNH3	2.32707	0.0598839	0.664354	0.0703
RFX7	-2.327	0.0598953	0.664354	0.028
TDRD9	2.32687	0.0599168	0.664354	0.1437
CYB5R1	2.32677	0.0599322	0.664354	0.1626
EHBP1	-2.32637	0.0599957	0.664518	0.1375
FAM91A1	-2.32624	0.0600174	0.664518	0.0733
FRMD6	-2.32566	0.0601099	0.664977	0.0211
CACNA1B	2.32554	0.0601292	0.664977	0.0832
POLG2	-2.32455	0.0602876	0.666339	0.0704
BRI3	-2.32289	0.0605547	0.668581	0.0233
GABRR1	2.32245	0.0606261	0.668581	0.0751
FANCC	-2.32222	0.0606638	0.668581	0.1811
TOR1A	2.32201	0.0606972	0.668581	0.0604
HNF4A	-2.32199	0.0607002	0.668581	0.0704
GTF3C4	2.32164	0.0607574	0.668581	0.0453
GUF1	-2.32158	0.0607675	0.668581	0.0539
TREML2	-2.32154	0.0607736	0.668581	0.1445
SLC9C2	-2.32092	0.0608738	0.66918	0.3126
TECPR2	2.32065	0.0609169	0.66918	0.2186
KCNA3	2.32054	0.0609344	0.66918	0.0325
NDUFA4	-2.31928	0.0611404	0.671052	0.1403
ZNF506	2.31891	0.0612002	0.671319	0.4193
KMT5B	2.31833	0.0612935	0.671951	0.4186
KCNF1	2.3174	0.0614463	0.673205	0.0588
TGIF2LY	-2.3172	0.0614791	0.673205	0.2809
ATAD5	-2.31639	0.0616115	0.674264	0.2046
CCL28	2.31614	0.0616519	0.674315	0.0124
ZNF529	-2.31587	0.0616968	0.674416	0.1346
PPARG	-2.31541	0.0617722	0.674849	0.0595
ZBTB25	-2.31504	0.061832	0.675067	0.0479
FBXL14	-2.31438	0.0619403	0.675067	0.0416
CPAMD8	-2.31422	0.0619677	0.675067	0.3577
CLDN16	-2.31421	0.0619693	0.675067	0.0486
SLITRK5	2.3142	0.0619708	0.675067	0.0251
OR2F1	2.31379	0.0620371	0.67518	0.2323
ADAMDEC1	-2.31365	0.0620601	0.67518	0.0669
MDM1	-2.31347	0.0620897	0.67518	0.2029
PRM2	2.31311	0.0621501	0.67518	0.107
PGM2	-2.31305	0.0621599	0.67518	0.0214
KRT38	2.31245	0.0622586	0.675864	0.3125
OR2AK2	2.31215	0.0623084	0.675941	0.0168
TRIM49B	2.31197	0.0623373	0.675941	0.0668
SLAMF7	-2.31137	0.0624367	0.676304	0.0435
CABLES1	-2.3108	0.0625312	0.676304	0.0541
TAF4B	-2.31078	0.0625345	0.676304	0.143
HEATR4	-2.31071	0.0625466	0.676304	0.1595
PRSS1	-2.31069	0.0625498	0.676304	0.3071
HTR1B	2.30893	0.0628431	0.67904	0.0324
ZDHHC1	-2.30872	0.0628779	0.67904	0.1191
UPP1	2.30836	0.0629377	0.67904	0.2478
FCHSD2	-2.30813	0.0629765	0.67904	0.1056
TNN	2.308	0.0629972	0.67904	0.2082
OSTN	-2.30787	0.0630186	0.67904	0.0349
THAP4	2.30615	0.0633066	0.681755	0.2016
PTCD2	-2.30578	0.063369	0.681884	0.2482
ESRP2	-2.30531	0.0634478	0.681884	0.1766
ZNF747	-2.30526	0.0634554	0.681884	0.1543
PARN	-2.30522	0.063463	0.681884	0.0976
MC4R	2.30268	0.0638914	0.685948	0.0929
ARFGAP1	2.30254	0.0639139	0.685948	0.184
TMEM79	2.30216	0.0639786	0.686253	0.0429
APOL6	-2.30176	0.0640455	0.686461	0.1725
PC	2.30162	0.0640706	0.686461	0.2265
RTEL1	2.30135	0.0641159	0.686556	0.2936
DGKG	-2.30075	0.0642167	0.687246	0.237
JAK3	-2.30049	0.0642608	0.687329	0.1107
PLEKHF1	2.29974	0.0643896	0.687821	0.0504
HS2ST1	-2.29961	0.0644117	0.687821	0.0416
ZNF799	2.29958	0.064416	0.687821	0.4261
MAP3K15	2.29924	0.0644745	0.688056	0.1171
CGNL1	-2.29819	0.0646535	0.689079	0.1202
PLOD3	-2.29808	0.0646718	0.689079	0.0904
RASGEF1A	2.29797	0.06469	0.689079	0.1067
SLC24A4	2.29779	0.0647217	0.689079	0.2198
LYPD8	-2.2973	0.0648052	0.689079	0.0991
BTN3A1	2.29722	0.0648192	0.689079	0.2733
CMTR1	-2.29718	0.0648258	0.689079	0.1193
BSX	2.29675	0.0648988	0.689468	0.0321
HSPA14	-2.29625	0.0649849	0.689994	0.085
GPR143	2.29591	0.0650429	0.690041	0.2814
NDUFB3	-2.2958	0.0650623	0.690041	0.1975
GPR107	-2.29531	0.0651462	0.690183	0.0634
DMXL1	-2.29529	0.0651488	0.690183	0.4204
C19ORF38	-2.29457	0.065273	0.690901	0.0942
ZNF707	2.29447	0.0652898	0.690901	0.148
CSTB	2.29294	0.0655538	0.692858	0.1235
DUSP13	-2.29286	0.0655676	0.692858	0.0726
TDRD3	-2.29276	0.0655847	0.692858	0.2929
NAPA	2.29154	0.0657962	0.694508	0.0457
ERAP2	-2.29139	0.0658226	0.694508	0.1043
CLUL1	-2.29123	0.0658512	0.694508	0.1159
CRYBG2	2.29063	0.0659546	0.695211	0.0637
ZNF79	-2.29017	0.0660351	0.69567	0.1721
NDUFA5	-2.28936	0.0661756	0.696014	0.1297
TRPC5	2.28934	0.0661792	0.696014	0.0471
DCUN1D3	2.28918	0.0662068	0.696014	0.0475
TRMT10B	-2.28913	0.0662151	0.696014	0.1714
RPS10	-2.28883	0.066268	0.696182	0.0141844
BMT2	2.28831	0.0663592	0.696754	0.0608
RARG	-2.28769	0.0664659	0.697486	0.0348
SPARC	-2.28672	0.0666373	0.698896	0.024
TBCCD1	-2.28596	0.0667701	0.6999	0.1534
MRAP2	2.28469	0.0669931	0.701849	0.0285
KRT16	2.28398	0.0671174	0.702624	0.4442
PEX14	2.28385	0.0671415	0.702624	0.1025
ARL5C	-2.28302	0.0672867	0.703754	0.284
DICER1	2.28279	0.0673275	0.70379	0.0822
GIMAP6	2.28188	0.0674892	0.705002	0.0998
FBXO27	2.28154	0.0675501	0.705002	0.3574
EMP1	-2.28151	0.0675554	0.705002	0.1057
DDX51	2.28093	0.0676581	0.705352	0.0386
MYL3	2.28089	0.0676645	0.705352	0.0428
WRN	-2.28069	0.067701	0.705352	0.0747
LRIT3	-2.27994	0.0678341	0.706349	0.1257
VWDE	-2.27947	0.0679177	0.706831	0.2406
ZNF429	2.27896	0.0680081	0.707382	0.5397
TFR2	-2.27803	0.0681738	0.708715	0.067
TASOR2	-2.27667	0.0684177	0.710821	0.1297
KRTAP9-7	2.27648	0.0684516	0.710821	0.2625
CEMIP	2.27558	0.0686141	0.711845	0.2827
CTAG2	2.27522	0.0686779	0.711845	0.181
PARP12	2.27481	0.0687519	0.711845	0.1657
SEC16B	-2.27459	0.0687908	0.711845	0.0277
PDE6C	2.27459	0.0687923	0.711845	0.0691
ZNF526	2.27437	0.0688307	0.711845	0.1955
TOX3	2.27432	0.0688408	0.711845	0.0604
TTK	-2.27423	0.0688566	0.711845	0.2453
ARMC3	-2.27405	0.0688894	0.711845	0.0904
RFX5	-2.27363	0.0689646	0.712232	0.1086
CCL25	2.27313	0.0690544	0.71277	0.1103
AIFM2	2.27233	0.0692001	0.713883	0.3866
FES	2.27171	0.0693126	0.714653	0.0521
IL1B	2.27148	0.0693539	0.714689	0.1558
YEATS2	-2.27102	0.0694368	0.715154	0.3178
IL17RC	-2.27058	0.0695168	0.715535	0.0361
MAD1L1	2.2704	0.0695496	0.715535	0.1313
MAGEB6B	2.26967	0.0696821	0.716381	0.216
GLS2	-2.26953	0.0697077	0.716381	0.0887
IFNA7	2.26921	0.0697662	0.716592	0.1448
TMEM262	-2.26843	0.0699089	0.717668	0.2911
PLXNC1	2.26782	0.0700198	0.718053	0.0918
DEFB103A	2.2678	0.0700243	0.718053	0.049
VRK1	2.26754	0.0700723	0.718053	0.0445
CCDC77	-2.26739	0.0700985	0.718053	0.15
HAUS5	-2.26719	0.0701365	0.718053	0.0585
HOXA11	2.26668	0.0702291	0.718275	0.0674
MSH3	-2.26665	0.0702342	0.718275	0.1634
SCRIB	2.26604	0.0703475	0.719044	0.2517
OSGEPL1	-2.26577	0.0703971	0.719162	0.0544
CHAD	2.26517	0.0705075	0.719852	0.0749
DEFB4A	2.2649	0.0705573	0.719852	0.1086
C8ORF58	-2.26478	0.0705789	0.719852	0.1007
KIF1A	2.26415	0.0706939	0.720635	0.2843
CTAGE6	-2.26287	0.0709315	0.722158	0.387081
HSPBP1	2.26278	0.0709485	0.722158	0.1037
ZNF334	2.26273	0.0709579	0.722158	0.3175
CCDC92	2.26226	0.0710432	0.722513	0.0483
TACR2	2.26193	0.0711054	0.722513	0.1473
IRAG1	-2.26192	0.0711077	0.722513	0.117
CNIH4	-2.2615	0.0711858	0.72276	0.0245
ZNF616	2.26131	0.0712201	0.72276	0.4994
CCR9	2.26117	0.0712467	0.72276	0.1108
GOLGA6B	-2.26046	0.0713781	0.723027	0.2654
IL11RA	-2.26043	0.0713837	0.723027	0.2637
OR52E6	2.26035	0.0713986	0.723027	0.1051
HS3ST3A1	2.26013	0.071439	0.723027	0.0326
UTS2B	-2.26	0.0714644	0.723027	0.2868
NKAIN3	-2.25935	0.0715855	0.723767	0.0892
ARTN	2.25896	0.0716572	0.723767	0.0853
H1-5	2.2588	0.0716874	0.723767	0.0677
CHTOP	-2.25878	0.0716908	0.723767	0.0205
ZNF704	2.25855	0.0717333	0.723794	0.0746
PLPP3	2.25818	0.0718032	0.723794	0.0465
CDCA4	2.25808	0.0718216	0.723794	0.3333
CPT2	-2.25795	0.0718467	0.723794	0.0757
ZNF724	2.25762	0.0719078	0.724022	0.4901
TEX13D	2.25739	0.071951	0.724072	0.2002
LRRC59	2.25703	0.0720192	0.724372	0.1228
DYNLT3	-2.25666	0.0720882	0.72468	0.0358
KIF20A	-2.25608	0.072197	0.724857	0.2222
HACL1	-2.25584	0.0722418	0.724857	0.0622
CREB3	-2.25575	0.0722593	0.724857	0.0319
MS4A5	2.25567	0.0722745	0.724857	0.1186
TMEM94	2.2554	0.0723244	0.724857	0.2216
MAP1A	-2.25534	0.072336	0.724857	0.0691
C2ORF15	-2.25357	0.0726689	0.727807	0.0855
PHF23	-2.25323	0.0727332	0.728065	0.0563
SVEP1	-2.25267	0.0728394	0.728741	0.0742
RASA4B	-2.25227	0.0729166	0.729127	0.1446
ZNF214	-2.25198	0.0729703	0.729278	0.2816
PPP1R11	2.25115	0.0731285	0.730472	0.0276
TAF5	-2.25071	0.0732109	0.730909	0.0174
CORO2B	-2.25031	0.0732881	0.731196	0.019
CCDC91	-2.25016	0.073317	0.731196	0.3665
ACADM	-2.2494	0.0734614	0.731756	0.0427
TTBK1	-2.24934	0.0734733	0.731756	0.0204
CTPS2	-2.24925	0.0734894	0.731756	0.2773
CDC42BPA	2.24847	0.0736392	0.732499	0.1085
GEMIN5	-2.24829	0.0736739	0.732499	0.1394
ZNF66	2.24825	0.0736803	0.732499	0.4853
P2RY2	2.24786	0.0737549	0.732855	0.1513
C5ORF46	2.24763	0.0737985	0.732902	0.078
LRRC19	-2.24673	0.0739725	0.733442	0.1366
CEACAM8	2.24671	0.0739764	0.733442	0.4188
TIMM21	-2.24633	0.0740479	0.733442	0.1897
LCE1F	2.24631	0.0740516	0.733442	0.0384
ITGAV	-2.24631	0.0740527	0.733442	0.1257
UNC13C	-2.24614	0.0740858	0.733442	0.0989
ZNF37A	-2.2454	0.0742269	0.734454	0.2109
KIAA1191	-2.24482	0.0743394	0.735182	0.0664
ABCG2	-2.24447	0.0744059	0.735293	0.0676
CSH1	-2.24436	0.0744286	0.735293	0.4854
TMEM215	2.24376	0.0745427	0.735689	0.0393
DYRK3	-2.24374	0.0745465	0.735689	0.08
EML4	-2.24262	0.0747638	0.737448	0.1035
MT1M	-2.24218	0.0748491	0.737904	0.1542
PLEKHG6	2.2416	0.0749625	0.738637	0.1411
PURB	2.24128	0.0750237	0.738663	0.0273
RAPGEF6	-2.24118	0.0750434	0.738663	0.1913
NLRP6	2.24041	0.0751935	0.739755	0.0288
PRSS38	-2.23939	0.0753918	0.74132	0.0244
ATXN2	-2.23833	0.0755996	0.742976	0.3863
OR4M1	2.23762	0.0757374	0.743653	0.0416
RALGDS	2.23737	0.0757872	0.743653	0.1646
ATP5MF-PTCD1	-2.23723	0.0758143	0.743653	0.0526
C5ORF24	-2.23717	0.0758259	0.743653	0.0604
TNIP1	-2.23671	0.0759163	0.744153	0.0474
ADGRB1	2.23509	0.0762343	0.746568	0.3047
FOXN1	-2.2349	0.0762714	0.746568	0.1409
MOV10	2.23485	0.0762818	0.746568	0.0862
ZNF728	2.23446	0.0763577	0.746568	0.2265
DIPK1A	-2.2343	0.0763907	0.746568	0.0258
OR5I1	2.23425	0.0763998	0.746568	0.0601
MYH8	2.23329	0.0765892	0.747717	0.0962
BAZ1B	-2.23297	0.0766519	0.747717	0.2504
EPOP	-2.23287	0.0766717	0.747717	0.3192
SLC22A16	-2.23285	0.0766757	0.747717	0.2073
IGFBP2	2.23205	0.0768351	0.748884	0.0614
C3ORF56	2.2317	0.0769046	0.749175	0.2312
PRODH	-2.23103	0.0770366	0.749459	0.1563
GCH1	2.23099	0.0770451	0.749459	0.0309
LPP	-2.23095	0.0770527	0.749459	0.0527
MPO	2.23032	0.0771795	0.750015	0.2793
HIPK3	-2.23027	0.0771893	0.750015	0.0483
MYH9	2.2295	0.0773411	0.750804	0.0741
TRAPPC1	2.22945	0.0773516	0.750804	0.0212042
PIGG	2.22915	0.0774124	0.750804	0.3306
COX4I1	-2.22899	0.0774429	0.750804	0.083
CCN5	-2.22841	0.0775603	0.750804	0.1236
ALAS2	2.22818	0.0776061	0.750804	0.0578
FAT4	-2.22777	0.0776866	0.750804	0.3198
FTO	2.22743	0.0777553	0.750804	0.1562
LCT	-2.22743	0.0777556	0.750804	0.0747
TUBD1	-2.22733	0.0777755	0.750804	0.0906
COL22A1	2.22733	0.0777757	0.750804	0.1414
IL17RE	-2.22724	0.0777931	0.750804	0.0828
ATAD3C	-2.2272	0.077802	0.750804	0.4273
SYCN	2.22683	0.0778764	0.750804	0.1622
AFAP1	2.22655	0.0779331	0.750804	0.1598
HPSE	-2.22644	0.0779537	0.750804	0.166
ZNF232	2.22641	0.0779594	0.750804	0.1662
ANKRD30A	-2.22628	0.077986	0.750804	0.5067
SLC15A3	2.22586	0.0780709	0.751239	0.232
KRT81	2.22555	0.0781333	0.751456	0.2302
NFE2L3	-2.22515	0.0782129	0.751839	0.1845
ZNF138	2.22488	0.0782677	0.751883	0.5383
APC2	2.22453	0.0783392	0.751883	0.2467
AKIP1	-2.22436	0.0783726	0.751883	0.1455
GLCE	-2.22434	0.0783767	0.751883	0.0836
KCNA4	2.22396	0.0784533	0.752235	0.1577
PRRC2B	2.22364	0.0785175	0.752251	0.2772
IFI30	-2.22341	0.0785653	0.752251	0.0824
H2AC1	2.22292	0.0786645	0.752251	0.2332
SYNE4	-2.22278	0.0786916	0.752251	0.205
IL15RA	-2.22278	0.0786925	0.752251	0.066
RP1L1	-2.22268	0.078713	0.752251	0.2265
CCT8L2	2.22256	0.0787362	0.752251	0.1841
SLC14A1	-2.22238	0.0787735	0.752251	0.1628
VWA1	-2.22128	0.0789951	0.753986	0.1831
SPANXN4	2.22068	0.0791186	0.754783	0.478515
TTC21B	-2.22026	0.0792032	0.754978	0.3216
ZNF718	2.22003	0.0792497	0.754978	0.2107
ZNF771	2.21999	0.0792589	0.754978	0.0427
SLC35A5	-2.21974	0.0793084	0.755069	0.0548
TLX1	-2.21863	0.079536	0.756771	0.0495
BRDT	-2.21824	0.0796164	0.756771	0.1424
CCDC103	-2.21802	0.079661	0.756771	0.0726
FAM187A	-2.21802	0.079661	0.756771	0.0726
POMGNT2	2.21789	0.0796875	0.756771	0.0871
TMEM225B	-2.21733	0.0798013	0.757471	0.2382
KCNK10	2.21696	0.0798784	0.757821	0.2307
TSPAN12	-2.21616	0.0800426	0.758569	0.0456
TLCD1	-2.21588	0.0800993	0.758569	0.0409
SARS2	-2.21582	0.0801107	0.758569	0.1689
GPRIN2	2.2155	0.080178	0.758569	0.0605
ST7L	-2.21546	0.0801847	0.758569	0.2834
IFNA16	2.2154	0.0801981	0.758569	0.0917
SORD	-2.21494	0.0802917	0.759074	0.0909
FGL1	-2.21413	0.0804595	0.760275	0.0773
[truncated: 17,138 more rows]

## Sheet: Herb-Om
	Rho	P	p.adj	permP
OR5AP2	5.12469	8.94061e-07	0.0132032	0.0005
PCDHB3	5.04007	1.39606e-06	0.0132032	0.0041
CATSPERB	-4.75289	6.01584e-06	0.0353318	0.003
TRPV1	-4.68014	8.60042e-06	0.0353318	0.0124
OR5T1	4.62519	1.12274e-05	0.0353318	0.0028
MTBP	4.61533	1.1774e-05	0.0353318	0.0019
CTRL	4.59351	1.30755e-05	0.0353318	0.0005
NAA16	4.46927	2.3546e-05	0.0556717	0.0042
OR5W2	4.41431	3.04e-05	0.0638906	0.002
OR7A10	4.30263	5.06342e-05	0.0957745	0.0023
OR5M3	4.24604	6.52737e-05	0.106271	0.0026
TTLL10	-4.22933	7.03157e-05	0.106271	0.005
OR5H2	4.22078	7.30384e-05	0.106271	0.0223
PDE1B	-4.12131	0.000113018	0.12685	0.0058
ZNF709	4.09603	0.00012609	0.12685	0.0052
THADA	-4.09588	0.000126169	0.12685	0.0052
IFNA2	4.07941	0.000135449	0.12685	0.0261
ZNF681	4.07737	0.000136646	0.12685	0.0304
BTNL8	4.07554	0.000137726	0.12685	0.0009
ZNF723	4.06062	0.000146831	0.12685	0.0207
OR4A15	4.05244	0.000152059	0.12685	0.0119
KRT76	4.04612	0.000156223	0.12685	0.0168
TAF2	4.03921	0.000160894	0.12685	0.0029
OR7D4	4.03213	0.000165823	0.12685	0.0007
ULBP1	4.02184	0.000173239	0.12685	0.0111
TNFRSF6B	-4.02031	0.000174364	0.12685	0.0004
MOGAT3	3.98562	0.000201915	0.141452	0.0363
ITGB4	-3.96518	0.000220019	0.141839	0.0276
GOLGA8O	-3.9634	0.000221671	0.141839	0.0729
TWNK	-3.94815	0.000236277	0.141839	0.0251
SLCO6A1	-3.9389	0.00024557	0.141839	0.0064
RYR1	-3.9388	0.000245672	0.141839	0.0142
OR7D2	3.93706	0.000247458	0.141839	0.0329
SLC38A10	-3.90674	0.000280654	0.142102	0.0056
LRPPRC	-3.90588	0.000281646	0.142102	0.0388
NHLRC4	-3.90573	0.000281829	0.142102	0.0029
OR2M7	3.90439	0.000283395	0.142102	0.0133
ADGRV1	3.90261	0.000285481	0.142102	0.0205
ZKSCAN1	-3.86787	0.000329367	0.159743	0.0268
CEP63	-3.86122	0.000338461	0.16005	0.005
OR5M11	3.85032	0.000353897	0.162022	0.0046
UNKL	-3.84592	0.000360309	0.162022	0.0269
TSPAN8	-3.83491	0.000376827	0.162022	0.0203
OR5M10	3.83487	0.000376895	0.162022	0.0172
CIR1	3.80959	0.000417594	0.174846	0.001
CDT1	-3.80512	0.000425213	0.174846	0.0055
ARG2	3.78355	0.000463813	0.184346	0.0016
POLRMT	-3.78142	0.000467809	0.184346	0.0631
ERCC6	3.76774	0.000494188	0.190767	0.0082
ZNF486	3.75971	0.000510341	0.192518	0.0925
OR10AG1	3.75545	0.000519081	0.192518	0.0285
OR9G1	3.7363	0.000560241	0.201357	0.0075
ZNF665	3.73453	0.000564204	0.201357	0.2186
MCHR2	3.72199	0.000592968	0.202984	0.0287
LONRF2	3.72119	0.000594853	0.202984	0.0264
CLDN5	-3.71861	0.000600957	0.202984	0.0012
NXF2B	3.71269	0.000615212	0.203456	0.0443
F8	-3.70635	0.000630795	0.203456	0.0081
GOT1	-3.69808	0.000651712	0.203456	0.0011
TRIM10	-3.69667	0.000655339	0.203456	0.0068
OR5I1	3.69636	0.000656137	0.203456	0.0095
CYTIP	3.68283	0.000691989	0.209406	0.0011
ZNF136	3.67869	0.000703293	0.209406	0.025
LARS2	3.6768	0.000708537	0.209406	0.0131
CHN2	-3.67125	0.000724101	0.210713	0.0015
PTCD3	-3.65635	0.000767492	0.2172	0.0049
LRCOL1	-3.65573	0.000769356	0.2172	0.0012
ITGA6	-3.64428	0.000804415	0.219348	0.012
OR4C6	3.63925	0.000820301	0.219348	0.0068
CCR6	-3.63229	0.000842765	0.219348	0.0018
IQCM	-3.62971	0.000851223	0.219348	0.0044
ARHGDIB	-3.62849	0.000855244	0.219348	0.0058
MAGEA8	3.62843	0.000855443	0.219348	0.1252
CAPN15	-3.62762	0.000858142	0.219348	0.0297
GOLGA6A	-3.61369	0.0009056	0.223992	0.0959
ZNF718	3.61304	0.000907899	0.223992	0.0211
IL17RA	-3.61191	0.000911835	0.223992	0.0082
SPEGNB	3.60399	0.000940094	0.227973	0.0119
FGD3	-3.59675	0.000966635	0.229384	0.0219
OR5B2	3.59581	0.000970166	0.229384	0.0168
TAC3	-3.58825	0.000998703	0.230478	0.0028
ZNF257	3.58728	0.00100244	0.230478	0.021
SSTR5	-3.58497	0.00101135	0.230478	0.0302
ALMS1	3.57205	0.00106257	0.230942	0.2016
RPUSD1	-3.57121	0.00106599	0.230942	0.0038
OR1C1	3.56992	0.00107128	0.230942	0.0151
CEACAM8	3.56991	0.00107132	0.230942	0.0844
SERPINF2	-3.56915	0.00107443	0.230942	0.0091
CDX4	-3.56124	0.00110734	0.23534	0.019
QSOX1	-3.55658	0.00112715	0.23689	0.0106
ZNF736	3.53911	0.00120442	0.248109	0.1632
OR2F1	3.53759	0.0012114	0.248109	0.0197
ADGRG3	-3.53574	0.00121989	0.248109	0.0167
OR4K17	3.53161	0.0012391	0.249336	0.0203
OMD	-3.5182	0.00130344	0.259522	0.0176
ZNF785	3.49826	0.00140492	0.274755	0.0101
CFAP206	-3.49748	0.001409	0.274755	0.0015
GOLGA8N	-3.48732	0.00146367	0.282503	0.0697
TAAR1	3.48377	0.0014832	0.282879	0.0093
GJA8	-3.48156	0.00149553	0.282879	0.0208
AP2A2	-3.4754	0.00153026	0.286582	0.0064
UGT2B10	3.46731	0.0015771	0.290295	0.003
TCF25	-3.46668	0.00158078	0.290295	0.012
OR7G2	3.4626	0.00160496	0.291902	0.0081
BGN	-3.46	0.00162054	0.291929	0.0148
LILRA1	3.4473	0.00169867	0.301952	0.0104
AASS	-3.44466	0.00171533	0.301952	0.0036
GP6	-3.44329	0.00172407	0.301952	0.0083
EFNB1	-3.43855	0.00175449	0.304461	0.0058
PAOX	-3.43487	0.00177852	0.305825	0.004
GOLGA3	-3.4282	0.00182282	0.30735	0.0428
ATP5PB	-3.4269	0.00183152	0.30735	0.0404
UGT2B17	3.42607	0.00183718	0.30735	0.0311
UGT2B15	3.41996	0.00187888	0.30735	0.0041
GEN1	3.41734	0.00189706	0.30735	0.0099
RADX	3.41573	0.00190834	0.30735	0.0367
FBXO42	3.41177	0.00193629	0.30735	0.0143
HTR3C	3.40996	0.00194915	0.30735	0.0092
SLC15A5	3.40889	0.00195683	0.30735	0.0158
AATK	-3.40833	0.00196087	0.30735	0.0329
OR2L2	3.4076	0.00196613	0.30735	0.023
ZNF540	3.40186	0.00200787	0.311302	0.0939
NHSL2	-3.39074	0.00209116	0.319983	0.0218
ARHGAP4	-3.38988	0.0020977	0.319983	0.0026
KL	-3.38387	0.00214416	0.324454	0.0146
MIP	-3.38037	0.00217161	0.325466	0.0047
BAHCC1	-3.37661	0.00220155	0.325466	0.0336
ARHGEF16	-3.3765	0.00220247	0.325466	0.0086
LGI1	-3.35741	0.00236032	0.346089	0.0035
ZNF763	3.35428	0.00238715	0.34627	0.0034
OR8H2	3.35301	0.00239817	0.34627	0.0467
OSBP	3.34952	0.00242851	0.347995	0.012
RAD1	3.34602	0.00245938	0.349768	0.0015
TPTE2	-3.34057	0.00250823	0.354053	0.0072
DNAH2	-3.3353	0.00255621	0.358153	0.0533
RNF165	-3.32615	0.00264168	0.366354	0.0026
FAM234A	-3.32475	0.00265489	0.366354	0.0285
NTN4	-3.32139	0.0026871	0.366354	0.028
LRRC37A2	-3.32086	0.00269221	0.366354	0.0463
ADAMTSL5	-3.31575	0.0027419	0.368143	0.0177
DST	3.31441	0.00275506	0.368143	0.0619
RECQL4	-3.31353	0.00276375	0.368143	0.0589
HLA-A	3.30873	0.00281163	0.371902	0.0555
ZNF707	-3.30507	0.00284862	0.374096	0.0258
ZNF107	3.30319	0.00286777	0.374096	0.1342
MEFV	-3.29979	0.00290268	0.376056	0.0583
CUL4A	-3.29582	0.00294404	0.37882	0.0112
WFDC8	-3.28901	0.00301621	0.383615	0.0062
FASTKD5	-3.28699	0.00303792	0.383615	0.0619
BTBD16	-3.28605	0.00304805	0.383615	0.0271
MYL5	3.28166	0.00309594	0.383615	0.0242
MS4A7	3.27843	0.00313159	0.383615	0.0214
SLC26A3	-3.27732	0.00314391	0.383615	0.1322
OR5M9	3.27497	0.00317023	0.383615	0.0237
ODF3	-3.27042	0.00322159	0.383615	0.0139
HYDIN	-3.27003	0.00322612	0.383615	0.0119
OR5B3	3.26977	0.00322905	0.383615	0.028
ZPR1	-3.26727	0.00325768	0.383615	0.0082
GAGE12F	3.26501	0.00328379	0.383615	0.0027
CATSPERE	-3.26275	0.00331015	0.383615	0.0319
TTC12	-3.26225	0.0033159	0.383615	0.0087
RYR3	-3.26221	0.00331636	0.383615	0.0751
ZNF415	3.26158	0.00332375	0.383615	0.2122
EDC4	-3.25969	0.00334607	0.383615	0.0653
RFLNB	-3.25966	0.00334637	0.383615	0.0202
GDNF	-3.25604	0.00338933	0.385792	0.0023
PROP1	-3.25463	0.00340615	0.385792	0.00540216
HLA-DQA2	3.24671	0.00350247	0.393865	0.0421
COL7A1	-3.24536	0.00351907	0.393865	0.0213
LGALS9	3.24084	0.00357529	0.397803	0.0282
ZIK1	3.23691	0.00362491	0.399042	0.1255
KLHDC4	-3.23662	0.00362862	0.399042	0.0221
CTSE	3.2331	0.00367365	0.399415	0.0963
ZNF493	3.23305	0.00367423	0.399415	0.096
SPG7	-3.22857	0.00373231	0.403409	0.0148
EXOC2	3.22628	0.00376231	0.404151	0.0129
C2CD4C	-3.2246	0.00378452	0.404151	0.023
PZP	3.22318	0.00380327	0.404151	0.0163
C3ORF49	3.22072	0.00383603	0.405355	0.0141
FAM117B	3.21627	0.003896	0.405613	0.0048
C14ORF119	-3.21615	0.00389775	0.405613	0.0029
KCNMB1	-3.21577	0.0039028	0.405613	0.0142
AXIN1	-3.21403	0.00392657	0.405774	0.0466
MROH2B	-3.21252	0.00394726	0.405774	0.0165
CBLIF	3.20548	0.00404517	0.412748	0.0221
ARHGEF10L	3.20451	0.00405874	0.412748	0.0075
BAIAP2	-3.20136	0.00410339	0.415057	0.015
CHFR	-3.19911	0.00413557	0.416087	0.0338
LILRA4	3.19539	0.00418929	0.419261	0.0316
SCUBE3	-3.18596	0.00432831	0.430452	0.0055
GALR1	-3.18319	0.00436987	0.430452	0.0028
GPRC6A	3.18224	0.00438415	0.430452	0.071
NFATC1	-3.18153	0.00439499	0.430452	0.0579
SPAG17	-3.18022	0.0044149	0.430452	0.0192
GAA	-3.1773	0.00445966	0.432587	0.0198
PRAMEF5	3.17554	0.00448668	0.432988	0.022
MTA1	-3.16548	0.00464488	0.445979	0.0094
FBXO27	3.15977	0.00473676	0.450309	0.0621
LILRA5	3.15838	0.00475948	0.450309	0.1199
SRGAP2B	-3.15656	0.00478932	0.450309	0.0006
LILRB3	3.15588	0.00480037	0.450309	0.0102
TMEM95	-3.15312	0.00484613	0.450309	0.011
NXF2	3.15171	0.00486945	0.450309	0.0513
HLA-C	3.15142	0.0048743	0.450309	0.0114
NIPBL	-3.14893	0.00491604	0.450309	0.0534
CATSPER3	-3.14783	0.0049347	0.450309	0.0219
SRGAP2C	-3.14696	0.00494926	0.450309	0.0007
OR4D9	3.14681	0.00495186	0.450309	0.0112
PRG3	3.14298	0.00501716	0.45281	0.0431
WSB2	-3.14058	0.00505835	0.45281	0.0083
SNRPA	-3.1379	0.00510495	0.45281	0.0018
MYH7B	-3.1378	0.00510664	0.45281	0.0344
OR56A1	3.13722	0.00511674	0.45281	0.0337
ALDH7A1	3.13686	0.00512299	0.45281	0.0084
DMWD	-3.13409	0.00517167	0.452902	0.0037
OR4D11	3.13407	0.00517192	0.452902	0.017
MAGEA2	3.12243	0.00538093	0.465464	0.1345
GFPT1	-3.12111	0.00540518	0.465464	0.0207
MAPK1IP1L	3.11969	0.00543116	0.465464	0.0187
CYP2C8	3.11755	0.00547077	0.465464	0.0153
SSH3	-3.1159	0.00550158	0.465464	0.0448
ZNF43	3.11393	0.00553847	0.465464	0.2254
DNAJC30	-3.1136	0.00554454	0.465464	0.009
ASB2	-3.11289	0.00555799	0.465464	0.037
CATSPERD	-3.11279	0.00555984	0.465464	0.0314
NDUFB10	-3.11193	0.00557605	0.465464	0.0348
GPR182	-3.11069	0.00559944	0.465464	0.018
OR4C15	3.1101	0.00561066	0.465464	0.0395
OGFR	-3.10793	0.00565211	0.466799	0.0201
PRSS12	3.10647	0.00568011	0.466799	0.0373
ULBP2	3.10518	0.00570498	0.466799	0.069
SNAI3	-3.10412	0.00572547	0.466799	0.0201
KRT16	3.10156	0.00577507	0.466853	0.1344
CIB4	-3.0992	0.00582137	0.466853	0.0038
SLAMF6	-3.09739	0.00585707	0.466853	0.0054
MRPS34	-3.09691	0.0058664	0.466853	0.0092
ADCY9	-3.09522	0.00590003	0.466853	0.0481
LCN1	3.0948	0.00590847	0.466853	0.0323
ANKS1A	3.09469	0.00591053	0.466853	0.0204
TMEM72	3.09404	0.00592359	0.466853	0.0178
ABCC3	-3.08549	0.00609645	0.478482	0.0625
ZNF730	3.08381	0.0061311	0.479214	0.1641
ZNF728	3.08088	0.00619173	0.481076	0.0382
SEMA3D	3.0802	0.00620579	0.481076	0.0251
OR10H3	3.07359	0.00634497	0.488625	0.0078
TMEM176B	-3.07313	0.00635484	0.488625	0.008
WWC3	-3.07166	0.00638619	0.489048	0.0518
RPS6KC1	3.0656	0.0065171	0.491799	0.0309
GPS1	-3.06389	0.00655446	0.491799	0.0028
SIGLEC8	3.06274	0.00657954	0.491799	0.1052
CLDN24	-3.06219	0.00659162	0.491799	0.0285
KCNH6	-3.06086	0.00662106	0.491799	0.0176
FSCN3	-3.06064	0.00662588	0.491799	0.0158
PRPF4	-3.06052	0.00662862	0.491799	0.0157
CARD14	-3.06031	0.00663319	0.491799	0.0914
RANBP9	3.0584	0.00667566	0.491799	0.0225
FOXRED2	-3.05811	0.00668212	0.491799	0.0097
SLC22A31	-3.05504	0.00675086	0.494054	0.026
PIEZO1	-3.05442	0.006765	0.494054	0.1078
S100A6	3.05294	0.0067983	0.494548	0.0134
CDR1	3.05094	0.00684377	0.494548	0.0306
KRTAP9-8	3.04771	0.00691776	0.494548	0.0292
SEMA3G	-3.04623	0.00695183	0.494548	0.0118
WDR90	-3.04547	0.00696956	0.494548	0.1515
CORO2B	-3.04057	0.00708401	0.494548	0.0046
OR1N2	3.03964	0.00710581	0.494548	0.0143
GOLGA8K	-3.03936	0.00711234	0.494548	0.087
APOB	-3.03821	0.00713971	0.494548	0.0289
ZNF844	3.03752	0.00715605	0.494548	0.226
CCAR2	-3.03739	0.0071591	0.494548	0.0135
RHOU	3.03735	0.00715997	0.494548	0.0134
TMEM262	-3.03545	0.00720526	0.494548	0.012
MYCBPAP	-3.03543	0.0072059	0.494548	0.0109
ITGAE	-3.0353	0.007209	0.494548	0.0535
SLC37A2	-3.03437	0.00723114	0.494548	0.0169
GPR15	-3.03262	0.00727311	0.494548	0.0075
TRIML1	-3.03184	0.00729199	0.494548	0.0388
MDC1	3.02945	0.00734999	0.494548	0.1183
RNF216	3.02883	0.00736502	0.494548	0.0145
RHBDL3	-3.02856	0.00737165	0.494548	0.024
RTEL1	-3.02855	0.00737195	0.494548	0.0712
MRPL28	-3.02748	0.00739812	0.494548	0.0343
KITLG	-3.02734	0.00740148	0.494548	0.005
ZNF253	3.02636	0.00742541	0.494548	0.1307
ATP6V0E1	-3.02501	0.00745876	0.495026	0.0031
HRNR	3.02283	0.00751273	0.495726	0.0145
NME8	-3.02247	0.00752171	0.495726	0.0611
PRDM16	-3.01824	0.00762742	0.497018	0.0376
CALML6	3.01819	0.00762872	0.497018	0.0173
CBX2	-3.01761	0.00764317	0.497018	0.013
KRTAP4-8	3.0166	0.00766871	0.497018	0.0316
ALDH1L2	3.01604	0.00768299	0.497018	0.0336
SRMS	-3.01541	0.00769898	0.497018	0.0464
ZNF273	3.01233	0.00777751	0.50038	0.2318
ATAD3A	-3.00908	0.00786128	0.501709	0.0074
ENKUR	-3.0077	0.00789709	0.501709	0.0014
PM20D1	-3.00753	0.00790143	0.501709	0.034
BOD1L1	3.0063	0.00793334	0.501709	0.074
MAVS	-3.00478	0.00797328	0.501709	0.0449
HMCES	3.00454	0.00797952	0.501709	0.0321
ATP1B2	-3.00386	0.00799734	0.501709	0.002
SLC66A2	-3.00267	0.00802864	0.501709	0.0144
HTN1	3.00236	0.0080369	0.501709	0.0746
NDUFA8	-2.9982	0.00814731	0.506929	0.0163
SLC4A11	-2.99663	0.00818938	0.507295	0.0157
AGRN	-2.99498	0.00823395	0.507295	0.0588
TREM1	-2.99491	0.00823565	0.507295	0.0917
ACSS1	-2.994	0.00826048	0.507295	0.0232
GTF2A1L	2.99272	0.00829508	0.507772	0.0118
GPLD1	-2.9891	0.00839396	0.512056	0.0227
OR7C1	2.98757	0.00843612	0.512056	0.0098
KCNJ16	2.9863	0.00847128	0.512056	0.0099
SMYD4	-2.98416	0.00853066	0.512056	0.0924
EIF4EBP3	2.98349	0.00854932	0.512056	0.019
AVPR2	-2.98205	0.00858973	0.512056	0.045
OR52B4	2.98028	0.00863949	0.512056	0.0015
HEXD	-2.97967	0.00865679	0.512056	0.0637
MSLNL	-2.97884	0.00868023	0.512056	0.0428
SPEM1	-2.97883	0.00868051	0.512056	0.0118
PITPNA	-2.97756	0.00871655	0.512056	0.0028
ADAL	2.97664	0.00874278	0.512056	0.0115
ZNF548	2.97629	0.0087529	0.512056	0.1101
SPEM2	-2.97585	0.00876539	0.512056	0.052
PIK3CB	2.97536	0.00877939	0.512056	0.0027
CLDN6	-2.9747	0.00879822	0.512056	0.006
CCDC154	-2.97245	0.00886297	0.513137	0.0343
SALL3	-2.97217	0.00887104	0.513137	0.1008
PLSCR2	2.97025	0.00892675	0.513357	0.0118
S100PBP	-2.96914	0.00895908	0.513357	0.1007
KLC4	-2.96883	0.00896799	0.513357	0.003
LGR6	2.9683	0.00898341	0.513357	0.1086
HMGCS2	-2.96728	0.00901337	0.513518	0.0286
SLC25A19	-2.96535	0.0090703	0.51415	0.005
OR6T1	2.96506	0.00907883	0.51415	0.0192
CRTC1	2.96127	0.00919129	0.518834	0.0185
PLA2G3	-2.96043	0.0092164	0.518834	0.0104
PITPNM1	-2.95788	0.00929293	0.520423	0.0565
CES3	-2.95766	0.00929965	0.520423	0.0048
PRAMEF15	2.95609	0.00934704	0.521083	0.0552
EFCAB8	-2.95545	0.00936654	0.521083	0.0062
TMEM267	2.94275	0.00975928	0.539441	0.0131
GPR84	2.94088	0.00981834	0.539441	0.0256
DNAH3	-2.94085	0.00981948	0.539441	0.0969
ZZEF1	-2.94031	0.00983667	0.539441	0.0862
KRT6B	2.93956	0.00986025	0.539441	0.1108
ZNF225	2.93933	0.00986765	0.539441	0.1369
SMG5	2.93634	0.00996314	0.54137	0.0352
ANKDD1A	2.93575	0.0099823	0.54137	0.1378
ASB13	-2.93441	0.0100253	0.54137	0.0058
OR4D10	2.93409	0.0100359	0.54137	0.0627
SCRIB	-2.93377	0.010046	0.54137	0.0573
CDH26	-2.93209	0.0101006	0.542761	0.0256
ZNF790	2.92715	0.0102626	0.548769	0.0135
DPY19L1	2.92691	0.0102704	0.548769	0.0422
GBP2	2.92479	0.0103408	0.549471	0.0611
CYP3A7-CYP3A51P	2.92409	0.010364	0.549471	0.0117
PCDHGB5	2.92389	0.0103707	0.549471	0.0618
ICE1	2.92106	0.0104654	0.552942	0.1617
TFR2	-2.91794	0.0105705	0.553786	0.0091
CCDC114	-2.91721	0.0105953	0.553786	0.0174
PARD6G	-2.91717	0.0105968	0.553786	0.0312
GZMB	2.91712	0.0105985	0.553786	0.046
TIE1	-2.91446	0.010689	0.554156	0.0816
GMEB2	-2.91437	0.0106924	0.554156	0.045
ARX	2.91325	0.0107308	0.554156	0.0122
SLC15A1	-2.91292	0.0107421	0.554156	0.0621
MRLN	-2.91263	0.0107521	0.554156	0.0102
SNX16	2.9076	0.0109266	0.5614	0.019
CBR1	2.90687	0.010952	0.5614	0.1167
LRRC23	-2.90228	0.0111137	0.566759	0.007
MKI67	2.9022	0.0111164	0.566759	0.3384
TANC1	-2.8982	0.0112594	0.572503	0.018
PRAG1	-2.89526	0.0113655	0.576348	0.0478
AHSG	-2.89243	0.0114683	0.577523	0.0341
FSCB	2.89162	0.0114977	0.577523	0.0842
CPN1	-2.88912	0.0115895	0.577523	0.0251
DGKG	-2.88868	0.011606	0.577523	0.0567
ZNF221	2.88761	0.0116456	0.577523	0.1903
MYO1C	-2.88757	0.011647	0.577523	0.0125
WFDC3	2.88756	0.0116471	0.577523	0.0931
NUBP1	-2.88731	0.0116566	0.577523	0.0141
OR5T3	2.88563	0.0117189	0.577523	0.0487
MAS1	-2.88551	0.0117232	0.577523	0.0329
PEAK1	-2.88545	0.0117255	0.577523	0.0325
FCER2	-2.88466	0.011755	0.577523	0.0109
TLCD1	-2.88309	0.0118137	0.578904	0.0053
PUS1	-2.88082	0.0118992	0.579428	0.0336
RNF187	2.88058	0.0119082	0.579428	0.0121
CASP5	-2.88037	0.0119163	0.579428	0.0912
TMEM220	-2.87541	0.0121049	0.586981	0.005
ZNF564	2.87463	0.0121349	0.586981	0.0814
ATP4B	-2.87376	0.0121686	0.586981	0.0644
ZNF891	-2.87305	0.0121958	0.586981	0.0301
ZNF586	2.87137	0.0122611	0.587637	0.1438
PRR16	2.87095	0.0122773	0.587637	0.013
PDE6A	-2.8703	0.0123026	0.587637	0.0089
ABHD14A-ACY1	-2.86947	0.0123346	0.587681	0.0027
RERE	2.86866	0.0123665	0.58772	0.0068
TONSL	-2.86754	0.0124103	0.588322	0.1041
PDZD2	-2.86637	0.0124561	0.589018	0.0183
KRTAP10-5	2.86409	0.0125463	0.590719	0.036
LCE1E	2.8635	0.0125698	0.590719	0.0736
OR2H1	2.86309	0.0125858	0.590719	0.1635
A1BG	-2.86159	0.0126458	0.592067	0.0085
TMEM106A	2.85787	0.012795	0.597576	0.0287
FBXW10	-2.85609	0.012867	0.599454	0.0397
ZNF776	2.85421	0.0129434	0.600782	0.2679
LCE2D	2.85345	0.0129743	0.600782	0.1131
GLTPD2	-2.85304	0.0129907	0.600782	0.1
OR5M8	2.84922	0.0131481	0.603958	0.0163
RTN4IP1	-2.84825	0.0131881	0.603958	0.0314
PPP1R12B	2.8479	0.0132027	0.603958	0.1381
TMCO2	-2.84728	0.0132284	0.603958	0.0072
SSU72P2	2.84671	0.0132522	0.603958	0.0902
RPTN	2.8458	0.0132901	0.603958	0.0634
OGDH	-2.84552	0.0133015	0.603958	0.0126
PTPN3	-2.8452	0.0133149	0.603958	0.0073
KRTAP10-4	2.84424	0.0133552	0.60434	0.0152
GCGR	-2.84218	0.0134418	0.605368	0.1091
SLC7A2	-2.84218	0.0134419	0.605368	0.0353
ATP5MF	-2.83935	0.0135618	0.609314	0.0039
VSIG10L	2.83845	0.0135998	0.609445	0.0937
OR9A2	2.83777	0.0136292	0.609445	0.0124
FAM200B	2.83696	0.0136635	0.609541	0.0605
CFAP43	-2.83583	0.013712	0.610265	0.0361
MIGA1	2.83408	0.0137871	0.612168	0.0377
KRTAP4-7	2.83313	0.0138285	0.612568	0.074
MAP1LC3C	2.83074	0.0139321	0.615055	0.016
ACSF2	-2.83034	0.0139497	0.615055	0.0357
WDR37	-2.82877	0.014018	0.61663	0.0134
DPYSL2	-2.81898	0.0144527	0.633047	0.045
REG1A	2.81862	0.0144693	0.633047	0.0105
PRORP	-2.81812	0.0144916	0.633047	0.0784
BMP15	-2.81357	0.0146986	0.635484	0.0317
BAIAP3	-2.81301	0.0147239	0.635484	0.1245
STRA8	2.81262	0.0147419	0.635484	0.0289
RNF144A	2.81244	0.0147502	0.635484	0.009
IFNA13	2.81242	0.0147509	0.635484	0.0812
TMCO3	-2.81082	0.0148248	0.635484	0.0944
ATAD3B	-2.8106	0.0148349	0.635484	0.0451
ARSD	2.80979	0.014872	0.635484	0.1292
SLC22A14	-2.8095	0.0148854	0.635484	0.007
RTN4RL1	-2.80878	0.0149191	0.635484	0.0168
KRTAP10-10	2.80873	0.0149211	0.635484	0.032
ZNF484	-2.80788	0.0149605	0.635484	0.0677
TMEM265	-2.80634	0.0150323	0.635484	0.0063
MFSD3	-2.80628	0.015035	0.635484	0.0221
OTUD3	2.80544	0.0150743	0.635484	0.0463
CPB2	-2.80421	0.0151321	0.635484	0.0598
ABR	-2.80382	0.0151502	0.635484	0.0136
MAGEA2B	2.80378	0.0151522	0.635484	0.1435
YJEFN3	2.80077	0.0152945	0.636419	0.0096
MUC2	2.80011	0.0153258	0.636419	0.1307
OR4B1	2.80005	0.0153286	0.636419	0.0149
HINFP	-2.79923	0.0153673	0.636419	0.0163
PPP1CC	-2.79904	0.0153764	0.636419	0.0024
MAPK9	-2.79842	0.0154059	0.636419	0.0071
ACP4	-2.79702	0.0154731	0.636419	0.0531
NKRF	-2.79586	0.0155284	0.636419	0.0099
STK11IP	-2.79519	0.015561	0.636419	0.0122
CXCL17	2.79503	0.0155686	0.636419	0.0516
IQCH	-2.795	0.01557	0.636419	0.0079
RNF6	2.79478	0.0155804	0.636419	0.0353
PVALEF	2.79385	0.0156255	0.636419	0.0339
NNMT	2.79343	0.0156455	0.636419	0.0852
SCGB1D1	2.79211	0.0157097	0.637659	0.086
SPRR2B	2.79114	0.0157567	0.638199	0.0483
LAMA5	-2.78818	0.0159015	0.641367	0.0988
OR9G4	2.78815	0.0159028	0.641367	0.0499
SH3BP4	-2.78616	0.0160008	0.642659	0.0275
DSTYK	2.78612	0.0160028	0.642659	0.0242
PRSS8	-2.78504	0.0160562	0.643437	0.0365
ARMC4	-2.78403	0.0161064	0.644085	0.0497
SNRK	2.78174	0.0162204	0.647277	0.0261
NPLOC4	-2.77745	0.0164363	0.654444	0.0341
BEND3	-2.77499	0.0165611	0.654444	0.0058
NTNG2	2.77441	0.0165904	0.654444	0.0111
NRDE2	2.77396	0.0166134	0.654444	0.1757
NAT16	2.77328	0.0166483	0.654444	0.1077
ADAMTS10	-2.77276	0.016675	0.654444	0.0259
ELOA3	-2.77254	0.0166864	0.654444	0.19722
SERPINB11	2.77236	0.0166953	0.654444	0.0518
NLRP11	-2.77186	0.016721	0.654444	0.0025
OR4N5	2.77138	0.016746	0.654444	0.1072
SPATA33	-2.76862	0.016888	0.656626	0.0231
WIPI2	-2.76832	0.0169037	0.656626	0.0134
IPMK	2.76828	0.016906	0.656626	0.0062
PLEKHA4	2.76652	0.0169977	0.658701	0.0269
MCCD1	2.76591	0.0170291	0.658701	0.0356
PCDHB2	2.76345	0.0171583	0.662345	0.0818
TAAR6	2.76179	0.0172458	0.663152	0.1181
COL6A1	-2.76172	0.0172493	0.663152	0.087
QSOX2	-2.76074	0.0173012	0.663155	0.0753
ACSF3	-2.76039	0.0173195	0.663155	0.0362
PPIB	-2.75902	0.0173926	0.664293	0.0025
FUT5	-2.75823	0.0174345	0.664293	0.0116
GBP7	2.75786	0.0174546	0.664293	0.1273
DRC7	-2.75525	0.0175941	0.668259	0.0537
IL17A	-2.75436	0.0176422	0.66874	0.0069
TSPAN4	-2.75135	0.017805	0.673564	0.0605
GLYR1	-2.74813	0.0179806	0.674587	0.0159
SP7	-2.74804	0.0179858	0.674587	0.0357
DMGDH	2.74799	0.0179888	0.674587	0.0244
PLB1	-2.74763	0.0180085	0.674587	0.0524
DZIP1	-2.74725	0.0180289	0.674587	0.0292
GRPEL2	-2.74686	0.0180508	0.674587	0.0309
ZNF256	2.7463	0.0180817	0.674587	0.1239
ZNF625	2.7452	0.0181425	0.675513	0.1487
IL34	-2.74401	0.018208	0.675513	0.01
ZNF750	-2.74391	0.0182137	0.675513	0.1263
GALNS	-2.7431	0.0182586	0.675854	0.0366
C2ORF16	2.74211	0.0183139	0.676576	0.1845
OR7G1	2.74079	0.0183876	0.676849	0.0335
ART5	2.73994	0.0184352	0.676849	0.029
JAKMIP3	-2.73959	0.0184548	0.676849	0.0929
OR2L3	2.7389	0.0184933	0.676849	0.0891
GSG1	-2.73838	0.0185226	0.676849	0.083
HS3ST4	2.73815	0.018536	0.676849	0.0215
EP400	-2.73604	0.0186552	0.678493	0.1542
TAS1R3	-2.7359	0.0186631	0.678493	0.1213
SNN	-2.73515	0.0187058	0.678493	0.00520052
RPS4Y2	2.73482	0.0187245	0.678493	0.00206665
PRKACB	-2.73322	0.0188157	0.680494	0.0174
POGZ	2.7304	0.0189771	0.683301	0.0511
EFCC1	2.73038	0.0189783	0.683301	0.0202
NUSAP1	-2.72998	0.0190016	0.683301	0.0429
TBATA	-2.7285	0.0190869	0.683846	0.0122
PPP1R7	-2.72842	0.0190916	0.683846	0.0124
KANSL3	2.72768	0.0191345	0.683846	0.0619
ABCB4	2.72671	0.0191908	0.683846	0.0278
COX4I1	-2.72646	0.0192051	0.683846	0.0119
GRIN2A	-2.72597	0.0192337	0.683846	0.0888
WNK2	-2.72502	0.0192892	0.68453	0.1337
SLC27A3	2.72433	0.0193298	0.684689	0.0148
OR52L1	2.72159	0.0194907	0.688736	0.0471
ATP2B3	-2.71998	0.0195857	0.688736	0.0104
ATP8B3	-2.71981	0.019596	0.688736	0.104
H2AC1	2.7197	0.0196026	0.688736	0.0669
EZHIP	2.7189	0.01965	0.688736	0.1778
ITPR1	-2.71869	0.0196626	0.688736	0.0407
NCF4	-2.71806	0.0196998	0.688766	0.0235
RBM7	-2.71588	0.01983	0.690719	0.0072
VAMP1	-2.71579	0.0198354	0.690719	0.0057
ZNF90	2.71529	0.0198652	0.690719	0.0455
GOLGA8J	-2.71386	0.0199515	0.691359	0.1475
EFCAB9	-2.71337	0.0199808	0.691359	0.0353
TEX26	-2.71296	0.0200054	0.691359	0.0178
TBL2	-2.71185	0.0200726	0.691359	0.0479
FAM189A1	-2.71175	0.0200786	0.691359	0.1684
DNAJC4	-2.71135	0.020103	0.691359	0.0346
KPNB1	-2.70879	0.020259	0.694932	0.0116
TMTC3	-2.70835	0.0202856	0.694932	0.0617
MTX2	-2.70784	0.0203171	0.694932	0.0026
WDR41	2.70715	0.020359	0.695109	0.0242
ADPRM	-2.70621	0.0204169	0.69583	0.0207
CASP1	-2.70458	0.0205172	0.697452	0.0592
APBB1	-2.70308	0.0206101	0.697452	0.0351
PRB1	2.31455	0.0206376	0.697452	0.00520683
STK33	-2.70203	0.0206755	0.697452	0.037
UFC1	-2.70202	0.0206757	0.697452	0.0057
DPPA3	-2.70178	0.020691	0.697452	0.0363
HSD3B1	-2.7011	0.020733	0.697452	0.0501
DBN1	-2.70066	0.0207609	0.697452	0.0307
BICDL1	2.69857	0.0208914	0.697452	0.0362
INPP5K	-2.69819	0.0209156	0.697452	0.0166
SRD5A1	-2.69737	0.0209668	0.697452	0.0443
TCP11X1	2.69684	0.0210003	0.697452	0.0335
BCL2L11	2.69662	0.0210139	0.697452	0.0096
GCLM	-2.69662	0.0210144	0.697452	0.012
PAN3	2.69657	0.0210176	0.697452	0.0121
SLC29A4	-2.69536	0.0210936	0.697851	0.0369
SF3B2	-2.69521	0.0211034	0.697851	0.0353
CHUK	-2.69427	0.0211632	0.698608	0.0108
KRT18	-2.69347	0.0212136	0.698643	0.0313
MMP13	-2.69309	0.0212382	0.698643	0.0117
MYBBP1A	-2.69072	0.0213894	0.702397	0.0601
CSF2RA	-2.68822	0.0215503	0.705342	0.0551
SHPK	-2.68817	0.0215537	0.705342	0.06
SOX8	-2.68747	0.0215986	0.70559	0.0757
LMBRD1	2.68684	0.0216392	0.705698	0.0186
ROR2	-2.68455	0.0217881	0.708787	0.1015
CCDC57	-2.68423	0.0218088	0.708787	0.1767
EXOC3L2	2.68261	0.0219148	0.709287	0.0068
OR51F1	2.68259	0.0219161	0.709287	0.0483
EXOSC8	2.68228	0.0219367	0.709287	0.0118
OR5B21	2.68075	0.0220372	0.711321	0.0927
PPP2R5B	-2.67966	0.0221091	0.711599	0.0431
TACR2	-2.67799	0.0222197	0.711599	0.0702
ANXA3	-2.67764	0.0222428	0.711599	0.0054
ZNF677	2.67726	0.0222683	0.711599	0.1313
PLEKHN1	-2.67712	0.0222777	0.711599	0.0273
MAGEB3	2.67695	0.0222886	0.711599	0.0431
ACSM2B	-2.67623	0.0223366	0.711599	0.0371
HCAR2	-2.67558	0.0223802	0.711599	0.0594
TCP11X2	2.67551	0.0223844	0.711599	0.0305
MUC20	-2.67431	0.0224648	0.712394	0.2107
NAPB	-2.67401	0.0224847	0.712394	0.0124
TMEM249	-2.67296	0.0225558	0.713449	0.0214
MCM10	-2.67201	0.0226198	0.71428	0.0209
ASPSCR1	-2.6714	0.0226609	0.714386	0.0532
TMUB2	2.67029	0.022736	0.714387	0.029
TRIM49C	2.66922	0.0228083	0.714387	0.0217
LILRA2	2.66877	0.0228386	0.714387	0.1198
ZNF676	2.66832	0.0228692	0.714387	0.0963
NRN1L	-2.66808	0.0228861	0.714387	0.0336
ZNF528	2.66779	0.0229055	0.714387	0.2268
NUDCD1	2.6675	0.0229253	0.714387	0.0104
GAS7	-2.66524	0.0230802	0.715279	0.0101
SLC16A3	-2.66462	0.0231225	0.715279	0.034
MCM3	2.66446	0.0231336	0.715279	0.0615
ZFHX4	2.66434	0.0231415	0.715279	0.1268
MOV10L1	-2.66432	0.023143	0.715279	0.1059
RPL26	-2.66278	0.0232496	0.7174	0.00284206
CHCHD7	-2.6621	0.0232967	0.717683	0.0251
ADCY3	-2.66117	0.0233609	0.718259	0.025
BPIFA2	2.66061	0.0233998	0.718259	0.1405
ANKLE2	-2.65955	0.0234739	0.718259	0.1258
ASIC4	-2.65919	0.0234986	0.718259	0.1492
CCDC183	-2.65909	0.0235053	0.718259	0.0304
WHRN	2.65664	0.0236773	0.720387	0.0227
ULK1	-2.6566	0.0236802	0.720387	0.0396
NT5E	2.65647	0.0236892	0.720387	0.014
MUC21	2.65479	0.023807	0.722809	0.0551
CFAP74	-2.65416	0.0238519	0.723012	0.0982
HDDC3	-2.6518	0.0240192	0.72551	0.0135
GNG11	-2.65149	0.024041	0.72551	0.0126
B3GALT6	2.65138	0.0240494	0.72551	0.0103
SETSIP	2.65012	0.0241389	0.727049	0.0138554
MAGED1	2.64737	0.0243358	0.730711	0.0233
FLG2	2.64735	0.0243377	0.730711	0.1054
PLAGL1	2.64499	0.0245079	0.73444	0.0659
TRABD2A	2.64455	0.0245396	0.73444	0.1387
VWA5A	-2.644	0.0245801	0.734492	0.0261
ALG13	2.6431	0.0246452	0.734836	0.0309
ANGPT1	2.64277	0.0246693	0.734836	0.0088
DPY19L3	2.64192	0.0247309	0.735511	0.0528
SLC9C2	-2.64029	0.0248509	0.737919	0.127
TRIM51GP	2.63835	0.0249931	0.740913	0.1032
TCEAL8	2.63785	0.0250301	0.740913	0.1013
RAVER2	2.63641	0.0251369	0.741658	0.0316
UBXN8	-2.63598	0.0251685	0.741658	0.0227
CYP2R1	2.63536	0.0252142	0.741658	0.0198
CFAP47	-2.63507	0.0252361	0.741658	0.0838
RAB3GAP2	2.63473	0.0252613	0.741658	0.0547
BCORL1	-2.63434	0.0252905	0.741658	0.0734
CCDC136	-2.63238	0.0254367	0.744792	0.0843
CA9	-2.62973	0.0256359	0.74742	0.0248
OR2AG2	2.62969	0.0256389	0.74742	0.0189
SMCO2	-2.62885	0.0257019	0.74742	0.0234
TMEM69	-2.6288	0.0257062	0.74742	0.0668
ZNF443	2.62785	0.0257777	0.74742	0.188
CCDC113	-2.6278	0.0257817	0.74742	0.0329
ZNF878	2.62752	0.0258031	0.74742	0.1664
SMIM20	-2.62605	0.0259143	0.749493	0.0278
OR6C2	2.62512	0.0259857	0.749559	0.1485
PCDH11Y	-2.62459	0.0260264	0.749559	0.0832
TUNAR	-2.62447	0.0260354	0.749559	0.0094
DEFB132	-2.62334	0.0261214	0.750524	0.0313
PNMA6A	2.62299	0.0261483	0.750524	0.117
PLEKHG2	-2.62141	0.0262701	0.750805	0.0655
GOLGA6B	-2.62035	0.026352	0.750805	0.114
SYCN	2.62019	0.0263646	0.750805	0.0219
RFC4	2.61965	0.026406	0.750805	0.0598
KRTAP13-1	2.61939	0.0264258	0.750805	0.0397
CBFA2T3	-2.61939	0.0264258	0.750805	0.0691
CLEC1A	-2.61926	0.026436	0.750805	0.0306
DDAH1	-2.61838	0.0265046	0.751414	0.0175
KCNH8	2.61796	0.0265369	0.751414	0.1134
SPCS1	-2.61677	0.0266295	0.75291	0.0325
C1QTNF12	-2.61428	0.0268245	0.756659	0.0669
DUSP13	-2.61382	0.0268606	0.756659	0.0197
KRTAP15-1	-2.61322	0.0269079	0.756659	0.0141
SAA2	2.61263	0.0269543	0.756659	0.0293
TMIGD2	-2.6116	0.027036	0.756659	0.0323
SLC9C1	-2.61124	0.0270641	0.756659	0.06
PKHD1L1	2.61107	0.0270774	0.756659	0.086
ACAP3	-2.6109	0.0270916	0.756659	0.0448
IFI30	-2.61051	0.0271221	0.756659	0.0183
HBG1	2.60968	0.0271879	0.757046	0.0151
MGAM2	2.60933	0.027216	0.757046	0.2179
APOA1	-2.60603	0.0274794	0.761916	0.016
ZNF836	2.60566	0.0275092	0.761916	0.2485
FAT1	-2.60561	0.0275133	0.761916	0.1996
RND1	-2.60512	0.027553	0.761916	0.0196
HNRNPR	-2.60448	0.0276039	0.761916	0.0212
FLACC1	-2.60288	0.0277336	0.761916	0.0292
OVCH1	-2.60211	0.0277956	0.761916	0.2322
GJB5	2.60175	0.0278248	0.761916	0.0214
APOD	-2.60136	0.0278562	0.761916	0.1072
TFDP1	-2.60123	0.0278672	0.761916	0.0293
TRMT10C	-2.60097	0.0278885	0.761916	0.0722
IGSF22	2.6	0.0279668	0.761916	0.0309
PDXDC1	-2.59998	0.0279691	0.761916	0.0495
GOLGA6L9	-2.59938	0.0280174	0.761916	0.1002
ZNF155	2.59909	0.0280416	0.761916	0.311
BEST4	2.59886	0.0280603	0.761916	0.0069
B3GNT6	-2.59867	0.0280759	0.761916	0.051
AOC3	2.59765	0.0281593	0.763084	0.1324
LRRC45	-2.5959	0.0283034	0.765534	0.0523
ANKAR	-2.59557	0.0283306	0.765534	0.0232
COX7A2	-2.59434	0.0284321	0.765949	0.0812
FBRSL1	-2.59432	0.0284338	0.765949	0.0565
ZNF98	2.59379	0.0284769	0.765949	0.0857
OR52N2	2.59287	0.0285532	0.765949	0.0422
ZFP2	-2.59205	0.0286222	0.765949	0.144
PCDHB13	2.59112	0.0286996	0.765949	0.2023
OR52E6	2.59108	0.0287023	0.765949	0.1142
MPV17L	-2.59067	0.0287369	0.765949	0.0862
SLC30A10	2.59055	0.028747	0.765949	0.0477
FOXRED1	-2.5905	0.0287509	0.765949	0.0332
MCRIP1	-2.58734	0.0290161	0.771926	0.0135
OR2AJ1	2.58564	0.0291591	0.773274	0.0799
KRT81	2.58465	0.0292432	0.773274	0.0621
CYP3A7	2.58435	0.0292685	0.773274	0.0244
PARP6	-2.58412	0.0292882	0.773274	0.0217
SLC52A2	-2.58308	0.0293764	0.773274	0.0389
CYP2E1	-2.58295	0.0293878	0.773274	0.0527
CNTN3	-2.58247	0.0294291	0.773274	0.0972
LRFN4	-2.58238	0.0294365	0.773274	0.0822
TM4SF19	-2.58224	0.0294487	0.773274	0.0413
IAH1	2.58155	0.0295074	0.773274	0.0346
CD200	-2.58144	0.0295164	0.773274	0.0182
ARMCX3	-2.57998	0.0296418	0.775483	0.0107
OTOGL	2.57937	0.0296943	0.775784	0.017
C3AR1	-2.57862	0.0297592	0.776406	0.0747
SYK	-2.57657	0.0299361	0.777685	0.0626
KIR2DL1	2.57571	0.0300105	0.777685	0.0666
CYBC1	-2.57537	0.0300396	0.777685	0.0171
LAIR2	2.57401	0.0301585	0.777685	0.0233
CATSPERG	-2.57342	0.0302094	0.777685	0.0613
RGS22	-2.57252	0.0302885	0.777685	0.0459
TMX2	2.57237	0.0303018	0.777685	0.0249
DENND2B	-2.57215	0.0303208	0.777685	0.043
PIMREG	-2.5711	0.0304124	0.777685	0.054
TRIOBP	2.57063	0.0304544	0.777685	0.0536
SLC25A42	-2.56978	0.0305293	0.777685	0.0181
NKX6-3	2.56956	0.0305482	0.777685	0.0199
NIM1K	-2.56942	0.0305607	0.777685	0.0301
DMBT1	2.56938	0.0305644	0.777685	0.188
LDHAL6A	2.56931	0.03057	0.777685	0.0612
LY75-CD302	-2.56877	0.0306181	0.777685	0.0418
TMEM19	2.56765	0.0307174	0.777685	0.0288
LBH	-2.5674	0.0307393	0.777685	0.0102
DNAJA3	-2.56726	0.0307515	0.777685	0.0697
MROH9	-2.56691	0.0307831	0.777685	0.153
ARL4A	-2.56682	0.0307912	0.777685	0.0493
ACHE	-2.56512	0.0309417	0.777685	0.0297
HCK	-2.56502	0.0309513	0.777685	0.0332
KRTAP5-4	2.56485	0.0309662	0.777685	0.0027
NFKBIZ	-2.56408	0.0310346	0.777685	0.0839
F12	-2.56395	0.0310462	0.777685	0.0296
ENTPD8	-2.56335	0.0311001	0.777685	0.0465
DPYSL4	-2.5631	0.0311223	0.777685	0.0642
ZNF880	2.56303	0.0311293	0.777685	0.3086
HELZ2	-2.56255	0.0311718	0.777685	0.2096
OPN3	2.56169	0.0312494	0.777685	0.1419
CEACAM21	2.56127	0.0312867	0.777685	0.0263
OR4A47	2.56093	0.0313179	0.777685	0.0565
MFHAS1	-2.56078	0.0313314	0.777685	0.0444
NDRG3	-2.56077	0.0313324	0.777685	0.0867
PCNT	-2.56025	0.0313791	0.777685	0.0982
PALM3	2.55972	0.0314273	0.777685	0.1694
LMBRD2	-2.55964	0.0314338	0.777685	0.0414
DIDO1	-2.5595	0.0314469	0.777685	0.2269
BDKRB2	-2.55943	0.0314528	0.777685	0.0692
INHBC	2.55754	0.0316247	0.780177	0.0307
CSAG1	2.55638	0.0317301	0.780177	0.00623349
OR5D18	2.55603	0.0317619	0.780177	0.057
CCDC149	-2.55583	0.0317801	0.780177	0.0152
CLCF1	-2.55555	0.0318065	0.780177	0.0346
USP19	-2.55553	0.0318079	0.780177	0.0411
PINX1	-2.55484	0.0318714	0.780177	0.0413
UQCRH	-2.5547	0.0318835	0.780177	0.0414
KLRC3	2.55409	0.0319393	0.780532	0.0877
PSG2	2.55363	0.0319818	0.780563	0.059
PSG3	2.55082	0.0322413	0.783261	0.0313
ZNF430	2.55069	0.032253	0.783261	0.3175
PARP10	-2.54983	0.0323328	0.783261	0.0539
SPSB1	-2.54951	0.0323623	0.783261	0.0158
RPAP2	2.54865	0.0324418	0.783261	0.0667
PGM5	-2.54857	0.0324494	0.783261	0.0493
OR1K1	2.54854	0.0324525	0.783261	0.0661
FUT3	-2.54849	0.0324568	0.783261	0.0347
HES2	-2.54746	0.0325532	0.783261	0.032
ZNF579	2.5472	0.0325773	0.783261	0.0619
ARHGAP6	-2.54662	0.0326319	0.783261	0.0376
BCAR1	-2.54618	0.0326724	0.783261	0.1923
CRAMP1	-2.54578	0.0327098	0.783261	0.0993
CFAP161	-2.54557	0.0327299	0.783261	0.0434
NUF2	-2.54552	0.0327348	0.783261	0.0311
SLC25A47	2.5453	0.0327549	0.783261	0.0119
SECISBP2L	2.5442	0.0328583	0.784405	0.0524
ACY1	-2.54391	0.0328857	0.784405	0.0171
CTNNA2	-2.54191	0.0330742	0.786345	0.0226136
MUC3A	2.54162	0.0331021	0.786345	0.1234
TLE6	-2.54138	0.0331247	0.786345	0.1116
GABRA2	-2.54129	0.0331333	0.786345	0.0165
NXF5	2.54079	0.0331802	0.786472	0.0601
TUBGCP4	2.53983	0.0332723	0.787244	0.0326
CDKN2A	2.53958	0.0332961	0.787244	0.0692
IFNA7	2.53799	0.0334471	0.787933	0.0932
PARP4	-2.53791	0.0334551	0.787933	0.0385
ZNF705G	2.5377	0.0334748	0.787933	0.0485
KIAA0825	2.5371	0.0335326	0.787933	0.1381
SLC14A1	-2.53709	0.0335335	0.787933	0.033
IL32	2.53426	0.0338058	0.792475	0.075
SPOCK1	-2.53421	0.0338106	0.792475	0.0196
XPR1	2.53242	0.0339831	0.795532	0.0165
PAQR5	-2.53084	0.0341372	0.797862	0.0548
OR4A16	2.53043	0.0341766	0.797862	0.0605
ZNF223	2.5301	0.0342092	0.797862	0.1733
TMEM140	-2.52838	0.0343771	0.800791	0.076
BTBD18	2.52755	0.0344582	0.800854	0.0832
WFDC6	-2.52735	0.0344784	0.800854	0.0215
CNN2	-2.52663	0.0345486	0.800854	0.0616
MTRES1	-2.52645	0.0345663	0.800854	0.0125
ZFP62	-2.5252	0.0346896	0.800854	0.2425
RICTOR	-2.5251	0.0346997	0.800854	0.0192
CAPN11	-2.52498	0.0347115	0.800854	0.0636
GPRIN3	-2.52452	0.0347568	0.800854	0.0321
CLSTN2	-2.52448	0.0347608	0.800854	0.0951
TMEM191C	-2.52397	0.0348109	0.801032	0.0208
ZNF85	2.5233	0.0348774	0.801587	0.282
GADL1	2.52153	0.0350541	0.804604	0.0443
CFB	-2.52113	0.0350938	0.804604	0.0449
SOWAHA	-2.51969	0.035237	0.80691	0.0942
ECM2	-2.51926	0.0352805	0.80693	0.101
PTCH1	-2.51854	0.0353529	0.807608	0.153
MTG2	-2.5175	0.0354577	0.809027	0.0959
PDE2A	-2.51682	0.0355262	0.809209	0.0443
LTK	-2.51657	0.0355513	0.809209	0.0539
THSD1	-2.51546	0.0356631	0.810779	0.0716
MRPS27	-2.51412	0.0357989	0.811168	0.0211
NHS	-2.51403	0.0358085	0.811168	0.0289
BCAR3	-2.5135	0.0358619	0.811168	0.0643
HDGFL3	-2.51319	0.0358933	0.811168	0.0150165
IMMT	-2.51318	0.0358946	0.811168	0.0307
DNAI1	-2.51256	0.0359576	0.811525	0.0413
ZNF320	2.51218	0.0359963	0.811525	0.2316
FNBP1	2.51125	0.0360913	0.812699	0.0391
ANKMY1	-2.50955	0.0362655	0.815241	0.0837
RAB6C	-2.50924	0.0362972	0.815241	0.00941724
ZNF28	2.50888	0.0363343	0.815241	0.2341
ZFP90	-2.50823	0.0364011	0.815241	0.0563
ADA2	-2.50763	0.0364635	0.815241	0.0768
MARCOL	2.50712	0.0365159	0.815241	0.1413
ERAL1	-2.50688	0.0365406	0.815241	0.054
IFIT3	2.50639	0.0365918	0.815241	0.1213
ZNF324B	2.50638	0.0365921	0.815241	0.0967
OR52A1	2.50481	0.0367555	0.815318	0.0111
ATP6V0A2	2.50456	0.036781	0.815318	0.0253
TOMM22	-2.50409	0.03683	0.815318	0.0148
ANKRD36C	-2.50405	0.036834	0.815318	0.1641
CEP112	2.50372	0.0368686	0.815318	0.0945
TRIM49	2.50238	0.0370089	0.815318	0.0757
CA2	2.50218	0.0370289	0.815318	0.0324
PHLPP2	-2.50211	0.0370362	0.815318	0.0742
LRRC3	-2.50188	0.0370605	0.815318	0.0402
CMTM3	-2.50159	0.0370912	0.815318	0.0112
SV2A	-2.50121	0.0371312	0.815318	0.0817
SIRT4	-2.50115	0.0371376	0.815318	0.032
PRTFDC1	2.50092	0.0371616	0.815318	0.0427
GABRA1	-2.50023	0.0372334	0.815318	0.0193
SEC24C	-2.50015	0.0372421	0.815318	0.1463
SPANXA1	-2.49966	0.0372936	0.815502	0.0685336
TMEM192	2.49872	0.037393	0.816732	0.0387
MAGEA9B	2.49813	0.0374551	0.816944	0.0907
POLQ	2.49756	0.0375159	0.816944	0.088704
MYH10	-2.4974	0.0375324	0.816944	0.1226
TECR	-2.49625	0.0376544	0.818659	0.0078
DEFB127	-2.49465	0.037824	0.821402	0.0461
TAAR2	2.49131	0.0381823	0.828232	0.0283
TELO2	-2.48856	0.038478	0.833689	0.1777
TNFRSF18	-2.4875	0.0385937	0.83524	0.0635
ZNF729	2.48697	0.0386507	0.835489	0.1511
PAX9	-2.48658	0.0386935	0.835489	0.0092
SRRM5	2.48511	0.0388532	0.836676	0.246
TTF1	-2.48493	0.0388728	0.836676	0.0553
CTAG1A	2.4843	0.038942	0.836676	0.2454
CEP131	-2.48409	0.0389647	0.836676	0.1272
LY75	-2.48376	0.0390011	0.836676	0.0443
SLC12A4	-2.48364	0.0390139	0.836676	0.0358
SLC30A9	-2.48321	0.0390618	0.836755	0.0273
UPK3B	-2.48119	0.0392839	0.840559	0.0641
MAGEA10	2.47928	0.039494	0.844101	0.1211
SPTBN2	-2.47833	0.0395997	0.845404	0.1483
OOSP2	2.47728	0.0397162	0.846914	0.0989
SIK1	-2.47533	0.039934	0.846914	0.1219
IL13RA2	-2.47373	0.0401136	0.846914	0.0603
SURF4	2.47332	0.0401597	0.846914	0.0169
SPATA31A5	2.47328	0.0401634	0.846914	0.0862
RPL7A	-2.47281	0.0402167	0.846914	0.0202
UTS2R	-2.47269	0.0402297	0.846914	0.1171
KCNU1	-2.47248	0.0402533	0.846914	0.0362
KRT37	2.47225	0.0402794	0.846914	0.1266
SPSB2	-2.472	0.040308	0.846914	0.2211
ZNF721	2.47142	0.0403736	0.846914	0.0661
PGRMC1	-2.47119	0.0403996	0.846914	0.0278
SMPDL3B	-2.47083	0.0404405	0.846914	0.2267
TM9SF1	-2.47078	0.0404455	0.846914	0.0168
SCN8A	-2.47065	0.0404607	0.846914	0.0712
ZNF69	2.47028	0.0405022	0.846914	0.2775
PPP1R16B	-2.47018	0.0405136	0.846914	0.0433
UIMC1	-2.47005	0.0405285	0.846914	0.1568
FFAR3	-2.46949	0.040592	0.846914	0.0822
ENDOV	-2.46935	0.040608	0.846914	0.0579
MAP2K1	-2.46932	0.0406107	0.846914	0.0164
ZFP37	-2.46808	0.0407517	0.848919	0.0346
CUL9	2.46701	0.0408743	0.850537	0.2575
CT45A10	2.46562	0.0410329	0.852898	0.0635
SOX17	2.46346	0.0412805	0.857103	0.0395
EMILIN3	-2.46276	0.0413618	0.857848	0.0548
EHBP1	2.46157	0.041499	0.858187	0.074
IFITM2	2.46149	0.0415085	0.858187	0.0261
MAST2	-2.46144	0.0415142	0.858187	0.055
FAM3D	-2.46084	0.0415839	0.85869	0.0432
TNF	-2.46042	0.0416329	0.858763	0.0783
PCTP	2.45972	0.0417136	0.85949	0.097
PPP1R17	2.45912	0.0417829	0.859983	0.0424
TENM4	-2.45792	0.0419233	0.860795	0.1631
ARHGAP44	-2.45762	0.0419586	0.860795	0.0994
LRP5	-2.45762	0.0419589	0.860795	0.0445
AIP	-2.45709	0.0420199	0.861113	0.0254
LRRC46	-2.4548	0.0422888	0.865685	0.0201
DUS1L	-2.45414	0.0423665	0.865868	0.0616
PLIN4	2.45395	0.0423893	0.865868	0.0258
NPRL2	-2.45354	0.0424374	0.865914	0.0266
MXD4	-2.45271	0.0425353	0.866379	0.0248
CDK5RAP2	2.45256	0.0425528	0.866379	0.138
SLC6A4	2.45218	0.0425975	0.866379	0.0202
ZBED2	2.45165	0.0426608	0.866734	0.0588
PEMT	-2.44986	0.042873	0.869878	0.1006
TECTA	-2.44957	0.0429075	0.869878	0.0961
NAP1L3	2.44844	0.0430423	0.871676	0.06
CPVL	-2.44754	0.0431502	0.871725	0.077
MTERF4	-2.44697	0.0432184	0.871725	0.0223
MFAP5	-2.44678	0.0432416	0.871725	0.032
TMEM114	-2.4467	0.0432512	0.871725	0.0206
NOD2	-2.4465	0.0432752	0.871725	0.1389
OSBPL5	-2.44595	0.0433411	0.872125	0.0882
CATSPER2	-2.44423	0.0435487	0.874931	0.1585
AEBP2	2.44378	0.0436025	0.874931	0.0694
LRRC14	-2.44364	0.0436193	0.874931	0.1133
GIPC2	-2.44142	0.0438884	0.879112	0.0927
CREB3	-2.44006	0.0440548	0.879112	0.0223
ZBTB8B	2.43986	0.0440793	0.879112	0.0761
ABHD16A	-2.43977	0.0440896	0.879112	0.0118
MOCOS	-2.43958	0.0441133	0.879112	0.0203
GOLIM4	2.43871	0.0442196	0.879112	0.0357
LRRTM2	-2.4383	0.0442691	0.879112	0.0401
RASGEF1B	-2.43807	0.0442982	0.879112	0.0231
CATSPER1	-2.43782	0.044328	0.879112	0.0488
C9ORF57	-2.43775	0.0443375	0.879112	0.1011
OR13D1	2.43773	0.0443391	0.879112	0.0248
LGSN	-2.43562	0.0445995	0.881907	0.1139
ZNF622	-2.43436	0.0447543	0.881907	0.0351
ZNF595	2.43431	0.0447604	0.881907	0.2584
OR5L1	2.43417	0.0447785	0.881907	0.107
XKR3	-2.43407	0.0447898	0.881907	0.0501894
TRRAP	2.43394	0.044807	0.881907	0.0946
OR1R1P	-2.43219	0.0450234	0.881907	0.1903
F9	-2.43186	0.0450641	0.881907	0.0299
PFKFB3	-2.43078	0.0451995	0.881907	0.0375
PAGE2	2.43056	0.0452267	0.881907	0.0143687
NIPSNAP3B	-2.43043	0.0452423	0.881907	0.0178
ZC3H3	-2.42994	0.0453037	0.881907	0.0617
TAAR5	2.42984	0.0453171	0.881907	0.0297
ZNF385C	2.42967	0.0453383	0.881907	0.0592
GTPBP10	-2.42955	0.0453527	0.881907	0.0571
HYAL4	2.42933	0.0453808	0.881907	0.0903
LIMA1	-2.42925	0.0453906	0.881907	0.0679
FAM110D	-2.42868	0.0454617	0.881907	0.0323
KIAA0408	2.42861	0.0454711	0.881907	0.0826
DYRK4	-2.42839	0.045498	0.881907	0.0655
TMEM225	-2.42818	0.0455241	0.881907	0.018
FN1	-2.42813	0.0455303	0.881907	0.0395
ADCY10	-2.42778	0.0455747	0.881907	0.2506
BAK1	2.42759	0.045599	0.881907	0.0491
TCHH	2.4269	0.0456855	0.882375	0.1487
OR2T33	2.42635	0.0457543	0.882375	0.0598
SMIM26	-2.4261	0.045786	0.882375	0.0945
IRAG1	-2.42591	0.0458098	0.882375	0.0251
MARCHF3	-2.42483	0.0459467	0.883416	0.0412
OR5T2	2.42475	0.0459572	0.883416	0.0849
FCRL4	-2.42389	0.0460659	0.88432	0.0677
CLMN	-2.42364	0.0460978	0.88432	0.0703
ZNF100	2.4228	0.0462039	0.885458	0.3051
GPRASP1	2.42153	0.046366	0.887664	0.0264
TET3	-2.41969	0.046601	0.891046	0.0589
CLDN23	-2.41941	0.0466368	0.891046	0.1955
MRPL20	-2.41851	0.0467529	0.891674	0.0118
RTBDN	2.41842	0.046764	0.891674	0.0245
CD22	-2.41787	0.0468353	0.892135	0.0198
CSF1R	-2.41695	0.0469541	0.893497	0.0377
DMAC2	-2.4161	0.0470629	0.894387	0.029
DENND3	-2.41585	0.0470954	0.894387	0.1779
AIRE	-2.41479	0.0472331	0.896103	0.0597
OR8U1	2.41428	0.0472996	0.896283	0.1087
ERGIC2	-2.41398	0.0473374	0.896283	0.0256
ICAM2	2.41315	0.0474456	0.897132	0.085
CPTP	-2.41291	0.0474771	0.897132	0.0345
SPATA5	-2.41241	0.0475428	0.897478	0.1288
BCLAF1	-2.41186	0.0476145	0.897934	0.0375
OR5H6	2.40972	0.0478948	0.901547	0.1163
SLC26A7	2.40918	0.047965	0.901547	0.0595
NPC1	2.40907	0.0479803	0.901547	0.1224
ADPRS	-2.40869	0.0480302	0.901547	0.044
H3Y2	2.40834	0.0480756	0.901547	0.0364981
CRYBA1	-2.40814	0.0481017	0.901547	0.0497
IFNA5	2.40773	0.0481559	0.901547	0.2822
TPTE	-2.40724	0.0482214	0.901547	0.0721
ARL5B	-2.40713	0.048235	0.901547	0.0306256
CTU2	-2.40643	0.0483284	0.902401	0.0622
SLCO1B1	-2.40602	0.0483828	0.902525	0.1551
ANO4	2.40565	0.0484309	0.902532	0.0211
HSPE1-MOB4	-2.40449	0.0485857	0.903443	0.0206041
TMC6	-2.40434	0.048605	0.903443	0.0775
NDUFB7	-2.40404	0.0486452	0.903443	0.0771
B3GALT5	-2.40378	0.0486794	0.903443	0.1583
TPPP3	-2.40305	0.0487771	0.903443	0.0681
GPC2	-2.40168	0.04896	0.903443	0.1451
GCNT3	-2.40148	0.0489873	0.903443	0.1645
RELCH	2.4011	0.0490372	0.903443	0.046
OSR2	-2.40073	0.0490873	0.903443	0.0112
CDH1	-2.40055	0.0491112	0.903443	0.0249
KRTAP13-2	2.40047	0.0491216	0.903443	0.0563
VSX2	2.40031	0.0491433	0.903443	0.0302
ZNF768	-2.40009	0.0491726	0.903443	0.0433
CPXM2	-2.39995	0.0491924	0.903443	0.0997
PERM1	-2.39992	0.0491962	0.903443	0.1322
GLS	2.39858	0.0493758	0.905862	0.0418
ZNF418	2.39697	0.0495936	0.907488	0.2227
METRNL	-2.39683	0.0496128	0.907488	0.0715
DOT1L	-2.39668	0.0496331	0.907488	0.1843
OR2A12	2.39621	0.0496974	0.907488	0.0364
MAN2B2	2.39615	0.0497043	0.907488	0.1962
CLHC1	-2.39515	0.0498401	0.908269	0.0273
INKA2	-2.39513	0.0498432	0.908269	0.0386
NELFCD	-2.39478	0.0498915	0.908275	0.0171
SV2B	-2.39363	0.0500475	0.909162	0.1502
DSCC1	2.3934	0.0500792	0.909162	0.028
GAL3ST4	-2.39336	0.0500844	0.909162	0.0286
MTAP	2.39262	0.0501853	0.909403	0.0423
PTPN4	2.39228	0.0502328	0.909403	0.0255
OAZ2	-2.39221	0.0502419	0.909403	0.0119
KANK1	-2.39024	0.0505123	0.912666	0.1088
TCEAL5	2.39019	0.0505187	0.912666	0.0542
RUFY2	2.38852	0.0507488	0.915239	0.0272
LYNX1-SLURP2	-2.38826	0.0507852	0.915239	0.0176
LCE2B	2.38811	0.0508063	0.915239	0.1488
MAGEB4	2.3871	0.0509463	0.916455	0.2681
ZNF84	-2.38692	0.0509707	0.916455	0.0312
ZDHHC21	-2.38636	0.0510486	0.916984	0.0647
BPHL	2.38502	0.0512349	0.919071	0.0415
OBSCN	2.38482	0.051262	0.919071	0.1853
ERBB2	-2.38434	0.0513293	0.919408	0.0166
OR51B2	2.38391	0.0513892	0.919609	0.1065
TMEM175	-2.38335	0.0514679	0.919626	0.1523
N4BP1	2.38283	0.0515409	0.919626	0.0531
SERPINB1	2.38279	0.0515465	0.919626	0.0435
CCND1	-2.3824	0.0516	0.919626	0.0214
CEACAM18	2.38192	0.051668	0.919626	0.0388
GOLGA8T	-2.38169	0.0517004	0.919626	0.1634
INSYN1	-2.38137	0.0517453	0.919626	0.0429
OR4S1	2.38113	0.0517791	0.919626	0.074
BAG6	2.38009	0.0519252	0.921059	0.0145
MELK	-2.37986	0.0519572	0.921059	0.0965
BBS9	2.3783	0.0521774	0.924097	0.0712
SPATA31A6	2.37795	0.0522276	0.92412	0.2443
PGPEP1	-2.37736	0.0523109	0.924729	0.0247
TOM1L1	2.37584	0.0525274	0.927378	0.0399
ATL3	-2.37558	0.0525636	0.927378	0.0455
HMCN2	2.37527	0.0526078	0.927378	0.0374
ADCK5	-2.37417	0.0527657	0.929296	0.0696
UQCRFS1	-2.37362	0.0528433	0.929796	0.1018
GOLGA8R	-2.3732	0.0529036	0.929993	0.1512
SYNE2	2.37271	0.0529746	0.930376	0.2268
EVPLL	2.37178	0.0531073	0.931165	0.0224606
KCNQ5	2.37171	0.053118	0.931165	0.1466
OSR1	-2.37037	0.0533113	0.932951	0.0411
PDE7B	-2.37028	0.0533235	0.932951	0.0532
GABRD	-2.36991	0.0533778	0.932951	0.0805
TNP2	-2.3695	0.053437	0.932951	0.0344
KRTAP9-2	2.36929	0.0534665	0.932951	0.1205
PIAS3	-2.36879	0.0535387	0.933349	0.0498
ACSM2A	-2.36812	0.0536368	0.934199	0.0669
SCLT1	-2.36738	0.0537443	0.93521	0.1103
TESC	-2.36643	0.053881	0.935441	0.0193
KRTAP5-1	2.36624	0.0539098	0.935441	0.0254476
TAF9	-2.366	0.0539443	0.935441	0.0216
OR13A1	2.36592	0.0539554	0.935441	0.0656
TFEB	-2.3651	0.0540761	0.935483	0.0346
CLEC19A	2.36502	0.0540879	0.935483	0.0566
SMTNL1	2.36489	0.0541062	0.935483	0.113
KCNQ2	-2.36431	0.0541911	0.93603	0.1022
DNAI2	-2.36366	0.0542862	0.93603	0.0447
GATAD1	2.36366	0.0542863	0.93603	0.0203
SNX3	-2.36318	0.0543567	0.936391	0.0150754
DEFA5	2.36215	0.0545078	0.937314	0.0435
GRB10	2.36214	0.0545094	0.937314	0.0774
RNF175	2.36149	0.0546055	0.938113	0.0828
PATL1	2.36097	0.0546818	0.938571	0.0596
ZNF24	-2.35893	0.0549825	0.941345	0.0525
POLR1A	-2.35886	0.0549942	0.941345	0.1109
ZCCHC7	-2.35861	0.0550308	0.941345	0.0614
KLK2	2.35853	0.0550424	0.941345	0.1168
LETMD1	-2.3578	0.0551501	0.942334	0.0413
EPHB3	-2.35724	0.055234	0.942917	0.029
DDX55	2.35663	0.0553242	0.942981	0.0387
OR4L1	2.35654	0.0553375	0.942981	0.0561
MICALL1	-2.35593	0.0554288	0.943299	0.029
XPNPEP3	2.35575	0.0554559	0.943299	0.0513
FABP1	2.35497	0.0555731	0.944443	0.0418
UGT2B7	2.35356	0.0557836	0.94717	0.0875
ZC3H7B	-2.35322	0.0558342	0.947178	0.0365
EPS8	2.35248	0.0559467	0.948237	0.0343
HUNK	-2.35196	0.0560239	0.948578	0.0313
PAQR3	-2.35168	0.0560672	0.948578	0.0195
ACOT8	2.35122	0.0561361	0.948895	0.1206
MAMSTR	2.35057	0.056234	0.949701	0.0434
DCAF12	2.35015	0.0562982	0.949938	0.0263
GTF2A1	-2.34902	0.0564687	0.951559	0.018
NSUN4	-2.34874	0.0565109	0.951559	0.0209
C1ORF159	-2.34852	0.0565452	0.951559	0.0485
ARHGEF15	-2.34791	0.0566365	0.951871	0.069
TFB2M	-2.34773	0.0566644	0.951871	0.1654
ID3	-2.34705	0.0567681	0.952503	0.0973
RFPL4B	-2.34682	0.0568027	0.952503	0.1288
REG1B	2.3463	0.056883	0.953005	0.1407
GID4	2.34488	0.0571	0.95504	0.0251
ZNF737	2.34484	0.0571055	0.95504	0.2122
ZNF732	2.34406	0.0572251	0.955252	0.2631
UGT2A1	2.34404	0.0572283	0.955252	0.0325
SLC13A4	-2.34363	0.0572916	0.955252	0.048
IGFLR1	-2.34318	0.0573603	0.955252	0.0403
BAG3	-2.34311	0.0573707	0.955252	0.0358
AMBN	-2.34237	0.0574856	0.955696	0.0701
LRIG1	-2.34134	0.0576444	0.955696	0.0634
TULP2	-2.34063	0.0577542	0.955696	0.1976
SLC35B4	-2.34062	0.0577554	0.955696	0.0251
ADAM12	-2.34019	0.0578221	0.955696	0.0723
H6PD	-2.33967	0.0579019	0.955696	0.1428
JOSD1	-2.33957	0.0579178	0.955696	0.0318
HDAC7	-2.33937	0.057949	0.955696	0.0293
RSPH14	-2.33932	0.0579565	0.955696	0.0444
DYNC2H1	2.33912	0.0579871	0.955696	0.0836
EIF4G3	2.33902	0.058004	0.955696	0.102
TRPM1	-2.33892	0.0580192	0.955696	0.095
MPP3	2.33841	0.0580974	0.955696	0.0173
RPS6KB2	-2.33809	0.0581484	0.955696	0.0796
RUNDC1	2.33779	0.058195	0.955696	0.0747
GEM	2.33731	0.0582686	0.955696	0.0254
RNF121	-2.33716	0.0582931	0.955696	0.0185
GPS2	-2.33707	0.0583068	0.955696	0.0354
OR51I1	2.33642	0.0584082	0.956529	0.0539
MISP	-2.33505	0.0586225	0.958767	0.1707
LY9	-2.33475	0.0586693	0.958767	0.1138
AHR	2.33453	0.0587047	0.958767	0.0381
AZIN1	2.33405	0.058779	0.958767	0.0368
DNAH6	-2.33374	0.058828	0.958767	0.1702
ZNF596	-2.33275	0.0589844	0.958767	0.0748
AP3D1	-2.3327	0.0589914	0.958767	0.1403
SULT1C3	-2.33255	0.0590159	0.958767	0.1222
SCRN1	-2.33236	0.0590447	0.958767	0.0542
GOLGA8B	-2.33223	0.0590656	0.958767	0.1741
SFSWAP	-2.3311	0.0592441	0.958767	0.1278
STPG3	-2.3302	0.0593866	0.958767	0.0903
OR4F6	2.32972	0.0594633	0.958767	0.052
KRTAP5-5	2.32961	0.0594807	0.958767	0.0126
HAND1	-2.3296	0.0594816	0.958767	0.0407
FLVCR2	2.32931	0.0595285	0.958767	0.1604
LCE2A	2.32922	0.0595417	0.958767	0.1947
LTF	-2.3292	0.0595458	0.958767	0.0652
KRTAP22-1	2.32897	0.0595826	0.958767	0.0781
TMEM109	2.32856	0.0596475	0.958767	0.0336
ZNF467	-2.32761	0.0597991	0.958767	0.1373
LRP1	-2.32739	0.059833	0.958767	0.2067
SLC5A3	-2.32707	0.059884	0.958767	0.0424
OR10A6	2.32702	0.0598926	0.958767	0.0344
MTIF3	-2.32701	0.0598938	0.958767	0.0756
EEF1D	-2.32674	0.0599367	0.958767	0.0823
ZFPM2	2.3265	0.0599757	0.958767	0.0759
FXYD6	-2.32628	0.0600107	0.958767	0.0305
CHAC2	2.32599	0.0600573	0.958767	0.0113
LCE1F	2.32594	0.0600655	0.958767	0.0305
OR51E1	-2.32551	0.060134	0.958782	0.1569
PDE6B	-2.3253	0.0601678	0.958782	0.083
SMIM10L2B	2.32487	0.0602367	0.959071	0.0233
CPT1A	-2.32362	0.0604374	0.960986	0.0653
STAC3	-2.32348	0.0604609	0.960986	0.0274
KLK6	2.32317	0.0605094	0.960986	0.0618
TRIM22	2.32283	0.0605642	0.961049	0.2217
ACBD5	2.32251	0.0606165	0.961074	0.0264
KRTAP9-3	2.32217	0.0606714	0.961078	0.10073
ADH7	2.32188	0.0607184	0.961078	0.2024
OBSL1	-2.32151	0.0607787	0.961228	0.1003
SSU72P7	2.31978	0.0610578	0.964639	0.1783
TRIM59	-2.31941	0.0611189	0.964639	0.1559
HIF3A	-2.31923	0.0611474	0.964639	0.1336
RPL5	-2.31745	0.0614379	0.968415	0.017
PNLIPRP1	2.31667	0.0615655	0.969073	0.0931
HSPB3	-2.31626	0.0616325	0.969073	0.027
LARP4B	-2.31625	0.0616333	0.969073	0.1283
UGT2A3	2.31385	0.0620271	0.974454	0.0346
ZNF616	2.31238	0.0622698	0.976736	0.3495
ZC2HC1C	-2.31235	0.0622756	0.976736	0.0644
RPA1	-2.31202	0.06233	0.976778	0.0962
POLD1	2.30983	0.062692	0.980988	0.0344
TOX2	2.30965	0.062723	0.980988	0.021
SLC43A3	2.30946	0.0627542	0.980988	0.0901
WNT11	-2.30867	0.0628861	0.982238	0.0396
USP45	-2.30805	0.0629886	0.982445	0.1188
SPATA31D1	-2.30797	0.0630032	0.982445	0.2449
KLF18	2.30762	0.0630604	0.982527	0.0473
SLC25A15	2.30641	0.0632634	0.984878	0.0135
CCDC105	-2.306	0.0633314	0.985127	0.0853
FAM160A1	2.30452	0.0635806	0.98808	0.1164
PPP3CA	-2.30425	0.0636258	0.98808	0.027411
AP3B1	2.30363	0.0637306	0.988896	0.034
CD72	-2.30233	0.0639493	0.991477	0.0954
GSDMD	-2.30179	0.0640419	0.991891	0.0192
CD1C	2.30155	0.064081	0.991891	0.1607
MAPT	-2.3012	0.0641403	0.991998	0.029
RAET1L	2.30019	0.0643129	0.992474	0.0508
ACSL6	2.3001	0.0643273	0.992474	0.0536
SNAI2	-2.29985	0.06437	0.992474	0.0231
AQP2	2.29979	0.0643809	0.992474	0.079
KRTAP9-6	2.299	0.064514	0.993161	0.2402
KPRP	-2.29891	0.0645305	0.993161	0.0608
ZNF117	2.29831	0.0646328	0.993926	0.2212
CYP26A1	2.29759	0.0647556	0.994555	0.0416
CCDC58	2.29726	0.0648116	0.994555	0.0287
ATG13	2.29686	0.06488	0.994555	0.0528
TCF23	-2.29615	0.0650017	0.994555	0.0765
KLRF1	-2.29607	0.0650163	0.994555	0.0443
SLC22A12	2.29596	0.065035	0.994555	0.2464
WWP1	2.29592	0.0650418	0.994555	0.0933
APBB2	-2.29556	0.0651027	0.994683	0.067
ZNF154	2.29471	0.0652497	0.996018	0.3692
CFAP57	-2.29437	0.0653074	0.996018	0.146
ZNF224	2.29414	0.065348	0.996018	0.2239
ZNF267	2.2936	0.0654396	0.99661	0.3062
CSNK1A1	-2.29135	0.0658293	1	0.0195672
C11ORF16	-2.29028	0.0660158	1	0.0755
CYP2C18	2.28839	0.0663453	1	0.0823
SLURP1	-2.28715	0.0665614	1	0.0499
EMILIN2	-2.28613	0.06674	1	0.1229
SON	2.28602	0.0667592	1	0.1281
ITIH2	-2.28565	0.0668241	1	0.0721
DYNLT3	-2.28539	0.0668699	1	0.0209
COX5A	-2.28534	0.0668788	1	0.0377
TOMM5	-2.28432	0.0670589	1	0.0299141
PHKA1	-2.28431	0.0670603	1	0.0373
USP18	-2.2842	0.0670788	1	0.1117
SLC39A7	2.28399	0.0671156	1	0.053
GAMT	-2.28333	0.0672334	1	0.0919
PRSS37	-2.28318	0.0672598	1	0.0158
HSD17B13	-2.2826	0.067361	1	0.0946
UBR4	2.2826	0.0673626	1	0.2288
CACNA1E	-2.28235	0.0674052	1	0.1083
ARHGAP24	-2.28228	0.0674186	1	0.0647
C8ORF74	-2.28203	0.0674635	1	0.1332
CRYBB2	-2.28179	0.0675056	1	0.0551
SFXN4	-2.28173	0.0675166	1	0.1962
MOB4	-2.28153	0.0675516	1	0.0222496
NOX3	-2.28064	0.0677089	1	0.0682
SAXO1	-2.28023	0.0677829	1	0.1067
MGST2	2.27783	0.0682106	1	0.086
NDST1	-2.27736	0.0682942	1	0.0899
PKNOX2	-2.27693	0.068371	1	0.0336
CEACAM7	2.27684	0.0683874	1	0.073
ZFR2	-2.27647	0.0684536	1	0.2556
SLC50A1	-2.27647	0.0684543	1	0.0967
PELI2	2.2761	0.0685202	1	0.039
GOT1L1	-2.27565	0.0686017	1	0.0955
HOXA2	-2.27517	0.0686877	1	0.039
KCTD21	-2.27483	0.0687491	1	0.034
RNFT2	2.27444	0.0688188	1	0.0498
GABRG1	-2.27375	0.0689438	1	0.1285
EMX2	-2.27337	0.0690126	1	0.0241418
RER1	-2.27291	0.0690939	1	0.0445
TMLHE	-2.27241	0.0691856	1	0.0419
C4ORF54	-2.27237	0.0691917	1	0.0471
SASH1	-2.27214	0.0692351	1	0.0372
DNAH12	-2.27191	0.0692762	1	0.0375
GPATCH11	-2.2719	0.069278	1	0.0338
ABHD3	2.27148	0.0693531	1	0.0354
SMPD3	-2.27139	0.0693699	1	0.0908
AURKAIP1	-2.27134	0.0693789	1	0.0739
MALT1	-2.27114	0.0694163	1	0.0771
OVGP1	-2.27087	0.0694638	1	0.0493
P2RX5	-2.27074	0.0694877	1	0.1937
ACTA2	-2.27036	0.0695568	1	0.0138289
ISOC1	2.26986	0.0696489	1	0.0705
ZNF501	2.26957	0.0697018	1	0.0395
ADGRD1	-2.26946	0.0697216	1	0.1988
OTUD5	-2.26899	0.0698065	1	0.0741
MAOA	-2.2683	0.0699336	1	0.0372
H2BC11	-2.26812	0.0699653	1	0.0248149
CLGN	2.26811	0.0699679	1	0.032
HASPIN	-2.26738	0.0701007	1	0.1132
FTCDNL1	2.26718	0.0701379	1	0.1006
CTAG2	2.2667	0.0702259	1	0.1035
TBK1	2.26594	0.0703658	1	0.0826
DHX40	-2.26588	0.0703761	1	0.0766
NPS	-2.26524	0.0704938	1	0.0647
ZNF492	2.26427	0.0706723	1	0.1963
RHOB	-2.26392	0.0707371	1	0.0247816
SOX3	-2.2639	0.0707416	1	0.0691
TRIM77	-2.26356	0.0708039	1	0.0336
SYNE1	2.26229	0.0710391	1	0.1415
SNPH	-2.26228	0.0710396	1	0.0505
TMEM35B	-2.2622	0.071055	1	0.0571
ADCY6	-2.26202	0.0710882	1	0.0666
ZNF45	-2.26189	0.071113	1	0.0907
KRTAP12-4	2.26087	0.0713012	1	0.0942
FRMD3	2.25942	0.0715724	1	0.079
TEPSIN	-2.25912	0.0716284	1	0.0876
TMEM82	2.25861	0.0717236	1	0.0798
SRSF10	-2.25833	0.0717753	1	0.0179683
JPT2	-2.25832	0.071778	1	0.0503
ATP1B3	-2.25763	0.0719069	1	0.0509
CREBL2	-2.25755	0.071921	1	0.0453
NDUFAF6	-2.25724	0.0719797	1	0.0193
TBCD	-2.25705	0.0720157	1	0.1452
C3ORF56	2.25694	0.0720348	1	0.1032
LONRF3	-2.25661	0.0720972	1	0.1107
SERINC4	2.25575	0.072259	1	0.061
ARHGAP15	2.25531	0.0723414	1	0.0704
KALRN	-2.25437	0.072519	1	0.1854
DKK4	2.25423	0.0725456	1	0.1185
CTDP1	-2.254	0.0725886	1	0.1735
FAM166A	-2.25333	0.0727159	1	0.086
ZNF791	2.25298	0.0727806	1	0.148
SAMD11	-2.25285	0.0728059	1	0.0826
DTYMK	-2.2525	0.0728719	1	0.1243
RIC8A	-2.2524	0.0728915	1	0.1007
WASF2	-2.25232	0.0729054	1	0.0529
INSR	-2.25135	0.07309	1	0.048
PCGF6	2.25127	0.0731045	1	0.0162
NPTX1	-2.25124	0.0731106	1	0.1012
SCOC	2.25118	0.0731229	1	0.0382
MRM3	-2.25101	0.0731542	1	0.1471
ZNF91	2.24998	0.073351	1	0.2674
CEP295NL	-2.24947	0.073448	1	0.2502
ULBP3	2.24945	0.0734515	1	0.2848
VASH2	-2.24888	0.0735603	1	0.0397
CT47A5	2.24864	0.0736053	1	0.0145087
TLCD3A	-2.24806	0.0737164	1	0.0217
CASTOR1	2.24779	0.0737694	1	0.0187
KTN1	2.24778	0.0737716	1	0.1383
SEL1L2	-2.24759	0.0738068	1	0.1859
PDSS1	2.24728	0.0738672	1	0.0288
ARMCX2	2.24714	0.0738925	1	0.0791
LAMTOR3	-2.24679	0.0739606	1	0.0220737
CCL14	-2.2467	0.0739782	1	0.0344
RSBN1L	2.24666	0.0739856	1	0.1092
CAV3	-2.24636	0.0740434	1	0.044
TIMMDC1	-2.24616	0.0740815	1	0.2064
SAMD7	-2.24577	0.0741562	1	0.0722
R3HDML	-2.24405	0.074488	1	0.1037
TRAF6	-2.24401	0.0744962	1	0.0378
CCDC71L	2.24338	0.0746175	1	0.0643
DPEP3	-2.24286	0.0747167	1	0.0721
TTC9C	2.24201	0.0748823	1	0.0302
ZBTB39	-2.24179	0.0749242	1	0.0864
PAFAH2	2.24174	0.0749346	1	0.066
MEX3B	-2.24157	0.0749671	1	0.1951
ANXA8	2.24089	0.0750993	1	0.0614
ZNF17	2.24068	0.0751412	1	0.3002
OTOA	2.24063	0.0751507	1	0.0763
RNF214	-2.24036	0.0752019	1	0.0998
POFUT2	-2.2397	0.0753304	1	0.1045
CMTM1	2.23896	0.0754752	1	0.0514
KIAA1549	-2.23835	0.0755946	1	0.0823
NECTIN2	-2.23816	0.0756327	1	0.0667
OR10A3	2.23755	0.0757513	1	0.0497
ZNF598	-2.23744	0.0757731	1	0.2008
GON4L	2.23704	0.0758505	1	0.1763
STMP1	-2.23692	0.0758754	1	0.0247
COCH	2.23676	0.0759056	1	0.0177
FMN2	2.23638	0.07598	1	0.1509
RPS6KA5	2.23633	0.0759909	1	0.1127
CTSV	-2.23632	0.0759932	1	0.0556
GYPB	2.23628	0.0760001	1	0.0945
PRLH	-2.23623	0.0760096	1	0.0756
CDH16	-2.23622	0.0760119	1	0.0883
C17ORF67	2.23619	0.0760178	1	0.039
NAAA	-2.23611	0.0760332	1	0.0367
PNMA6F	2.23534	0.0761861	1	0.1879
TBC1D22B	-2.2342	0.0764089	1	0.0268
TGFB3	-2.2334	0.0765682	1	0.0219
OR56B4	2.23336	0.0765756	1	0.0832
OAS3	2.23199	0.0768473	1	0.1704
PRPH2	-2.23179	0.0768862	1	0.0457
GPR180	2.23141	0.0769611	1	0.082
OR6V1	2.2311	0.0770237	1	0.0241
ZNF700	2.23078	0.0770872	1	0.2626
MICB	2.23026	0.0771898	1	0.0998
EVA1A	-2.22976	0.0772894	1	0.0449
HMGCL	-2.22963	0.0773163	1	0.0581
TSHR	-2.22902	0.0774377	1	0.1741
TBC1D17	2.22873	0.0774954	1	0.0324
FCN3	2.22869	0.0775039	1	0.1499
DMTF1	2.22867	0.0775071	1	0.0478
CD74	-2.22822	0.0775971	1	0.0781
CCDC85B	-2.22767	0.0777086	1	0.0642
PGGT1B	2.22761	0.0777189	1	0.0238
ANAPC1	2.22751	0.07774	1	0.0824
QSER1	2.22736	0.0777689	1	0.1311
KRT84	-2.2273	0.0777808	1	0.1545
LTBP4	-2.22596	0.0780496	1	0.0448
HENMT1	-2.22575	0.0780926	1	0.1815
BTLA	-2.22554	0.0781355	1	0.0604
TFAP2E	2.2253	0.0781834	1	0.0557
SH2D3A	-2.2253	0.0781841	1	0.1317
INPP5D	-2.22467	0.07831	1	0.041
ZDHHC22	-2.22441	0.0783634	1	0.0706
SPIN3	2.22415	0.0784159	1	0.1992
ESRP2	-2.224	0.0784459	1	0.1011
MAGEA6	2.22375	0.0784959	1	0.2936
MS4A13	-2.22291	0.0786665	1	0.0672
ATG9A	-2.22259	0.0787299	1	0.1484
HLA-B	2.22227	0.0787956	1	0.1031
MRGPRF	-2.22186	0.0788776	1	0.1268
ZNF77	2.22182	0.0788868	1	0.1428
KLHL26	2.22123	0.0790053	1	0.0208
NOD1	-2.22115	0.0790219	1	0.1684
CEMIP	-2.22099	0.0790552	1	0.1592
FBLN5	-2.22054	0.0791465	1	0.0688
ZNF704	2.22016	0.079223	1	0.0428
PAF1	-2.22015	0.0792251	1	0.0398
FAM183A	-2.21949	0.0793612	1	0.032
QRFPR	2.21942	0.079375	1	0.1666
THPO	-2.21924	0.0794118	1	0.0386
BTN3A1	2.2192	0.0794186	1	0.2127
RP1	2.21899	0.0794614	1	0.1531
GBA2	-2.2188	0.0795007	1	0.0451
FKBP10	2.21857	0.0795472	1	0.065
JPH4	-2.21846	0.0795709	1	0.0509
ZNF440	2.21842	0.0795778	1	0.383
CYSTM1	-2.21815	0.079634	1	0.0296
TIMM13	-2.21811	0.0796419	1	0.0196
CABYR	-2.21778	0.0797091	1	0.0616
GEMIN4	-2.21653	0.0799648	1	0.1467
EIF2A	2.21617	0.0800389	1	0.0712
SERPINB10	2.21543	0.0801909	1	0.0294
ZNF431	2.21524	0.0802308	1	0.35
RWDD4	-2.21475	0.0803316	1	0.0388
JPH3	-2.21452	0.0803793	1	0.1105
OR4A5	2.21447	0.0803887	1	0.1045
NIF3L1	2.21429	0.080427	1	0.0366
UNC5A	-2.21413	0.0804589	1	0.0906
RFK	-2.21398	0.0804901	1	0.0401
CCDC63	-2.21368	0.0805526	1	0.0351
PCDHGA12	-2.21337	0.0806164	1	0.1576
ANXA1	2.21305	0.080682	1	0.1074
OR4D2	2.21283	0.0807286	1	0.0429
NEK5	2.21282	0.08073	1	0.1057
AGBL5	-2.21241	0.0808145	1	0.0291
ATP7A	-2.21211	0.0808763	1	0.0203
SKOR1	2.21187	0.0809279	1	0.0337
ASPN	-2.21174	0.0809529	1	0.0881
LRRC8E	-2.20967	0.0813833	1	0.244
SLC34A2	-2.2091	0.0815026	1	0.1064
SF3B4	-2.20909	0.081505	1	0.0291
MAGEH1	2.2085	0.0816286	1	0.0685
COASY	-2.20835	0.0816603	1	0.0397
SOWAHB	2.20802	0.0817294	1	0.0576
CCDC177	-2.20783	0.0817687	1	0.0662
KRT28	2.20783	0.081769	1	0.2275
SLC6A16	-2.20758	0.0818214	1	0.035
RPTOR	-2.20721	0.0818981	1	0.0677
SLC19A3	-2.20698	0.0819457	1	0.0357
CCT8	-2.20692	0.0819595	1	0.0503
ZNF347	2.20629	0.0820917	1	0.2776
CRLF1	2.20627	0.0820954	1	0.0327
THBD	-2.20619	0.0821123	1	0.0836
ELL2	2.20586	0.0821824	1	0.0189
CYP2C19	2.20524	0.0823123	1	0.1628
ZNF66	2.20519	0.0823224	1	0.3266
FGF6	-2.20462	0.0824424	1	0.0739
LTBR	-2.20369	0.0826383	1	0.0428
SRSF1	-2.20339	0.082701	1	0.0288915
TUBA3D	2.20274	0.0828382	1	0.0419
ELOA3C	-2.20211	0.0829718	1	0.2484
THEG	-2.20202	0.0829925	1	0.1859
ATP6V0D1	-2.20136	0.0831319	1	0.0271027
FASTKD2	-2.20117	0.0831729	1	0.1948
NYX	-2.20082	0.0832473	1	0.0462
DYNC1LI1	2.20075	0.0832602	1	0.0516
SH3GLB1	-2.19996	0.0834289	1	0.0283
CIB1	-2.19934	0.0835613	1	0.0435
SLC25A27	-2.19928	0.0835735	1	0.0424
ZNHIT3	-2.19903	0.0836274	1	0.0195
VCL	-2.19885	0.0836664	1	0.0388
PRAP1	-2.19861	0.0837177	1	0.1056
C1QTNF4	2.19825	0.0837941	1	0.2019
LLCFC1	-2.19795	0.0838574	1	0.0811
LCMT1	2.1958	0.0843182	1	0.0861
SMTNL2	-2.19544	0.084396	1	0.1078
CD47	-2.19526	0.0844354	1	0.0847
GUK1	-2.19447	0.0846059	1	0.0606
ARHGAP29	-2.1944	0.0846192	1	0.2206
DEF6	2.19403	0.0846993	1	0.0886
DPYS	2.19376	0.0847575	1	0.0594
SPNS3	-2.19331	0.0848541	1	0.1136
CCDC151	-2.1933	0.0848566	1	0.0593
PGGHG	-2.19311	0.0848993	1	0.0488
FANCA	-2.19297	0.0849291	1	0.2187
HTRA2	-2.19258	0.0850136	1	0.0638
IQCF2	2.19212	0.0851116	1	0.0467
GIMAP7	2.19163	0.0852192	1	0.0957
LILRB1	2.19147	0.0852523	1	0.0411
CELSR1	-2.19084	0.0853907	1	0.1155
ATL1	-2.19059	0.0854435	1	0.0345
METTL26	-2.19051	0.0854613	1	0.1436
NIFK	-2.1896	0.0856606	1	0.0795
IGDCC3	-2.18896	0.0857994	1	0.0656
GSDME	-2.18891	0.0858108	1	0.0734
UBP1	-2.18835	0.0859329	1	0.0969
HEXA	-2.18814	0.0859786	1	0.1029
TARM1	-2.18809	0.0859896	1	0.0541
ZIC5	2.18672	0.0862893	1	0.033
MYL7	-2.18622	0.0863992	1	0.0418
TANC2	-2.1858	0.0864918	1	0.0724
MROH1	-2.18511	0.0866434	1	0.2394
ST13	-2.18502	0.0866622	1	0.0463
OR4C12	2.18498	0.0866707	1	0.1387
CCT5	2.18468	0.0867368	1	0.0782
VPS26A	-2.184	0.0868858	1	0.0313157
BIRC7	-2.18359	0.0869769	1	0.0672
TRIM14	-2.18345	0.087009	1	0.0549
BRI3	-2.18336	0.0870271	1	0.0347
GBP6	2.18305	0.0870963	1	0.1617
ENPP3	2.18286	0.087139	1	0.0548
ZNF582	2.18275	0.0871618	1	0.1499
PODN	-2.18255	0.0872068	1	0.0397
COL4A2	-2.18241	0.0872385	1	0.088
PHF2	-2.18213	0.0872999	1	0.1364
AP3B2	-2.18177	0.0873801	1	0.082
C15ORF39	-2.18148	0.0874431	1	0.1288
SKI	-2.18136	0.0874695	1	0.0617
PCBP3	-2.18115	0.0875175	1	0.0538
SLX1B	2.18093	0.0875656	1	0.0052
PCDHB9	2.18056	0.087649	1	0.2268
KNCN	-2.1805	0.0876614	1	0.0413
AKAP6	2.18021	0.0877259	1	0.1292
CPO	2.17994	0.0877865	1	0.0933
MGAT5	2.17971	0.0878358	1	0.0864
TOR1A	2.17807	0.0882022	1	0.045
MCCC2	-2.17781	0.0882601	1	0.1669
YBX2	-2.17697	0.0884486	1	0.1006
TUBA3E	2.17664	0.0885214	1	0.0467
IL17F	-2.17607	0.0886497	1	0.0895
WDR4	-2.17538	0.0888047	1	0.1092
ACTR3	-2.17532	0.0888193	1	0.0238119
CATSPER4	-2.17531	0.0888211	1	0.0511
EPC2	2.17508	0.088872	1	0.0412
C16ORF82	-2.17493	0.0889064	1	0.0869
TLR8	-2.1746	0.0889795	1	0.1173
UGT2B4	2.17442	0.089021	1	0.15
PIP4K2A	-2.1744	0.0890264	1	0.0221
PTP4A3	-2.17429	0.0890506	1	0.0434
CYP4F22	2.17394	0.0891279	1	0.0687
BRICD5	-2.17351	0.0892249	1	0.2373
PRSS53	-2.17301	0.0893381	1	0.0638
DCAF8	-2.17296	0.0893509	1	0.119
TEX50	-2.17218	0.0895265	1	0.1081
ZDHHC14	-2.17188	0.0895932	1	0.0502
STAR	2.17135	0.0897132	1	0.0325
CLC	2.17124	0.0897392	1	0.0614
TXN	-2.17081	0.0898365	1	0.0374
SPAG16	-2.17077	0.0898455	1	0.1701
CLEC4D	-2.1707	0.0898622	1	0.0399
KDELR3	-2.17057	0.0898909	1	0.0402
TAF11L2	2.17042	0.0899243	1	0.0297
WDR54	2.17033	0.0899458	1	0.071
CDC42BPG	-2.17031	0.0899493	1	0.0923
ARIH2	-2.17	0.0900205	1	0.0528
ARHGAP32	-2.16953	0.0901269	1	0.1714
SERPINB6	2.16882	0.0902881	1	0.1723
MEIS3	-2.16879	0.0902952	1	0.1243
AMDHD2	-2.16853	0.0903548	1	0.0325
RBL2	2.16851	0.0903605	1	0.1161
SH2D2A	-2.16828	0.0904122	1	0.0917
CHURC1	-2.16763	0.0905602	1	0.0366
OGFOD3	-2.16762	0.0905624	1	0.0752
EIF4A1	-2.16727	0.0906435	1	0.0212293
CDK5R2	-2.16692	0.0907239	1	0.0937
TMC8	-2.1665	0.0908185	1	0.0762
ZNF469	-2.16605	0.090923	1	0.2704
FGF16	-2.16584	0.0909707	1	0.0343
PRAMEF6	2.16481	0.0912063	1	0.0951
ZNF442	2.16471	0.0912307	1	0.3868
RPS6KA2	-2.16406	0.0913783	1	0.1147
SPINDOC	-2.16374	0.091452	1	0.0735
CD1A	2.16254	0.0917291	1	0.124
C20ORF144	-2.16093	0.0921026	1	0.1312
NCAPH	2.16059	0.0921808	1	0.0372
OR6C68	2.16048	0.0922061	1	0.1346
POLR2F	-2.16036	0.0922351	1	0.0335873
ST7L	-2.16027	0.092256	1	0.1461
CENPVL3	2.16026	0.0922585	1	0.0806
LMNTD2	-2.16025	0.0922593	1	0.1205
TBX1	2.15998	0.0923235	1	0.0526
SMOC1	-2.15978	0.0923685	1	0.0459
LPAR1	-2.15962	0.0924056	1	0.0308
SYNJ2BP	-2.15887	0.0925816	1	0.0791
CEACAM4	2.15797	0.0927913	1	0.2171
ARL14EP	2.1574	0.0929229	1	0.0314
WDR97	-2.1573	0.092947	1	0.0588
KHNYN	-2.15728	0.092952	1	0.0659
TMEM104	2.15724	0.0929603	1	0.0424
NIBAN3	2.15709	0.0929965	1	0.0696
ZNF99	2.157	0.0930179	1	0.1958
NEUROG3	-2.15677	0.0930712	1	0.0951
EOLA1	2.15638	0.0931611	1	0.0758
MAGEA11	2.15623	0.0931965	1	0.30021
ARF1	-2.15591	0.0932727	1	0.0515493
TCP10L2	-2.15572	0.093316	1	0.1677
SHCBP1	2.15497	0.0934915	1	0.0506
LIN28A	-2.15495	0.0934983	1	0.0782
THEMIS2	-2.15418	0.0936773	1	0.0997
CABCOCO1	-2.15346	0.0938471	1	0.0772
DEFB136	-2.15314	0.0939229	1	0.0295
P2RY4	2.15185	0.0942274	1	0.1395
ROBO1	-2.15134	0.0943476	1	0.2839
ZNF680	2.1513	0.0943576	1	0.3912
DEFB135	-2.15076	0.0944866	1	0.0665
OR1Q1	-2.15074	0.0944914	1	0.0876
TRARG1	-2.15028	0.0945982	1	0.0436
RELN	2.15009	0.094644	1	0.2301
KCNK17	2.14972	0.0947319	1	0.0713
CD46	2.14967	0.0947447	1	0.2684
SCN10A	-2.14922	0.0948508	1	0.0612
ABI2	2.14915	0.094868	1	0.0407
NDC80	-2.14881	0.0949484	1	0.0678
SLC22A7	2.1487	0.0949741	1	0.1162
CCN5	-2.14855	0.0950102	1	0.0306
AFM	-2.14821	0.0950904	1	0.1548
WBP1	-2.1481	0.0951162	1	0.0462
WDR88	-2.14775	0.0952	1	0.1507
TPRN	-2.14762	0.0952329	1	0.0709
PBX3	-2.1475	0.09526	1	0.0258998
FBXW5	-2.14639	0.0955249	1	0.1241
GPR78	2.14605	0.0956061	1	0.2315
SRPK3	-2.14601	0.0956154	1	0.0754
GM2A	-2.14482	0.0959022	1	0.0488
LRRC18	-2.144	0.0960984	1	0.0549
ZGPAT	-2.14377	0.0961548	1	0.1482
MRPS35	-2.14298	0.0963438	1	0.1809
PLK1	2.14271	0.0964081	1	0.0634
KNDC1	-2.1426	0.0964348	1	0.2372
OR6J1	2.1422	0.0965333	1	0.0393
FKBP1C	2.14202	0.0965764	1	0.0261909
SPI1	2.14145	0.0967124	1	0.0932
ZPBP2	-2.14136	0.0967355	1	0.1002
PRMT2	-2.14111	0.0967948	1	0.1452
FLT3	-2.14094	0.0968368	1	0.1029
AGRP	-2.14001	0.097062	1	0.0377
SEMG2	-1.65903	0.0971097	1	0.185681
DOK6	-2.13978	0.0971175	1	0.0501
USE1	2.1397	0.0971365	1	0.0361
NRBF2	2.13969	0.0971395	1	0.0978
HOXC8	-2.1394	0.0972088	1	0.0369406
HKDC1	-2.13928	0.0972394	1	0.1116
FAM20C	-2.13807	0.0975326	1	0.1149
G6PC2	-2.13803	0.0975441	1	0.1703
RARG	-2.13779	0.0976022	1	0.0455
CFC1	-2.13739	0.0976977	1	0.0665
CFHR4	2.1362	0.0979892	1	0.2433
LGALS8	-2.13555	0.0981494	1	0.0208
FGFBP3	2.13554	0.0981505	1	0.0551
SKIL	-2.13529	0.098212	1	0.1168
CLIP3	-2.13493	0.0982997	1	0.0531
NOP56	-2.13465	0.0983683	1	0.0429
STK35	-2.13464	0.0983716	1	0.1373
TRIML2	-2.13389	0.0985546	1	0.0418
ADPRH	-2.13258	0.0988773	1	0.0534
EPHA1	-2.1319	0.0990445	1	0.1209
POU5F1	2.13182	0.0990652	1	0.0778
MKNK2	-2.13161	0.099116	1	0.1021
INHBA	-2.13123	0.0992098	1	0.1334
MYF6	-2.13114	0.0992325	1	0.0589
TNFRSF10B	2.1302	0.0994663	1	0.0532
KRTAP4-16	2.13014	0.0994795	1	0.0753
KDM5B	2.12958	0.0996189	1	0.1677
TOX3	2.12947	0.0996472	1	0.0523
PGAM1	-2.12924	0.0997035	1	0.0279
LYZ	2.12902	0.0997589	1	0.0929
AKR7A2	2.12888	0.099793	1	0.0468
ATL2	-2.12848	0.0998912	1	0.0703
OGDHL	2.12847	0.0998951	1	0.1348
XAGE2	2.12846	0.0998967	1	0.1745
TUBGCP2	-2.12839	0.0999153	1	0.145
EPS15L1	2.12819	0.0999642	1	0.1223
ADGRG1	-2.12816	0.0999706	1	0.039
ZW10	2.128	0.100012	1	0.0779
CAPS	2.12784	0.10005	1	0.041
TSPAN12	-2.12767	0.100094	1	0.0371
DDIAS	-2.12763	0.100104	1	0.0764
RASA4	-2.12671	0.100333	1	0.1105
WNK4	2.12531	0.100683	1	0.0985
SLC12A9	-2.12524	0.100699	1	0.0894
GFRA3	-2.12438	0.100916	1	0.1031
GUF1	-2.12393	0.101029	1	0.0673
ZNF20	2.12368	0.101091	1	0.3481
RBM4	2.12341	0.101159	1	0.0489
MRPL12	-2.12296	0.101271	1	0.0734
SLC7A7	-2.12267	0.101344	1	0.0179
TMEM98	-2.12232	0.101433	1	0.0983
CLEC17A	-2.12231	0.101436	1	0.1562
GPN3	2.122	0.101514	1	0.0452
PTBP2	-2.12185	0.10155	1	0.0359185
KCNS2	-2.12148	0.101643	1	0.1133
TCF15	-2.12137	0.101671	1	0.048
IFNL1	2.1211	0.101741	1	0.1036
INIP	-2.1203	0.101943	1	0.0302
TMEM119	-2.1197	0.102095	1	0.0384
ANO1	-2.11729	0.102705	1	0.076
TEX11	2.1169	0.102804	1	0.0899
CYP20A1	2.11662	0.102876	1	0.1424
ZNF468	2.1165	0.102906	1	0.4387
GBP1	2.11641	0.102929	1	0.1351
OSGEP	2.11635	0.102946	1	0.0272
PRKCE	-2.11618	0.10299	1	0.1615
C10ORF67	-2.11602	0.103029	1	0.03
DEFA6	2.11574	0.103101	1	0.1312
SMAP1	2.11517	0.103247	1	0.1145
FAM227A	-2.11509	0.103268	1	0.1423
HSD17B4	2.11506	0.103274	1	0.1537
PLSCR1	2.1149	0.103314	1	0.1083
KIF26B	-2.11435	0.103457	1	0.2476
KLRK1	2.11428	0.103475	1	0.0795
KCNK15	-2.11363	0.103642	1	0.2177
DHPS	2.11355	0.103661	1	0.047
MKX	2.11325	0.103738	1	0.0787
ASTN2	2.1132	0.10375	1	0.0967
OR56A3	2.11314	0.103768	1	0.0688
ESR2	-2.11312	0.103771	1	0.1493
ECHS1	-2.11306	0.103788	1	0.1014
SSPN	2.1118	0.10411	1	0.0708
OR5B12	2.11117	0.104274	1	0.1819
OR52J3	2.11106	0.104302	1	0.1119
NCALD	-2.11058	0.104425	1	0.0305551
APOBEC3H	-2.11036	0.104482	1	0.2039
CYP1A1	2.11011	0.104546	1	0.082
UBE3B	-2.1101	0.104549	1	0.0348
DNAAF1	-2.10954	0.104694	1	0.1171
CT47A2	2.10914	0.104799	1	0.0467234
SMIM38	-2.10893	0.104853	1	0.0592
PRELP	-2.10866	0.104921	1	0.0824
TEX13D	2.10809	0.10507	1	0.2518
WNT2	-2.10733	0.105268	1	0.0559
BRS3	-2.10729	0.105277	1	0.0628
NAA11	-2.10729	0.105277	1	0.0659
VSIG4	2.10709	0.105329	1	0.1031
RBFA	-2.10642	0.105504	1	0.21
TNNT1	-2.10636	0.105519	1	0.0709
PCDHA7	2.10622	0.105556	1	0.1432
UPK1B	2.10611	0.105584	1	0.0479
TRPC7	-2.10579	0.105668	1	0.1585
SLC22A1	-2.10512	0.105844	1	0.0543
DCAF4L2	-2.10481	0.105924	1	0.0545819
OR5M1	2.1045	0.106004	1	0.1113
GPR4	2.10434	0.106046	1	0.042
KRTAP3-1	-2.10425	0.106071	1	0.0475
SUN5	-2.10419	0.106087	1	0.0989
DNAH8	-2.10373	0.106205	1	0.0972
ARHGAP1	2.10332	0.106313	1	0.1099
SH2D3C	2.10311	0.106368	1	0.0699
HLA-DPA1	2.10207	0.106641	1	0.0855
NFX1	-2.1017	0.106739	1	0.0878
TMEM203	-2.1005	0.107054	1	0.0469
ABHD1	-2.10038	0.107086	1	0.1767
NOSTRIN	-2.10036	0.10709	1	0.1463
HOXA13	2.10022	0.107128	1	0.0383
BHLHA9	-2.09984	0.10723	1	0.1254
OR4C46	2.09964	0.107281	1	0.1017
SNX20	-2.09955	0.107304	1	0.096
TP53BP2	2.09952	0.107313	1	0.1374
TIMM10	2.09933	0.107364	1	0.0555055
RTP1	-2.09669	0.108064	1	0.023
LRP1B	2.09644	0.10813	1	0.2374
LPP	-2.09628	0.108172	1	0.0411
YKT6	-2.09545	0.108392	1	0.0467
SLC1A7	-2.09544	0.108397	1	0.0662
ABCB11	2.09527	0.108441	1	0.1379
SRR	-2.09478	0.108572	1	0.1215
CRYGN	-2.09432	0.108693	1	0.093
KHK	-2.09421	0.108724	1	0.0435
OR6X1	2.094	0.10878	1	0.1049
NCAPH2	-2.09384	0.108823	1	0.1098
KLHL32	-2.09327	0.108974	1	0.0766
GATA5	-2.09316	0.109005	1	0.094
TIMP1	-2.09296	0.10906	1	0.0534
SPIN2A	2.09245	0.109196	1	0.152
BLK	-2.0924	0.109209	1	0.1865
ZNF827	2.09165	0.109411	1	0.1191
MEDAG	2.09146	0.109462	1	0.0422
ASCC2	2.09124	0.10952	1	0.1296
DTNA	2.09108	0.109563	1	0.0392
ESPN	2.091	0.109584	1	0.0347
LIPJ	-2.09074	0.109654	1	0.0657
PINK1	2.09063	0.109684	1	0.0301
DTL	-2.08998	0.10986	1	0.092
SNTB2	2.08965	0.109949	1	0.0479
ZDHHC11B	-2.08953	0.109979	1	0.1594
GFM1	-2.08895	0.110135	1	0.1574
KRTAP10-7	2.08848	0.110263	1	0.1696
MADCAM1	-2.08809	0.11037	1	0.1813
NR1D2	2.08772	0.11047	1	0.1764
PRAMEF33	2.08743	0.110549	1	0.3456
CNTRL	2.0872	0.110611	1	0.2237
CD177	-2.08697	0.110672	1	0.0817
H2BC9	-2.0847	0.111289	1	0.149499
SLC39A4	-2.08461	0.111313	1	0.1205
PRSS33	2.08403	0.111472	1	0.0423
IER3IP1	-2.08371	0.11156	1	0.0559
GLI3	-2.08371	0.11156	1	0.1717
PBX4	2.08362	0.111583	1	0.1605
FAM189A2	-2.08346	0.111627	1	0.0829
FAXDC2	2.08317	0.111706	1	0.2568
GDF11	-2.08282	0.111802	1	0.0416
TIMM9	-2.08278	0.111814	1	0.0215335
GALNTL5	-2.08237	0.111926	1	0.0749
SLC6A7	-2.08193	0.112048	1	0.0868
DCANP1	2.0816	0.112137	1	0.0847
PRRG3	-2.08104	0.112291	1	0.129
TENM2	-2.08069	0.112386	1	0.1728
NONO	-2.08054	0.112427	1	0.1055
IFNA16	2.08053	0.112432	1	0.1784
NOTCH4	2.08023	0.112512	1	0.1514
LRRC37A	-2.08011	0.112548	1	0.2119
COL11A1	2.07991	0.112602	1	0.056
ATP13A1	2.07977	0.112641	1	0.151
CCDC116	-2.07952	0.112709	1	0.1181
ZP1	-2.07899	0.112855	1	0.227
IL17C	-2.07899	0.112856	1	0.0583
CXCR5	-2.07828	0.113052	1	0.1654
GPNMB	-2.07796	0.11314	1	0.0799
SEC63	-2.07755	0.113251	1	0.0657
RNF2	-2.07708	0.113383	1	0.0319032
TOP3A	-2.07685	0.113446	1	0.0795
FOXL2NB	2.07639	0.113574	1	0.0432043
PPDPF	-2.076	0.113681	1	0.0333
LBHD2	-2.07542	0.113843	1	0.0653
FAM246B	-2.07505	0.113946	1	0.0728
CDYL2	-2.07472	0.114038	1	0.2363
ZNF557	-2.07462	0.114064	1	0.318
DCLRE1B	-2.07459	0.114075	1	0.0947
REG3A	2.07427	0.114163	1	0.094
SPRY3	-2.07359	0.114351	1	0.0535
DIAPH3	2.07354	0.114366	1	0.0898
CNFN	-2.07348	0.114384	1	0.0917
ADGRF2	2.07287	0.114553	1	0.073
GET4	-2.07257	0.114636	1	0.0709
TRMT61B	-2.07232	0.114707	1	0.1614
AKTIP	2.07221	0.114737	1	0.0336
PRND	-2.0721	0.114769	1	0.048
PFDN1	-2.07173	0.114872	1	0.0351
ZC3H14	2.07153	0.114928	1	0.144
CYP11B1	2.07151	0.114935	1	0.093
AKR1C3	2.07124	0.115008	1	0.0938
OR10J1	2.07104	0.115065	1	0.0866
TMEM183A	2.07065	0.115174	1	0.043
DCAF8L2	2.07057	0.115198	1	0.0952
TMEM143	-2.07007	0.115338	1	0.1084
NACAD	-2.07005	0.115342	1	0.0906
FAM71E2	-2.07003	0.11535	1	0.2165
SNUPN	-2.06997	0.115365	1	0.087
B4GAT1	-2.06971	0.115439	1	0.0681
THOP1	-2.06969	0.115443	1	0.1678
WDR87	-2.0692	0.115583	1	0.19
ZFAND1	2.06865	0.115736	1	0.115
CLDN9	2.06796	0.11593	1	0.0388
PPP1R21	2.06775	0.115991	1	0.0586
CSRP3	-2.06757	0.116043	1	0.0302
FAM160B2	-2.06737	0.116097	1	0.1742
IMPACT	2.06696	0.116215	1	0.1329
TSPAN6	-2.06692	0.116226	1	0.0555
MTIF2	-2.06628	0.116407	1	0.1916
COL9A2	-2.06619	0.116433	1	0.1633
ANKRD52	-2.06616	0.116439	1	0.0792
ACTR3B	2.06603	0.116478	1	0.0252
ZNF563	2.06599	0.116489	1	0.4227
RNH1	-2.06545	0.116642	1	0.1149
H3-4	-2.06533	0.116677	1	0.0793
HNF4A	-2.06497	0.116778	1	0.0653
CLK1	2.06458	0.116889	1	0.1196
ACTN3	-2.06449	0.116914	1	0.1361
ZNF33B	2.06442	0.116933	1	0.1308
RAB27B	-2.06416	0.117007	1	0.0701
EGLN2	-2.06412	0.11702	1	0.0891
ARHGEF4	-2.06372	0.117132	1	0.1318
ATP9B	-2.06344	0.117214	1	0.1894
CXXC4	-2.06257	0.11746	1	0.0795
SEBOX	-2.06249	0.117484	1	0.2599
CDC42EP1	-2.06244	0.117497	1	0.0805
POLR1D	-2.06179	0.117684	1	0.0745
OASL	-2.06168	0.117714	1	0.1252
TAS2R9	2.06145	0.117779	1	0.0962
GJC3	-2.06075	0.117981	1	0.0692
LIPT1	2.06038	0.118086	1	0.0851
MBD3L3	2.06033	0.118101	1	0.0557
MAGEB6B	2.05973	0.118272	1	0.3608
SCMH1	-2.05958	0.118315	1	0.0738
ISCU	-2.05948	0.118344	1	0.0617
CNBD2	-2.05911	0.118451	1	0.117
SLC30A8	2.05893	0.118504	1	0.1648
TMEM256	-2.05885	0.118527	1	0.0381
CFC1B	-2.0581	0.118741	1	0.0944
SEPTIN5	-2.058	0.11877	1	0.0862
SPACA4	-2.05783	0.11882	1	0.0528
AAK1	-2.05758	0.118893	1	0.1341
ARFIP1	2.05754	0.118903	1	0.0562
DNAJC8	-2.0571	0.119029	1	0.0512
NDUFA6	-2.05693	0.119078	1	0.0582
DUOX2	-2.05674	0.119133	1	0.0615
PHLDB2	-2.05656	0.119187	1	0.1904
SOX21	-2.05641	0.119229	1	0.032
NEK6	-2.05635	0.119247	1	0.0613
SOX13	2.0563	0.11926	1	0.1287
DENND1B	2.05627	0.11927	1	0.1402
WDR92	2.05604	0.119335	1	0.0376
GYPA	2.05588	0.119382	1	0.2037
ETV3L	2.05586	0.119389	1	0.1481
OR4C11	2.05559	0.119467	1	0.0627
DNAJB9	-2.05532	0.119544	1	0.1033
FLT4	-2.05444	0.1198	1	0.2472
OXR1	2.05367	0.120022	1	0.1208
DCP1A	-2.05328	0.120137	1	0.078
VAMP5	-2.0532	0.120158	1	0.0903
ARSB	2.05318	0.120165	1	0.1042
ADAMTS17	-2.05291	0.120243	1	0.1346
LARS1	2.05237	0.120401	1	0.0725
MST1R	-2.05225	0.120437	1	0.1509
NR1I2	2.05219	0.120453	1	0.1446
DSG1	-2.05217	0.120458	1	0.1382
PMM1	-2.05187	0.120547	1	0.0453
USP17L18	2.05134	0.120702	1	0.0276077
AKNA	2.05053	0.120938	1	0.1718
SLCO1B3-SLCO1B7	-2.05052	0.120942	1	0.2263
KRTAP10-6	2.04953	0.121232	1	0.126
CCDC12	-2.04922	0.121321	1	0.0402
RPS6	-2.049	0.121386	1	0.0265027
C6ORF226	2.04887	0.121424	1	0.0289
CHRNB2	2.04823	0.121613	1	0.1101
TMEM47	-2.04787	0.121718	1	0.0311
CCDC40	-2.04779	0.121741	1	0.2072
OR5D16	2.04777	0.121747	1	0.052
RBMXL3	1.54745	0.121756	1	0.184945
FAM104A	2.04763	0.121789	1	0.0707
IQCA1	-2.04693	0.121995	1	0.0971
PPEF2	-2.04691	0.122001	1	0.131
PLGRKT	2.04674	0.122052	1	0.0311
MCTP2	2.04636	0.122162	1	0.088
USP43	-2.04568	0.122365	1	0.2703
NDUFA10	-2.04529	0.122479	1	0.1457
C1S	-2.04523	0.122498	1	0.1238
OR52N4	2.04515	0.122522	1	0.0738
TMEM239	-2.04505	0.122549	1	0.06
MSANTD2	-2.0445	0.122711	1	0.0396
CNMD	2.04428	0.122777	1	0.0648
MUC1	2.04402	0.122856	1	0.0252
NXPH3	-2.04397	0.122871	1	0.1631
HOPX	-2.04395	0.122874	1	0.0529
SNED1	-2.04376	0.122931	1	0.2195
DHX9	-2.04372	0.122944	1	0.2131
KCNA4	2.04366	0.122962	1	0.0779
PPM1B	-2.0436	0.12298	1	0.0557
HLCS	2.04349	0.123012	1	0.0903
POLR2K	-2.04326	0.123081	1	0.035741
AFAP1L2	-2.04318	0.123103	1	0.0487
TCEAL6	2.04252	0.1233	1	0.0703
SLC2A14	-2.04227	0.123373	1	0.1947
DIRAS2	-2.04214	0.123412	1	0.0792
LIM2	-2.04214	0.123414	1	0.0891
NRROS	-2.04199	0.123458	1	0.2448
HAUS6	2.04185	0.1235	1	0.1668
F2RL2	2.04185	0.1235	1	0.067
GPR18	-2.04165	0.12356	1	0.0868
CYFIP2	-2.0414	0.123633	1	0.043735
IFFO1	2.04127	0.123672	1	0.0872
NAGPA	-2.041	0.123753	1	0.0678
RNF207	-2.04098	0.12376	1	0.1392
PABPC1L	-2.04067	0.12385	1	0.0811
FKBP2	-2.04066	0.123855	1	0.0558
CFH	-2.04063	0.123862	1	0.075
EPHX2	-2.04063	0.123863	1	0.0789
LARP1B	2.0406	0.123871	1	0.1517
CCDC152	2.03972	0.124134	1	0.025
COX8A	-2.03933	0.124252	1	0.0751
CHRDL2	2.03858	0.124476	1	0.0654
SNX32	2.03843	0.124522	1	0.1392
JMJD7	-2.03807	0.124627	1	0.045
CCDC178	-2.03796	0.124663	1	0.1502
LIG1	-2.03785	0.124696	1	0.1986
[truncated: 17,138 more rows]
