# Supplementary material for: RERconverge Expansion: Using Relative Evolutionary Rates to Study Complex Categorical Trait Evolution
Source: bioRxiv. 2023 Dec 7:2023.12.06.570425. Preprint. [Version 1] doi: 10.1101/2023.12.06.570425 (PMC10723433; doi:10.1101/2023.12.06.570425)
Supplement: Supplement 3 [file media-3.xls]

## Sheet: Canonical omnibus
	stat	pval	p.adj	num.genes	permpvals
KEGG_STARCH_AND_SUCROSE_METABOLISM	0.149365	0.00010004	0.0318629	52	0.0021
BIOCARTA_TGFB_PATHWAY	0.125381	0.0293205	0.747086	19	0.0033
REACTOME_METABOLISM_OF_POLYAMINES	0.114174	0.0696374	0.999974	14	0.0082
BIOCARTA_NUCLEARRS_PATHWAY	0.194407	0.00591018	0.376478	14	0.0084
KEGG_ARGININE_AND_PROLINE_METABOLISM	0.0748502	0.0351938	0.800659	49	0.0126
REACTOME_PHASE_II_CONJUGATION	0.0860898	0.00682204	0.395058	69	0.0134
PID_GLYPICAN_1PATHWAY	0.096692	0.0411544	0.85952	27	0.0175
KEGG_SNARE_INTERACTIONS_IN_VESICULAR_TRANSPORT	0.0379334	0.218971	0.999974	35	0.0179
REACTOME_RNA_POL_III_TRANSCRIPTION	0.0536554	0.150844	0.999974	31	0.0192
KEGG_DILATED_CARDIOMYOPATHY	0.0764289	0.0067565	0.395058	88	0.0193
REACTOME_G_ALPHA_I_SIGNALLING_EVENTS	0.0367796	0.0442048	0.879951	183	0.0197
REACTOME_NEPHRIN_INTERACTIONS	0.122207	0.0326637	0.783656	19	0.0212
REACTOME_BIOLOGICAL_OXIDATIONS	0.0739053	0.00148446	0.2108	137	0.0231
KEGG_SULFUR_METABOLISM	0.112558	0.0800656	0.999974	13	0.0242
REACTOME_SIGNALING_BY_RHO_GTPASES	0.0877395	0.000773268	0.154215	110	0.0264
REACTOME_ABACAVIR_TRANSPORT_AND_METABOLISM	0.160111	0.0398234	0.845582	10	0.0275
REACTOME_RNA_POL_I_RNA_POL_III_AND_MITOCHONDRIAL_TRANSCRIPTION	0.0404013	0.148329	0.999974	56	0.0288
KEGG_TRYPTOPHAN_METABOLISM	0.100449	0.0161844	0.61984	38	0.029
KEGG_GLYCINE_SERINE_AND_THREONINE_METABOLISM	0.0943894	0.0394124	0.845582	29	0.0295
REACTOME_POTASSIUM_CHANNELS	0.069316	0.00968001	0.456753	96	0.0312
KEGG_SELENOAMINO_ACID_METABOLISM	0.0634399	0.146313	0.999974	23	0.0325
REACTOME_ADENYLATE_CYCLASE_ACTIVATING_PATHWAY	0.222078	0.00752677	0.397538	10	0.0329
REACTOME_STRIATED_MUSCLE_CONTRACTION	0.149355	0.00364012	0.265498	27	0.0353
REACTOME_NEURONAL_SYSTEM	0.0288698	0.0540419	0.904298	267	0.0355
PID_INTEGRIN_A9B1_PATHWAY	0.153275	0.00470011	0.315154	24	0.0357
REACTOME_MUSCLE_CONTRACTION	0.0977094	0.0134319	0.590078	43	0.0367
REACTOME_LIPID_DIGESTION_MOBILIZATION_AND_TRANSPORT	0.0635838	0.0748749	0.999974	43	0.037
REACTOME_ADENYLATE_CYCLASE_INHIBITORY_PATHWAY	0.147507	0.0328275	0.783656	13	0.0387
PID_INTEGRIN5_PATHWAY	0.108267	0.066987	0.999974	16	0.039
REACTOME_AQUAPORIN_MEDIATED_TRANSPORT	0.0370305	0.190294	0.999974	47	0.0406
REACTOME_RNA_POL_III_TRANSCRIPTION_INITIATION_FROM_TYPE_2_PROMOTER	0.0608538	0.167345	0.999974	21	0.0428
REACTOME_CLASS_C_3_METABOTROPIC_GLUTAMATE_PHEROMONE_RECEPTORS	0.145109	0.0350828	0.800659	13	0.0447
REACTOME_TRANSCRIPTION	-0.00375513	0.557592	0.999974	126	0.0457
REACTOME_GABA_B_RECEPTOR_ACTIVATION	0.024262	0.307439	0.999974	36	0.0462
PID_LPA4_PATHWAY	0.166262	0.0129256	0.588117	15	0.05
REACTOME_IL1_SIGNALING	0.0690636	0.0760468	0.999974	36	0.0503
REACTOME_NRAGE_SIGNALS_DEATH_THROUGH_JNK	0.118024	0.00375115	0.265498	43	0.0518
REACTOME_INTERACTION_BETWEEN_L1_AND_ANKYRINS	0.169675	0.00357434	0.265498	21	0.0528
REACTOME_GABA_RECEPTOR_ACTIVATION	0.0209198	0.304741	0.999974	50	0.0529
KEGG_OXIDATIVE_PHOSPHORYLATION	0.0809117	0.00278963	0.265498	99	0.0562
REACTOME_POST_NMDA_RECEPTOR_ACTIVATION_EVENTS	0.0880265	0.0477588	0.896705	30	0.0566
REACTOME_G_ALPHA1213_SIGNALLING_EVENTS	0.0552292	0.0555061	0.904298	70	0.0572
REACTOME_DOWNREGULATION_OF_TGF_BETA_RECEPTOR_SIGNALING	0.0483825	0.2328	0.999974	19	0.0602
REACTOME_GLUCURONIDATION	0.136196	0.0227871	0.688986	18	0.0618
REACTOME_P2Y_RECEPTORS	0.13249	0.056075	0.904298	12	0.0632
REACTOME_METABOLISM_OF_STEROID_HORMONES_AND_VITAMINS_A_AND_D	0.103498	0.0184882	0.61984	34	0.0656
REACTOME_REGULATION_OF_WATER_BALANCE_BY_RENAL_AQUAPORINS	0.0271415	0.276546	0.999974	40	0.0656
REACTOME_ACTIVATION_OF_CHAPERONES_BY_ATF6_ALPHA	0.089762	0.151382	0.999974	11	0.0662
REACTOME_FGFR2C_LIGAND_BINDING_AND_ACTIVATION	0.0592911	0.238566	0.999974	12	0.0662
KEGG_HYPERTROPHIC_CARDIOMYOPATHY_HCM	0.0502796	0.058312	0.928618	82	0.0663
KEGG_ASCORBATE_AND_ALDARATE_METABOLISM	0.140818	0.00744349	0.397538	25	0.0678
KEGG_RENIN_ANGIOTENSIN_SYSTEM	0.0880897	0.104418	0.999974	17	0.0683
BIOCARTA_AKAP13_PATHWAY	0.0747042	0.195543	0.999974	11	0.0688
BIOCARTA_ALK_PATHWAY	0.0302671	0.262301	0.999974	37	0.069
KEGG_ALZHEIMERS_DISEASE	0.0736176	0.00148917	0.2108	138	0.0715
REACTOME_ACTIVATED_TAK1_MEDIATES_P38_MAPK_ACTIVATION	0.0846175	0.120747	0.999974	16	0.0732
REACTOME_BASIGIN_INTERACTIONS	0.0790484	0.0902164	0.999974	24	0.0757
REACTOME_DOWNSTREAM_TCR_SIGNALING	0.059922	0.117038	0.999974	33	0.0766
KEGG_BETA_ALANINE_METABOLISM	0.101991	0.0529545	0.904298	21	0.0771
REACTOME_NEUROTRANSMITTER_RECEPTOR_BINDING_AND_DOWNSTREAM_TRANSMISSION_IN_THE_POSTSYNAPTIC_CELL	0.00823266	0.373992	0.999974	129	0.0774
KEGG_LEUKOCYTE_TRANSENDOTHELIAL_MIGRATION	0.0178987	0.256413	0.999974	113	0.0775
KEGG_PANCREATIC_CANCER	-0.000167932	0.501919	0.999974	69	0.0795
REACTOME_CELL_DEATH_SIGNALLING_VIA_NRAGE_NRIF_AND_NADE	0.0777589	0.0232546	0.688986	55	0.0819
PID_INTEGRIN_A4B1_PATHWAY	0.0727087	0.0775296	0.999974	32	0.0819
BIOCARTA_EIF_PATHWAY	0.0124366	0.436028	0.999974	14	0.083
ST_WNT_CA2_CYCLIC_GMP_PATHWAY	0.064851	0.164033	0.999974	19	0.0835
ST_INTEGRIN_SIGNALING_PATHWAY	0.0333063	0.152261	0.999974	80	0.0848
REACTOME_GLUCONEOGENESIS	-2.00013e-05	0.500154	0.999974	31	0.0854
REACTOME_BOTULINUM_NEUROTOXICITY	0.0490512	0.255449	0.999974	15	0.0875
REACTOME_APOPTOTIC_EXECUTION_PHASE	0.0926508	0.0168757	0.61984	44	0.088
REACTOME_RNA_POL_III_TRANSCRIPTION_INITIATION_FROM_TYPE_3_PROMOTER	-0.00294263	0.519883	0.999974	24	0.088
REACTOME_RAS_ACTIVATION_UOPN_CA2_INFUX_THROUGH_NMDA_RECEPTOR	0.123659	0.0546537	0.904298	14	0.0881
NABA_BASEMENT_MEMBRANES	0.125456	0.00305667	0.265498	40	0.0893
PID_RHODOPSIN_PATHWAY	0.0736691	0.105965	0.999974	24	0.0897
REACTOME_SEMA4D_INDUCED_CELL_MIGRATION_AND_GROWTH_CONE_COLLAPSE	0.0572053	0.171322	0.999974	23	0.0931
REACTOME_POL_SWITCHING	0.0633792	0.214495	0.999974	13	0.0931
REACTOME_CGMP_EFFECTS	0.065756	0.167203	0.999974	18	0.0938
REACTOME_ION_TRANSPORT_BY_P_TYPE_ATPASES	0.0924314	0.0332162	0.783656	33	0.0946
PID_CXCR4_PATHWAY	0.0159434	0.294376	0.999974	97	0.1013
REACTOME_PROCESSING_OF_CAPPED_INTRONLESS_PRE_MRNA	-0.012037	0.572024	0.999974	19	0.1013
BIOCARTA_EPHA4_PATHWAY	0.0877798	0.168295	0.999974	10	0.101422
REACTOME_GAP_JUNCTION_TRAFFICKING	0.0798858	0.0755787	0.999974	27	0.1015
REACTOME_VOLTAGE_GATED_POTASSIUM_CHANNELS	0.0939244	0.0166791	0.61984	43	0.1021
REACTOME_GLUTATHIONE_CONJUGATION	0.0882331	0.0716429	0.999974	23	0.105
KEGG_CHRONIC_MYELOID_LEUKEMIA	-0.0053835	0.562156	0.999974	71	0.1051
REACTOME_GAP_JUNCTION_ASSEMBLY	0.112872	0.0487674	0.90043	18	0.107
REACTOME_EXTRACELLULAR_MATRIX_ORGANIZATION	0.0611491	0.0281753	0.732557	82	0.1087
BIOCARTA_NDKDYNAMIN_PATHWAY	0.0782508	0.147133	0.999974	15	0.1099
REACTOME_PASSIVE_TRANSPORT_BY_AQUAPORINS	0.0806082	0.177371	0.999974	11	0.1099
REACTOME_ACTIVATION_OF_CHAPERONE_GENES_BY_XBP1S	0.0280552	0.264949	0.999974	42	0.1101
BIOCARTA_CELL2CELL_PATHWAY	0.142344	0.0326437	0.783656	14	0.1109
KEGG_CARDIAC_MUSCLE_CONTRACTION	0.0324501	0.171177	0.999974	72	0.1112
KEGG_DRUG_METABOLISM_OTHER_ENZYMES	0.0838546	0.0213273	0.662706	49	0.1119
REACTOME_TANDEM_PORE_DOMAIN_POTASSIUM_CHANNELS	0.149109	0.0368982	0.824707	12	0.1119
REACTOME_PROCESSING_OF_INTRONLESS_PRE_MRNAS	-0.0119504	0.561491	0.999974	14	0.1137
KEGG_TYPE_II_DIABETES_MELLITUS	0.0532877	0.105953	0.999974	46	0.117
REACTOME_SULFUR_AMINO_ACID_METABOLISM	0.0310898	0.30302	0.999974	23	0.1173
REACTOME_EGFR_DOWNREGULATION	0.0551727	0.185347	0.999974	22	0.1176
SIG_CHEMOTAXIS	0.0277152	0.265049	0.999974	43	0.1193
PID_ERBB1_INTERNALIZATION_PATHWAY	0.0531281	0.125795	0.999974	39	0.1194
PID_UPA_UPAR_PATHWAY	0.0621597	0.0845366	0.999974	41	0.1201
KEGG_ARRHYTHMOGENIC_RIGHT_VENTRICULAR_CARDIOMYOPATHY_ARVC	0.0659419	0.0260224	0.690677	73	0.1206
REACTOME_TCA_CYCLE_AND_RESPIRATORY_ELECTRON_TRANSPORT	0.056454	0.0259846	0.690677	100	0.1213
KEGG_CHEMOKINE_SIGNALING_PATHWAY	-0.0107398	0.689181	0.999974	180	0.122
REACTOME_PROTEOLYTIC_CLEAVAGE_OF_SNARE_COMPLEX_PROTEINS	0.0255458	0.374942	0.999974	13	0.1227
REACTOME_ETHANOL_OXIDATION	0.152183	0.0478618	0.896705	10	0.1229
KEGG_RETINOL_METABOLISM	0.0787683	0.0154954	0.61984	63	0.1239
REACTOME_CYTOSOLIC_SULFONATION_OF_SMALL_MOLECULES	0.0698994	0.18269	0.999974	14	0.124
KEGG_METABOLISM_OF_XENOBIOTICS_BY_CYTOCHROME_P450	0.116846	0.0004444	0.113233	68	0.1244
NABA_ECM_AFFILIATED	0.0481369	0.0175474	0.61984	163	0.1255
KEGG_DRUG_METABOLISM_CYTOCHROME_P450	0.0959947	0.00280313	0.265498	70	0.1261
REACTOME_LATENT_INFECTION_OF_HOMO_SAPIENS_WITH_MYCOBACTERIUM_TUBERCULOSIS	0.0226334	0.331536	0.999974	31	0.1267
REACTOME_GLUCAGON_SIGNALING_IN_METABOLIC_REGULATION	0.0342467	0.258318	0.999974	30	0.1268
KEGG_REGULATION_OF_ACTIN_CYTOSKELETON	0.0175112	0.19561	0.999974	205	0.1272
KEGG_BASAL_TRANSCRIPTION_FACTORS	0.0347076	0.238942	0.999974	35	0.128
PID_P38_MKK3_6PATHWAY	0.0269145	0.320814	0.999974	25	0.1281
PID_WNT_NONCANONICAL_PATHWAY	0.0127208	0.403281	0.999974	31	0.1281
REACTOME_MEMBRANE_TRAFFICKING	0.00227977	0.466211	0.999974	117	0.1281
REACTOME_HDL_MEDIATED_LIPID_TRANSPORT	0.116234	0.0661406	0.999974	14	0.1306
REACTOME_DEGRADATION_OF_THE_EXTRACELLULAR_MATRIX	0.0754807	0.0799417	0.999974	29	0.1314
KEGG_PENTOSE_AND_GLUCURONATE_INTERCONVERSIONS	0.0930838	0.0472022	0.896705	27	0.1344
REACTOME_ASSOCIATION_OF_LICENSING_FACTORS_WITH_THE_PRE_REPLICATIVE_COMPLEX	0.0721061	0.193635	0.999974	12	0.1371
REACTOME_GPVI_MEDIATED_ACTIVATION_CASCADE	0.0381442	0.23504	0.999974	30	0.1387
REACTOME_DCC_MEDIATED_ATTRACTIVE_SIGNALING	0.0565454	0.240206	0.999974	13	0.1398
REACTOME_INWARDLY_RECTIFYING_K_CHANNELS	-0.00431355	0.532008	0.999974	29	0.1408
ST_PHOSPHOINOSITIDE_3_KINASE_PATHWAY	-0.00756918	0.562363	0.999974	36	0.1421
REACTOME_TGF_BETA_RECEPTOR_SIGNALING_ACTIVATES_SMADS	0.0152585	0.402234	0.999974	22	0.1424
KEGG_FOCAL_ADHESION	0.0333522	0.0559487	0.904298	194	0.1445
PID_DELTA_NP63_PATHWAY	0.0437476	0.16083	0.999974	43	0.1469
PID_BETA_CATENIN_DEG_PATHWAY	0.0332129	0.317804	0.999974	17	0.1472
REACTOME_PLC_BETA_MEDIATED_EVENTS	0.0270115	0.282505	0.999974	38	0.1473
REACTOME_NITRIC_OXIDE_STIMULATES_GUANYLATE_CYCLASE	0.0619123	0.157563	0.999974	22	0.1476
REACTOME_SIGNAL_TRANSDUCTION_BY_L1	0.0238756	0.317707	0.999974	33	0.1476
SA_REG_CASCADE_OF_CYCLIN_EXPR	0.030991	0.355098	0.999974	12	0.1476
REACTOME_STEROID_HORMONES	0.112584	0.0180263	0.61984	29	0.1477
REACTOME_RESPIRATORY_ELECTRON_TRANSPORT	0.104054	0.00252033	0.265498	61	0.1478
REACTOME_UNFOLDED_PROTEIN_RESPONSE	0.00500166	0.441425	0.999974	73	0.1484
REACTOME_L1CAM_INTERACTIONS	0.0518552	0.0538652	0.904298	81	0.1486
BIOCARTA_VITCB_PATHWAY	0.0878503	0.156589	0.999974	11	0.1501
REACTOME_ELONGATION_ARREST_AND_RECOVERY	-0.00335291	0.521195	0.999974	21	0.1506
REACTOME_PHASE1_FUNCTIONALIZATION_OF_COMPOUNDS	0.0615536	0.0389056	0.845582	69	0.1508
REACTOME_ACTIVATED_POINT_MUTANTS_OF_FGFR2	0.0177002	0.403227	0.999974	16	0.1509
REACTOME_XENOBIOTICS	0.146873	0.0245019	0.690677	15	0.151
REACTOME_PLATELET_HOMEOSTASIS	0.000507343	0.49416	0.999974	70	0.1515
KEGG_SMALL_CELL_LUNG_CANCER	0.0232983	0.233588	0.999974	82	0.1517
REACTOME_RESPIRATORY_ELECTRON_TRANSPORT_ATP_SYNTHESIS_BY_CHEMIOSMOTIC_COUPLING_AND_HEAT_PRODUCTION_BY_UNCOUPLING_PROTEINS_	0.100542	0.00275928	0.265498	64	0.1518
KEGG_HUNTINGTONS_DISEASE	0.0266599	0.129704	0.999974	152	0.1549
REACTOME_RNA_POL_III_TRANSCRIPTION_TERMINATION	-0.0182485	0.602704	0.999974	17	0.1561
REACTOME_ACTIVATION_OF_KAINATE_RECEPTORS_UPON_GLUTAMATE_BINDING	-0.00601542	0.542239	0.999974	26	0.157
PID_INSULIN_GLUCOSE_PATHWAY	0.0187212	0.373068	0.999974	25	0.1573
SIG_INSULIN_RECEPTOR_PATHWAY_IN_CARDIAC_MYOCYTES	0.00901429	0.412894	0.999974	50	0.1578
REACTOME_MRNA_SPLICING_MINOR_PATHWAY	-0.0372515	0.759733	0.999974	30	0.158
KEGG_B_CELL_RECEPTOR_SIGNALING_PATHWAY	-0.00173666	0.520403	0.999974	73	0.1589
REACTOME_NUCLEOTIDE_LIKE_PURINERGIC_RECEPTORS	0.116096	0.0540294	0.904298	16	0.1598
BIOCARTA_RACCYCD_PATHWAY	0.0167472	0.388293	0.999974	24	0.1611
KEGG_VASOPRESSIN_REGULATED_WATER_REABSORPTION	0.00709843	0.437606	0.999974	41	0.1616
REACTOME_FORMATION_OF_RNA_POL_II_ELONGATION_COMPLEX_	-0.039515	0.780166	0.999974	32	0.162
KEGG_PROPANOATE_METABOLISM	0.0617896	0.120975	0.999974	30	0.163
KEGG_ARACHIDONIC_ACID_METABOLISM	0.0342059	0.18636	0.999974	57	0.1635
SIG_REGULATION_OF_THE_ACTIN_CYTOSKELETON_BY_RHO_GTPASES	0.0124333	0.403946	0.999974	32	0.1637
KEGG_GLUTATHIONE_METABOLISM	0.0217102	0.303606	0.999974	47	0.1644
REACTOME_CA_DEPENDENT_EVENTS	0.0636679	0.135451	0.999974	25	0.1656
REACTOME_SMOOTH_MUSCLE_CONTRACTION	0.0230124	0.360904	0.999974	20	0.1664
REACTOME_PROCESSIVE_SYNTHESIS_ON_THE_LAGGING_STRAND	0.0516502	0.244382	0.999974	15	0.1665
REACTOME_TRANSFERRIN_ENDOCYTOSIS_AND_RECYCLING	-0.0121289	0.583065	0.999974	25	0.1665
PID_MTOR_4PATHWAY	-0.00268649	0.530233	0.999974	67	0.1666
REACTOME_ABORTIVE_ELONGATION_OF_HIV1_TRANSCRIPT_IN_THE_ABSENCE_OF_TAT	0.00111787	0.493827	0.999974	16	0.1676
REACTOME_GPCR_DOWNSTREAM_SIGNALING	0.0434633	3.39941e-05	0.0222529	774	0.1677
KEGG_T_CELL_RECEPTOR_SIGNALING_PATHWAY	0.00511069	0.429158	0.999974	103	0.1681
REACTOME_RNA_POL_II_PRE_TRANSCRIPTION_EVENTS	-0.0365082	0.808816	0.999974	48	0.1713
REACTOME_PEPTIDE_CHAIN_ELONGATION	-0.0520969	0.926338	0.999974	65	0.1721
BIOCARTA_RHO_PATHWAY	0.055404	0.147042	0.999974	30	0.1752
PID_IL8_CXCR1_PATHWAY	0.0356283	0.268912	0.999974	25	0.1752
REACTOME_HORMONE_SENSITIVE_LIPASE_HSL_MEDIATED_TRIACYLGLYCEROL_HYDROLYSIS	0.0331969	0.351557	0.999974	11	0.1756
REACTOME_SIGNALING_BY_ACTIVATED_POINT_MUTANTS_OF_FGFR1	0.0274279	0.376423	0.999974	11	0.1765
BIOCARTA_CELLCYCLE_PATHWAY	0.0177978	0.386379	0.999974	22	0.1768
REACTOME_INFLUENZA_VIRAL_RNA_TRANSCRIPTION_AND_REPLICATION	-0.0515067	0.941571	0.999974	78	0.1772
REACTOME_APOPTOTIC_CLEAVAGE_OF_CELLULAR_PROTEINS	0.10208	0.0171363	0.61984	36	0.1773
REACTOME_NOD1_2_SIGNALING_PATHWAY	0.0761347	0.0817993	0.999974	28	0.1775
REACTOME_N_GLYCAN_ANTENNAE_ELONGATION_IN_THE_MEDIAL_TRANS_GOLGI	0.00872161	0.449062	0.999974	18	0.178
REACTOME_G1_PHASE	-0.0136687	0.60697	0.999974	33	0.1786
REACTOME_NFKB_ACTIVATION_THROUGH_FADD_RIP1_PATHWAY_MEDIATED_BY_CASPASE_8_AND10	0.058848	0.249644	0.999974	11	0.1789
REACTOME_BASE_EXCISION_REPAIR	0.0584578	0.188996	0.999974	19	0.1793
REACTOME_PROSTACYCLIN_SIGNALLING_THROUGH_PROSTACYCLIN_RECEPTOR	-0.0391215	0.705923	0.999974	16	0.18
REACTOME_CREB_PHOSPHORYLATION_THROUGH_THE_ACTIVATION_OF_CAMKII	0.0680853	0.207145	0.999974	12	0.1803
REACTOME_TAK1_ACTIVATES_NFKB_BY_PHOSPHORYLATION_AND_ACTIVATION_OF_IKKS_COMPLEX	0.0232527	0.349848	0.999974	23	0.1811
REACTOME_RESOLUTION_OF_AP_SITES_VIA_THE_MULTIPLE_NUCLEOTIDE_PATCH_REPLACEMENT_PATHWAY	0.0574545	0.206193	0.999974	17	0.1813
KEGG_MELANOMA	-0.0123143	0.639769	0.999974	71	0.1837
BIOCARTA_GLYCOLYSIS_PATHWAY	0.0240074	0.396349	0.999974	10	0.1845
REACTOME_SYNTHESIS_OF_GLYCOSYLPHOSPHATIDYLINOSITOL_GPI	0.0719458	0.159658	0.999974	16	0.1847
REACTOME_RNA_POL_II_TRANSCRIPTION	-0.0448401	0.9204	0.999974	83	0.1875
REACTOME_CREB_PHOSPHORYLATION_THROUGH_THE_ACTIVATION_OF_RAS	0.043267	0.231739	0.999974	24	0.19
KEGG_LINOLEIC_ACID_METABOLISM	0.0676573	0.103872	0.999974	29	0.1906
KEGG_PURINE_METABOLISM	0.000472679	0.492259	0.999974	143	0.1906
BIOCARTA_G1_PATHWAY	0.00468242	0.466473	0.999974	27	0.1924
REACTOME_TRANSMISSION_ACROSS_CHEMICAL_SYNAPSES	-0.0106519	0.685858	0.999974	176	0.195
REACTOME_RNA_POL_III_CHAIN_ELONGATION	-0.0279868	0.646211	0.999974	15	0.1981
REACTOME_SIGNALING_BY_GPCR	0.032538	0.000847336	0.154215	869	0.1985
KEGG_BASE_EXCISION_REPAIR	0.0495741	0.16245	0.999974	33	0.1988
REACTOME_LIPOPROTEIN_METABOLISM	0.0410033	0.230627	0.999974	27	0.1991
REACTOME_PHOSPHOLIPASE_C_MEDIATED_CASCADE	0.0420034	0.154963	0.999974	49	0.2002
PID_TXA2PATHWAY	0.0204305	0.303795	0.999974	53	0.2022
REACTOME_REGULATION_OF_SIGNALING_BY_CBL	0.0167485	0.402894	0.999974	18	0.2023
REACTOME_PKA_MEDIATED_PHOSPHORYLATION_OF_CREB	0.0722005	0.151486	0.999974	17	0.2025
KEGG_RNA_POLYMERASE	-0.0390002	0.74564	0.999974	24	0.2026
ST_MYOCYTE_AD_PATHWAY	0.0368647	0.257822	0.999974	26	0.2031
BIOCARTA_SHH_PATHWAY	0.0235487	0.372228	0.999974	16	0.2041
SIG_PIP3_SIGNALING_IN_CARDIAC_MYOCTES	-0.00607529	0.567094	0.999974	65	0.2043
KEGG_VIBRIO_CHOLERAE_INFECTION	-0.00778869	0.575416	0.999974	50	0.2058
REACTOME_ION_CHANNEL_TRANSPORT	0.0332117	0.199738	0.999974	54	0.2064
BIOCARTA_BARRESTIN_SRC_PATHWAY	0.0351265	0.324602	0.999974	14	0.2067
KEGG_TGF_BETA_SIGNALING_PATHWAY	0.00858501	0.393761	0.999974	83	0.2077
BIOCARTA_ARAP_PATHWAY	0.0197268	0.389186	0.999974	17	0.2086
REACTOME_INTEGRIN_CELL_SURFACE_INTERACTIONS	0.0498636	0.0644982	0.999974	78	0.2095
PID_PI3KCI_PATHWAY	0.014058	0.368296	0.999974	48	0.2116
REACTOME_ADP_SIGNALLING_THROUGH_P2RY12	-0.0521428	0.784173	0.999974	19	0.2128
REACTOME_RECYCLING_PATHWAY_OF_L1	0.0403399	0.247135	0.999974	24	0.2133
REACTOME_RECYCLING_OF_BILE_ACIDS_AND_SALTS	0.136735	0.067218	0.999974	10	0.215
KEGG_CYSTEINE_AND_METHIONINE_METABOLISM	0.00477243	0.461685	0.999974	34	0.2151
REACTOME_LAGGING_STRAND_SYNTHESIS	0.0291377	0.330177	0.999974	19	0.2156
KEGG_NICOTINATE_AND_NICOTINAMIDE_METABOLISM	0.0440751	0.237268	0.999974	22	0.2159
REACTOME_SIGNAL_AMPLIFICATION	-0.0529554	0.837943	0.999974	29	0.2166
REACTOME_TCR_SIGNALING	0.02924	0.239833	0.999974	49	0.2175
KEGG_PANTOTHENATE_AND_COA_BIOSYNTHESIS	0.0401504	0.289189	0.999974	16	0.2177
REACTOME_ACTIVATION_OF_NMDA_RECEPTOR_UPON_GLUTAMATE_BINDING_AND_POSTSYNAPTIC_EVENTS	0.0314441	0.263117	0.999974	34	0.2184
KEGG_PARKINSONS_DISEASE	0.0499555	0.0459599	0.896705	96	0.2185
REACTOME_OXYGEN_DEPENDENT_PROLINE_HYDROXYLATION_OF_HYPOXIA_INDUCIBLE_FACTOR_ALPHA	0.0382012	0.330486	0.999974	11	0.218622
REACTOME_MRNA_SPLICING	-0.0543609	0.959671	0.999974	87	0.2191
REACTOME_INSULIN_RECEPTOR_RECYCLING	-0.0369285	0.729927	0.999974	23	0.2192
PID_A6B1_A6B4_INTEGRIN_PATHWAY	0.0509758	0.116204	0.999974	46	0.2193
REACTOME_3_UTR_MEDIATED_TRANSLATIONAL_REGULATION	-0.0608538	0.97269	0.999974	84	0.2203
KEGG_AMINO_SUGAR_AND_NUCLEOTIDE_SUGAR_METABOLISM	0.0148895	0.369424	0.999974	42	0.2212
PID_NETRIN_PATHWAY	0.0174531	0.368451	0.999974	31	0.2225
REACTOME_ENOS_ACTIVATION_AND_REGULATION	0.0194176	0.394051	0.999974	16	0.2237
REACTOME_GLUCOSE_METABOLISM	-0.0158266	0.663878	0.999974	60	0.2261
PID_TAP63_PATHWAY	0.0234485	0.27967	0.999974	52	0.2269
BIOCARTA_MCM_PATHWAY	0.0362422	0.302555	0.999974	17	0.2271
BIOCARTA_PGC1A_PATHWAY	0.0128516	0.42316	0.999974	19	0.2275
REACTOME_DNA_STRAND_ELONGATION	0.0152428	0.386422	0.999974	30	0.2287
REACTOME_N_GLYCAN_TRIMMING_IN_THE_ER_AND_CALNEXIN_CALRETICULIN_CYCLE	-0.00440675	0.521928	0.999974	13	0.2304
KEGG_PROXIMAL_TUBULE_BICARBONATE_RECLAMATION	0.00524088	0.46536	0.999974	23	0.2329
KEGG_ECM_RECEPTOR_INTERACTION	0.0765659	0.00780098	0.397538	84	0.233
KEGG_PRION_DISEASES	0.00588444	0.452112	0.999974	35	0.2341
BIOCARTA_NOS1_PATHWAY	0.0703436	0.157788	0.999974	17	0.2343
REACTOME_CHYLOMICRON_MEDIATED_LIPID_TRANSPORT	0.0316794	0.330512	0.999974	16	0.236
KEGG_GLYCOSPHINGOLIPID_BIOSYNTHESIS_LACTO_AND_NEOLACTO_SERIES	0.0136853	0.406462	0.999974	25	0.2363
PID_TGFBR_PATHWAY	0.0173406	0.331472	0.999974	53	0.2366
BIOCARTA_BARR_MAPK_PATHWAY	0.0175543	0.42014	0.999974	11	0.237524
KEGG_STEROID_HORMONE_BIOSYNTHESIS	0.085156	0.0146243	0.61984	55	0.2381
PID_CDC42_PATHWAY	0.000150592	0.498304	0.999974	67	0.2382
PID_RAC1_REG_PATHWAY	0.047938	0.153578	0.999974	38	0.239
REACTOME_TRAF6_MEDIATED_IRF7_ACTIVATION	0.124918	0.00900002	0.441001	30	0.2419
BIOCARTA_UCALPAIN_PATHWAY	0.0551461	0.215709	0.999974	17	0.2424
REACTOME_HS_GAG_BIOSYNTHESIS	0.0474106	0.184638	0.999974	30	0.2437
REACTOME_ANTIGEN_PRESENTATION_FOLDING_ASSEMBLY_AND_PEPTIDE_LOADING_OF_CLASS_I_MHC	0.0535232	0.203806	0.999974	20	0.2442
REACTOME_FGFR_LIGAND_BINDING_AND_ACTIVATION	0.0227808	0.355834	0.999974	22	0.2442
REACTOME_COLLAGEN_FORMATION	0.0528429	0.0920569	0.999974	53	0.2451
REACTOME_TIGHT_JUNCTION_INTERACTIONS	0.00284227	0.479262	0.999974	28	0.2455
KEGG_TYROSINE_METABOLISM	0.0251583	0.291231	0.999974	40	0.247
KEGG_VALINE_LEUCINE_AND_ISOLEUCINE_DEGRADATION	0.0195069	0.329278	0.999974	43	0.247
REACTOME_FORMATION_OF_THE_HIV1_EARLY_ELONGATION_COMPLEX	-0.0552094	0.83014	0.999974	25	0.2476
REACTOME_TRANS_GOLGI_NETWORK_VESICLE_BUDDING	-0.00569057	0.556335	0.999974	52	0.2482
KEGG_GLYCOSYLPHOSPHATIDYLINOSITOL_GPI_ANCHOR_BIOSYNTHESIS	0.0560598	0.171083	0.999974	24	0.2495
PID_ANTHRAX_PATHWAY	0.0256297	0.361384	0.999974	16	0.2504
REACTOME_SEMA4D_IN_SEMAPHORIN_SIGNALING	0.0277387	0.305886	0.999974	28	0.2506
REACTOME_INHIBITION_OF_VOLTAGE_GATED_CA2_CHANNELS_VIA_GBETA_GAMMA_SUBUNITS	-0.0455628	0.775122	0.999974	23	0.2524
BIOCARTA_ACE2_PATHWAY	0.0401272	0.308272	0.999974	13	0.2538
REACTOME_TRAF6_MEDIATED_NFKB_ACTIVATION	-0.00346202	0.521884	0.999974	21	0.254
REACTOME_CLEAVAGE_OF_GROWING_TRANSCRIPT_IN_THE_TERMINATION_REGION_	-0.0512017	0.852447	0.999974	35	0.2566
REACTOME_SYNTHESIS_OF_VERY_LONG_CHAIN_FATTY_ACYL_COAS	0.052566	0.24803	0.999974	14	0.2578
PID_BCR_5PATHWAY	-0.00263244	0.529184	0.999974	65	0.2586
REACTOME_GLUTAMATE_NEUROTRANSMITTER_RELEASE_CYCLE	0.00117069	0.494172	0.999974	13	0.2594
REACTOME_SIGNAL_ATTENUATION	0.0273162	0.366596	0.999974	13	0.2642
KEGG_ENDOMETRIAL_CANCER	0.00899731	0.411372	0.999974	52	0.2645
REACTOME_CELL_EXTRACELLULAR_MATRIX_INTERACTIONS	0.0338625	0.330511	0.999974	14	0.2658
REACTOME_RNA_POL_I_TRANSCRIPTION_TERMINATION	-0.0183787	0.60634	0.999974	18	0.2669
REACTOME_RESPONSE_TO_ELEVATED_PLATELET_CYTOSOLIC_CA2_	0.0125619	0.353799	0.999974	75	0.2676
BIOCARTA_ECM_PATHWAY	0.0256927	0.334979	0.999974	23	0.2678
REACTOME_POST_TRANSLATIONAL_MODIFICATION_SYNTHESIS_OF_GPI_ANCHORED_PROTEINS	0.0416357	0.235765	0.999974	25	0.2684
PID_ENDOTHELIN_PATHWAY	0.00518426	0.443992	0.999974	62	0.2693
REACTOME_PLATELET_ACTIVATION_SIGNALING_AND_AGGREGATION	-0.00401945	0.575017	0.999974	189	0.2693
PID_ALK1_PATHWAY	-0.0255012	0.673533	0.999974	26	0.2696
REACTOME_MRNA_DECAY_BY_5_TO_3_EXORIBONUCLEASE	0.0789487	0.193725	0.999974	10	0.270259
PID_DNA_PK_PATHWAY	0.0689829	0.169827	0.999974	16	0.2706
PID_HEDGEHOG_2PATHWAY	0.0532633	0.199229	0.999974	21	0.2721
REACTOME_SYNTHESIS_OF_PIPS_AT_THE_PLASMA_MEMBRANE	0.0574044	0.1385	0.999974	30	0.273
REACTOME_GOLGI_ASSOCIATED_VESICLE_BIOGENESIS	-0.00775983	0.571349	0.999974	45	0.2741
REACTOME_NUCLEOTIDE_BINDING_DOMAIN_LEUCINE_RICH_REPEAT_CONTAINING_RECEPTOR_NLR_SIGNALING_PATHWAYS	0.0559676	0.10242	0.999974	43	0.2759
REACTOME_DAG_AND_IP3_SIGNALING	0.0574469	0.150977	0.999974	27	0.2765
KEGG_AXON_GUIDANCE	0.00642045	0.402939	0.999974	124	0.2767
REACTOME_PLATELET_CALCIUM_HOMEOSTASIS	0.0306814	0.335532	0.999974	16	0.2774
REACTOME_JNK_C_JUN_KINASES_PHOSPHORYLATION_AND_ACTIVATION_MEDIATED_BY_ACTIVATED_HUMAN_TAK1	0.0203692	0.388992	0.999974	16	0.2775
REACTOME_CASPASE_MEDIATED_CLEAVAGE_OF_CYTOSKELETAL_PROTEINS	0.0916223	0.135975	0.999974	12	0.2793
BIOCARTA_IL1R_PATHWAY	0.023297	0.324341	0.999974	32	0.2798
REACTOME_MYD88_MAL_CASCADE_INITIATED_ON_PLASMA_MEMBRANE	-0.0305041	0.823473	0.999974	78	0.2811
PID_RXR_VDR_PATHWAY	0.0207585	0.357162	0.999974	26	0.2826
PID_EPHB_FWD_PATHWAY	-0.0167722	0.643015	0.999974	40	0.2844
KEGG_PATHOGENIC_ESCHERICHIA_COLI_INFECTION	-0.0325319	0.788783	0.999974	51	0.2858
REACTOME_OLFACTORY_SIGNALING_PATHWAY	0.065584	3.49338e-05	0.0222529	319	0.2866
KEGG_GALACTOSE_METABOLISM	0.0258492	0.324258	0.999974	26	0.2874
REACTOME_G_BETA_GAMMA_SIGNALLING_THROUGH_PI3KGAMMA	-0.0272007	0.670513	0.999974	22	0.2881
KEGG_PHENYLALANINE_METABOLISM	0.0317129	0.325474	0.999974	17	0.2882
REACTOME_G_PROTEIN_BETA_GAMMA_SIGNALLING	-0.0280743	0.686332	0.999974	25	0.2883
REACTOME_P75_NTR_RECEPTOR_MEDIATED_SIGNALLING	0.0261797	0.220265	0.999974	73	0.2893
REACTOME_IRON_UPTAKE_AND_TRANSPORT	-0.021184	0.667557	0.999974	35	0.2903
KEGG_RIBOSOME	-0.0726445	0.980599	0.999974	68	0.2909
REACTOME_REVERSIBLE_HYDRATION_OF_CARBON_DIOXIDE	0.0646831	0.219	0.999974	12	0.2946
REACTOME_RESOLUTION_OF_AP_SITES_VIA_THE_SINGLE_NUCLEOTIDE_REPLACEMENT_PATHWAY	0.0585076	0.241487	0.999974	12	0.2953
PID_ARF6_DOWNSTREAM_PATHWAY	0.00700055	0.463884	0.999974	14	0.296
REACTOME_VIRAL_MESSENGER_RNA_SYNTHESIS	-0.0420753	0.68547	0.999974	11	0.296545
REACTOME_RNA_POL_I_TRANSCRIPTION_INITIATION	-0.00259563	0.516796	0.999974	22	0.2983
KEGG_CELL_ADHESION_MOLECULES_CAMS	0.0302106	0.12009	0.999974	128	0.2991
BIOCARTA_SET_PATHWAY	0.0410126	0.318874	0.999974	11	0.3001
REACTOME_MRNA_3_END_PROCESSING	-0.0576524	0.862535	0.999974	30	0.3001
REACTOME_FGFR1_LIGAND_BINDING_AND_ACTIVATION	-0.00235119	0.512145	0.999974	14	0.3017
KEGG_ADHERENS_JUNCTION	0.000958646	0.489283	0.999974	66	0.3022
KEGG_DNA_REPLICATION	-4.82552e-05	0.500399	0.999974	36	0.3035
REACTOME_TRAF6_MEDIATED_INDUCTION_OF_NFKB_AND_MAP_KINASES_UPON_TLR7_8_OR_9_ACTIVATION	-0.0267114	0.782776	0.999974	72	0.3044
PID_INTEGRIN1_PATHWAY	0.0526519	0.0700239	0.999974	66	0.3059
KEGG_RIG_I_LIKE_RECEPTOR_SIGNALING_PATHWAY	0.0445493	0.104219	0.999974	67	0.3059
REACTOME_LYSOSOME_VESICLE_BIOGENESIS	-0.0337276	0.699105	0.999974	20	0.3068
REACTOME_SEMAPHORIN_INTERACTIONS	0.0225953	0.269636	0.999974	62	0.3073
PID_SMAD2_3PATHWAY	-0.0189689	0.603557	0.999974	16	0.3076
REACTOME_THE_NLRP3_INFLAMMASOME	0.0951037	0.13745	0.999974	11	0.3084
REACTOME_ANDROGEN_BIOSYNTHESIS	0.135003	0.06972	0.999974	10	0.3101
KEGG_NON_HOMOLOGOUS_END_JOINING	0.0832405	0.159119	0.999974	12	0.3107
REACTOME_TIE2_SIGNALING	0.0153503	0.413324	0.999974	17	0.3109
KEGG_TERPENOID_BACKBONE_BIOSYNTHESIS	0.0287706	0.34989	0.999974	15	0.3111
PID_CONE_PATHWAY	0.0143653	0.405824	0.999974	23	0.3118
REACTOME_BASE_FREE_SUGAR_PHOSPHATE_REMOVAL_VIA_THE_SINGLE_NUCLEOTIDE_REPLACEMENT_PATHWAY	0.0568336	0.266919	0.999974	10	0.3123
REACTOME_SPHINGOLIPID_DE_NOVO_BIOSYNTHESIS	-0.0144713	0.600711	0.999974	26	0.3126
REACTOME_CALNEXIN_CALRETICULIN_CYCLE	-0.0155301	0.570754	0.999974	11	0.313
PID_NEPHRIN_NEPH1_PATHWAY	-0.00378591	0.528578	0.999974	30	0.3136
REACTOME_SIGNALING_BY_TGF_BETA_RECEPTOR_COMPLEX	-0.0196453	0.694087	0.999974	56	0.3142
REACTOME_CDC6_ASSOCIATION_WITH_THE_ORC_ORIGIN_COMPLEX	0.0396293	0.324566	0.999974	11	0.3154
REACTOME_PROCESSING_OF_CAPPED_INTRON_CONTAINING_PRE_MRNA	-0.0486188	0.962903	0.999974	114	0.3157
REACTOME_N_GLYCAN_ANTENNAE_ELONGATION	-0.0198172	0.601265	0.999974	14	0.3163
REACTOME_MAP_KINASE_ACTIVATION_IN_TLR_CASCADE	-0.0270209	0.741034	0.999974	48	0.3167
KEGG_VEGF_SIGNALING_PATHWAY	-0.00549908	0.564783	0.999974	74	0.3174
REACTOME_INFLUENZA_LIFE_CYCLE	-0.0583258	0.982333	0.999974	110	0.3182
REACTOME_NCAM_SIGNALING_FOR_NEURITE_OUT_GROWTH	0.02796	0.220136	0.999974	64	0.3186
NABA_CORE_MATRISOME	0.035291	0.0253759	0.690677	264	0.3195
PID_REELIN_PATHWAY	0.0265867	0.310283	0.999974	29	0.3206
REACTOME_AXON_GUIDANCE	0.0206472	0.140992	0.999974	233	0.3209
PID_LIS1_PATHWAY	-0.0142759	0.59938	0.999974	26	0.3218
REACTOME_CELL_CELL_COMMUNICATION	-0.00190919	0.527705	0.999974	112	0.3221
PID_IL8_CXCR2_PATHWAY	-0.00294168	0.522937	0.999974	32	0.3232
KEGG_CITRATE_CYCLE_TCA_CYCLE	-0.0190329	0.640738	0.999974	30	0.3239
REACTOME_FATTY_ACYL_COA_BIOSYNTHESIS	0.0347145	0.305167	0.999974	18	0.3244
REACTOME_GAP_JUNCTION_DEGRADATION	0.00439085	0.480832	0.999974	10	0.324521
KEGG_NATURAL_KILLER_CELL_MEDIATED_CYTOTOXICITY	0.0519427	0.0213215	0.662706	129	0.3246
SA_PTEN_PATHWAY	-0.0225449	0.62614	0.999974	17	0.3246
REACTOME_G_BETA_GAMMA_SIGNALLING_THROUGH_PLC_BETA	-0.0651507	0.830563	0.999974	18	0.3271
REACTOME_GABA_A_RECEPTOR_ACTIVATION	-0.000525795	0.502515	0.999974	12	0.328
REACTOME_AMINE_LIGAND_BINDING_RECEPTORS	0.0346407	0.233242	0.999974	37	0.3287
REACTOME_REGULATION_OF_INSULIN_SECRETION_BY_ACETYLCHOLINE	0.0197897	0.414245	0.999974	10	0.329105
REACTOME_METABOLISM_OF_CARBOHYDRATES	-0.00220441	0.545248	0.999974	228	0.3293
REACTOME_PYRIMIDINE_CATABOLISM	0.0869731	0.159017	0.999974	11	0.3298
KEGG_LYSINE_DEGRADATION	0.0482516	0.152001	0.999974	38	0.3302
REACTOME_SRP_DEPENDENT_COTRANSLATIONAL_PROTEIN_TARGETING_TO_MEMBRANE	-0.0687018	0.985923	0.999974	86	0.3307
BIOCARTA_SARS_PATHWAY	-0.0273346	0.617618	0.999974	10	0.3314
KEGG_OLFACTORY_TRANSDUCTION	0.0577312	6.93765e-05	0.0294619	381	0.332
REACTOME_CRMPS_IN_SEMA3A_SIGNALING	0.0294164	0.351629	0.999974	14	0.3338
PID_LYSOPHOSPHOLIPID_PATHWAY	0.0050532	0.444966	0.999974	63	0.3357
REACTOME_MEIOTIC_SYNAPSIS	0.0470081	0.194859	0.999974	28	0.3358
REACTOME_GPCR_LIGAND_BINDING	0.00471481	0.37857	0.999974	376	0.3366
REACTOME_DEPOSITION_OF_NEW_CENPA_CONTAINING_NUCLEOSOMES_AT_THE_CENTROMERE	0.0756607	0.133354	0.999974	18	0.3368
REACTOME_INHIBITION_OF_INSULIN_SECRETION_BY_ADRENALINE_NORADRENALINE	-0.0611346	0.844741	0.999974	23	0.3369
PID_EPHA_FWDPATHWAY	0.0115356	0.409406	0.999974	33	0.3379
KEGG_CYTOSOLIC_DNA_SENSING_PATHWAY	0.0480327	0.115863	0.999974	52	0.3381
KEGG_BLADDER_CANCER	-0.00159218	0.513878	0.999974	40	0.3395
REACTOME_ERK_MAPK_TARGETS	-0.0225533	0.639655	0.999974	21	0.3397
REACTOME_NETRIN1_SIGNALING	0.0230626	0.316236	0.999974	36	0.3406
REACTOME_MRNA_PROCESSING	-0.0519362	0.979817	0.999974	132	0.3407
KEGG_PATHWAYS_IN_CANCER	-0.0135496	0.792931	0.999974	315	0.3411
BIOCARTA_CASPASE_PATHWAY	0.0388299	0.259744	0.999974	23	0.3422
REACTOME_TGF_BETA_RECEPTOR_SIGNALING_IN_EMT_EPITHELIAL_TO_MESENCHYMAL_TRANSITION	-0.00161862	0.507742	0.999974	12	0.3428
REACTOME_OTHER_SEMAPHORIN_INTERACTIONS	0.10014	0.0897665	0.999974	15	0.3448
KEGG_MAPK_SIGNALING_PATHWAY	-0.0192968	0.855506	0.999974	260	0.3449
REACTOME_SHC_MEDIATED_CASCADE	-0.00758381	0.555182	0.999974	28	0.3452
REACTOME_G_PROTEIN_ACTIVATION	-0.0852094	0.929692	0.999974	25	0.3452
REACTOME_THROMBOXANE_SIGNALLING_THROUGH_TP_RECEPTOR	-0.0753329	0.883809	0.999974	21	0.3465
KEGG_OOCYTE_MEIOSIS	-0.0181562	0.738014	0.999974	104	0.3476
REACTOME_HS_GAG_DEGRADATION	0.0381548	0.277487	0.999974	20	0.3495
REACTOME_SEMA3A_PLEXIN_REPULSION_SIGNALING_BY_INHIBITING_INTEGRIN_ADHESION	0.0182171	0.410082	0.999974	13	0.3538
BIOCARTA_P38MAPK_PATHWAY	-0.0242448	0.692436	0.999974	36	0.3538
BIOCARTA_CYTOKINE_PATHWAY	0.0774861	0.115293	0.999974	20	0.3541
REACTOME_RNA_POL_II_TRANSCRIPTION_PRE_INITIATION_AND_PROMOTER_OPENING	-0.0652497	0.911986	0.999974	36	0.3543
BIOCARTA_MYOSIN_PATHWAY	0.0544835	0.147144	0.999974	31	0.3551
REACTOME_FGFR4_LIGAND_BINDING_AND_ACTIVATION	0.00561879	0.473143	0.999974	12	0.3551
KEGG_TIGHT_JUNCTION	-0.00749432	0.613754	0.999974	126	0.3561
BIOCARTA_TOB1_PATHWAY	0.0243607	0.356666	0.999974	19	0.3567
REACTOME_TRANSMEMBRANE_TRANSPORT_OF_SMALL_MOLECULES	0.00809549	0.291812	0.999974	402	0.3568
PID_ERBB2_ERBB3_PATHWAY	-0.0406161	0.823993	0.999974	44	0.357
KEGG_FATTY_ACID_METABOLISM	0.0293709	0.255391	0.999974	42	0.3596
REACTOME_METABOLISM_OF_AMINO_ACIDS_AND_DERIVATIVES	-0.0266314	0.894363	0.999974	188	0.3613
REACTOME_CLASS_A1_RHODOPSIN_LIKE_RECEPTORS	0.0112349	0.26007	0.999974	283	0.3624
REACTOME_CHROMOSOME_MAINTENANCE	0.0293618	0.195127	0.999974	72	0.3628
NABA_COLLAGENS	0.0706321	0.052779	0.904298	44	0.3629
PID_AVB3_INTEGRIN_PATHWAY	0.0291246	0.197047	0.999974	72	0.3633
REACTOME_HEPARAN_SULFATE_HEPARIN_HS_GAG_METABOLISM	0.0251241	0.267782	0.999974	51	0.3635
PID_TCR_PATHWAY	0.0144516	0.343856	0.999974	65	0.364
KEGG_PORPHYRIN_AND_CHLOROPHYLL_METABOLISM	-0.00479974	0.541248	0.999974	39	0.3647
PID_ILK_PATHWAY	-0.032588	0.774912	0.999974	45	0.3664
REACTOME_IMMUNOREGULATORY_INTERACTIONS_BETWEEN_A_LYMPHOID_AND_A_NON_LYMPHOID_CELL	0.0788809	0.0190664	0.622837	58	0.3671
BIOCARTA_MAL_PATHWAY	-0.0493445	0.765578	0.999974	18	0.3671
PID_ERBB1_DOWNSTREAM_PATHWAY	-0.047544	0.953186	0.999974	105	0.3671
ST_GAQ_PATHWAY	-0.02181	0.652434	0.999974	27	0.3682
BIOCARTA_RAB_PATHWAY	-0.0832734	0.830471	0.999974	11	0.368389
KEGG_GLIOMA	-0.0196508	0.703299	0.999974	62	0.3701
KEGG_STEROID_BIOSYNTHESIS	0.0351683	0.313202	0.999974	16	0.3708
KEGG_TAURINE_AND_HYPOTAURINE_METABOLISM	-0.0409647	0.673083	0.999974	10	0.3711
REACTOME_FORMATION_OF_THE_TERNARY_COMPLEX_AND_SUBSEQUENTLY_THE_43S_COMPLEX	-0.0735982	0.939088	0.999974	37	0.3711
REACTOME_SHC1_EVENTS_IN_EGFR_SIGNALING	-0.0254703	0.633592	0.999974	15	0.3715
REACTOME_MRNA_CAPPING	-0.0723891	0.894679	0.999974	25	0.3717
REACTOME_SIGNALLING_BY_NGF	-0.00643382	0.622196	0.999974	200	0.3719
PID_INTEGRIN3_PATHWAY	0.0136861	0.379637	0.999974	42	0.3728
KEGG_PPAR_SIGNALING_PATHWAY	0.00396822	0.455066	0.999974	68	0.3728
REACTOME_RNA_POL_I_TRANSCRIPTION	-0.0244164	0.663569	0.999974	25	0.3751
BIOCARTA_MTOR_PATHWAY	-0.0218953	0.641777	0.999974	23	0.3754
REACTOME_LOSS_OF_NLP_FROM_MITOTIC_CENTROSOMES	0.0319865	0.208547	0.999974	54	0.3756
REACTOME_TRANSPORT_TO_THE_GOLGI_AND_SUBSEQUENT_MODIFICATION	-0.0293897	0.720261	0.999974	33	0.3757
BIOCARTA_RAS_PATHWAY	-0.016013	0.602495	0.999974	22	0.3784
REACTOME_CITRIC_ACID_CYCLE_TCA_CYCLE	-0.0339863	0.695866	0.999974	19	0.3793
REACTOME_ADP_SIGNALLING_THROUGH_P2RY1	-0.0777028	0.901298	0.999974	23	0.3797
KEGG_GLYCOLYSIS_GLUCONEOGENESIS	0.000445851	0.495206	0.999974	61	0.3807
REACTOME_PYRUVATE_METABOLISM_AND_CITRIC_ACID_TCA_CYCLE	-0.0343669	0.773683	0.999974	40	0.3835
KEGG_PYRIMIDINE_METABOLISM	-0.0121526	0.655163	0.999974	91	0.3838
BIOCARTA_SPRY_PATHWAY	0.00687136	0.459827	0.999974	18	0.3844
BIOCARTA_SALMONELLA_PATHWAY	-0.0523861	0.743359	0.999974	13	0.385036
REACTOME_SYNTHESIS_AND_INTERCONVERSION_OF_NUCLEOTIDE_DI_AND_TRIPHOSPHATES	0.0214945	0.376179	0.999974	18	0.3857
BIOCARTA_PTEN_PATHWAY	0.0134716	0.423793	0.999974	17	0.3868
REACTOME_RETROGRADE_NEUROTROPHIN_SIGNALLING	-0.0332385	0.654884	0.999974	12	0.3872
PID_TRKR_PATHWAY	-0.0222008	0.723564	0.999974	60	0.3873
REACTOME_METABOLISM_OF_NON_CODING_RNA	-0.0168406	0.645267	0.999974	41	0.3875
REACTOME_REGULATION_OF_GENE_EXPRESSION_IN_BETA_CELLS	-0.0435356	0.749709	0.999974	20	0.3882
PID_MYC_REPRESS_PATHWAY	-0.00961141	0.600559	0.999974	59	0.3892
BIOCARTA_EGFR_SMRTE_PATHWAY	0.036042	0.339516	0.999974	11	0.3906
REACTOME_ACTIVATION_OF_NF_KAPPAB_IN_B_CELLS	-0.0759891	0.97711	0.999974	58	0.3911
KEGG_NON_SMALL_CELL_LUNG_CANCER	-0.0292874	0.771259	0.999974	54	0.3913
KEGG_GRAFT_VERSUS_HOST_DISEASE	0.0773748	0.0519155	0.904298	37	0.3922
BIOCARTA_SKP2E2F_PATHWAY	0.00159555	0.493032	0.999974	10	0.392411
KEGG_REGULATION_OF_AUTOPHAGY	0.0872543	0.0439725	0.879951	32	0.3928
NABA_ECM_GLYCOPROTEINS	0.0270952	0.102897	0.999974	186	0.3928
REACTOME_APOPTOSIS	-0.0252634	0.837925	0.999974	129	0.3928
REACTOME_SIGNALING_BY_FGFR3_MUTANTS	-0.0398318	0.67627	0.999974	11	0.3934
BIOCARTA_MAPK_PATHWAY	-0.0247114	0.781073	0.999974	83	0.3946
BIOCARTA_MTA3_PATHWAY	-0.0231224	0.636346	0.999974	19	0.3947
KEGG_HEDGEHOG_SIGNALING_PATHWAY	-0.0184369	0.683053	0.999974	56	0.3947
KEGG_VIRAL_MYOCARDITIS	0.0295254	0.202235	0.999974	67	0.3961
REACTOME_SOS_MEDIATED_SIGNALLING	-0.0614935	0.787073	0.999974	14	0.3961
KEGG_CALCIUM_SIGNALING_PATHWAY	0.0168818	0.225306	0.999974	170	0.3969
REACTOME_TRANSPORT_OF_ORGANIC_ANIONS	0.0790113	0.182178	0.999974	11	0.3971
REACTOME_DSCAM_INTERACTIONS	-0.0228397	0.603422	0.999974	11	0.3986
REACTOME_SIGNALING_BY_INSULIN_RECEPTOR	-0.0383062	0.911621	0.999974	105	0.4004
REACTOME_ROLE_OF_DCC_IN_REGULATING_APOPTOSIS	-0.0251577	0.608496	0.999974	10	0.4005
REACTOME_NONSENSE_MEDIATED_DECAY_ENHANCED_BY_THE_EXON_JUNCTION_COMPLEX	-0.0721658	0.988264	0.999974	83	0.401
REACTOME_UNWINDING_OF_DNA	-0.00880527	0.54026	0.999974	11	0.4013
PID_SYNDECAN_1_PATHWAY	0.0484964	0.127958	0.999974	46	0.4032
PID_AJDISS_2PATHWAY	0.00636366	0.439489	0.999974	48	0.4042
REACTOME_HYALURONAN_UPTAKE_AND_DEGRADATION	0.0492022	0.295076	0.999974	10	0.4058
BIOCARTA_GATA3_PATHWAY	-0.019348	0.605578	0.999974	16	0.4073
REACTOME_HYALURONAN_METABOLISM	0.0117913	0.439321	0.999974	14	0.4078
REACTOME_REGULATION_OF_RHEB_GTPASE_ACTIVITY_BY_AMPK	0.0088188	0.461546	0.999974	10	0.408221
SA_G1_AND_S_PHASES	-0.0443627	0.702611	0.999974	12	0.4084
BIOCARTA_MCALPAIN_PATHWAY	0.000386617	0.497333	0.999974	25	0.4085
KEGG_MISMATCH_REPAIR	0.0199599	0.373026	0.999974	22	0.4102
KEGG_UBIQUITIN_MEDIATED_PROTEOLYSIS	-0.0183196	0.7531	0.999974	118	0.4103
BIOCARTA_41BB_PATHWAY	0.0218677	0.377526	0.999974	17	0.4108
REACTOME_SMAD2_SMAD3_SMAD4_HETEROTRIMER_REGULATES_TRANSCRIPTION	-0.0568548	0.832318	0.999974	24	0.4122
PID_CXCR3_PATHWAY	-0.0555549	0.890477	0.999974	41	0.413
REACTOME_FANCONI_ANEMIA_PATHWAY	0.0981044	0.0749138	0.999974	18	0.4131
NABA_PROTEOGLYCANS	0.0294811	0.276189	0.999974	34	0.4136
KEGG_RENAL_CELL_CARCINOMA	-0.0219274	0.729035	0.999974	65	0.4158
ST_G_ALPHA_I_PATHWAY	-0.00114853	0.509368	0.999974	35	0.4159
REACTOME_ACTIVATION_OF_THE_MRNA_UPON_BINDING_OF_THE_CAP_BINDING_COMPLEX_AND_EIFS_AND_SUBSEQUENT_BINDING_TO_43S	-0.083412	0.97337	0.999974	45	0.417
REACTOME_GASTRIN_CREB_SIGNALLING_PATHWAY_VIA_PKC_AND_MAPK	-0.00812139	0.65102	0.999974	195	0.4178
BIOCARTA_IGF1R_PATHWAY	-0.0120384	0.579142	0.999974	23	0.4199
REACTOME_MYOGENESIS	-0.00653779	0.545007	0.999974	25	0.4203
REACTOME_ACTIVATION_OF_THE_PRE_REPLICATIVE_COMPLEX	0.0028105	0.478777	0.999974	30	0.4213
KEGG_CELL_CYCLE	-0.0379909	0.925424	0.999974	122	0.4222
PID_ARF6_TRAFFICKING_PATHWAY	0.00468987	0.454868	0.999974	49	0.4227
REACTOME_FORMATION_OF_TUBULIN_FOLDING_INTERMEDIATES_BY_CCT_TRIC	-0.0951517	0.929513	0.999974	20	0.4232
PID_PDGFRB_PATHWAY	-0.0327807	0.897878	0.999974	127	0.4238
KEGG_ALPHA_LINOLENIC_ACID_METABOLISM	-0.0276844	0.661847	0.999974	19	0.4239
REACTOME_ACYL_CHAIN_REMODELLING_OF_PE	-0.0283715	0.669654	0.999974	20	0.4243
REACTOME_G_ALPHA_Q_SIGNALLING_EVENTS	-0.00441936	0.579161	0.999974	174	0.4247
REACTOME_GRB2_EVENTS_IN_ERBB2_SIGNALING	-0.0368287	0.724928	0.999974	22	0.4252
BIOCARTA_CDK5_PATHWAY	-0.0640547	0.768948	0.999974	11	0.426043
REACTOME_ORGANIC_CATION_ANION_ZWITTERION_TRANSPORT	0.0960349	0.115373	0.999974	13	0.4262
PID_RET_PATHWAY	-0.025545	0.70684	0.999974	38	0.4271
REACTOME_PEPTIDE_LIGAND_BINDING_RECEPTORS	0.000606858	0.489121	0.999974	172	0.4278
PID_HNF3B_PATHWAY	-0.00438647	0.54048	0.999974	45	0.4281
BIOCARTA_CXCR4_PATHWAY	0.00350535	0.476318	0.999974	24	0.4308
REACTOME_ZINC_TRANSPORTERS	0.000173267	0.499074	0.999974	15	0.431
REACTOME_TRANSLATION	-0.0771339	0.998233	0.999974	121	0.4312
REACTOME_OPIOID_SIGNALLING	-0.042437	0.889625	0.999974	70	0.4317
REACTOME_REMOVAL_OF_THE_FLAP_INTERMEDIATE_FROM_THE_C_STRAND	-0.00306741	0.513394	0.999974	10	0.4323
SA_MMP_CYTOKINE_CONNECTION	0.057236	0.221499	0.999974	15	0.4324
REACTOME_HEMOSTASIS	-0.00269072	0.573691	0.999974	419	0.4327
BIOCARTA_LYM_PATHWAY	0.0625356	0.246805	0.999974	10	0.4329
REACTOME_E2F_ENABLED_INHIBITION_OF_PRE_REPLICATION_COMPLEX_FORMATION	0.0133333	0.441976	0.999974	10	0.4356
REACTOME_SIGNALING_BY_EGFR_IN_CANCER	-0.00941552	0.625859	0.999974	98	0.4365
REACTOME_SHC_MEDIATED_SIGNALLING	-0.057401	0.779158	0.999974	15	0.4368
PID_RAC1_PATHWAY	-0.0433129	0.859574	0.999974	52	0.4377
KEGG_LONG_TERM_POTENTIATION	-0.0120432	0.630209	0.999974	64	0.4387
REACTOME_NCAM1_INTERACTIONS	0.0479496	0.150394	0.999974	39	0.439
REACTOME_G_ALPHA_S_SIGNALLING_EVENTS	0.00334467	0.450496	0.999974	117	0.4401
SIG_PIP3_SIGNALING_IN_B_LYMPHOCYTES	-0.00624561	0.551525	0.999974	36	0.4412
REACTOME_SIGNALING_BY_ILS	-0.00776991	0.60696	0.999974	103	0.4414
REACTOME_CYTOCHROME_P450_ARRANGED_BY_SUBSTRATE_TYPE	0.0273487	0.252134	0.999974	50	0.4425
REACTOME_RIP_MEDIATED_NFKB_ACTIVATION_VIA_DAI	-0.0362859	0.697663	0.999974	17	0.4425
REACTOME_ACTIVATED_TLR4_SIGNALLING	-0.0359597	0.87607	0.999974	87	0.4426
BIOCARTA_GSK3_PATHWAY	-0.0265934	0.683622	0.999974	27	0.4432
BIOCARTA_MPR_PATHWAY	-0.023075	0.676603	0.999974	33	0.4436
REACTOME_CHOLESTEROL_BIOSYNTHESIS	0.0221699	0.362622	0.999974	21	0.4444
REACTOME_PHOSPHORYLATION_OF_THE_APC_C	-0.0395392	0.707912	0.999974	16	0.4446
REACTOME_G_ALPHA_Z_SIGNALLING_EVENTS	-0.035904	0.786496	0.999974	41	0.4448
REACTOME_TOLL_RECEPTOR_CASCADES	-0.0303143	0.860805	0.999974	108	0.4456
REACTOME_TRANSPORT_OF_VITAMINS_NUCLEOSIDES_AND_RELATED_MOLECULES	0.0262617	0.306599	0.999974	31	0.4465
KEGG_BUTANOATE_METABOLISM	0.0275404	0.292226	0.999974	33	0.4468
REACTOME_ACYL_CHAIN_REMODELLING_OF_PC	-0.0113828	0.571601	0.999974	21	0.4472
KEGG_GLYCOSAMINOGLYCAN_DEGRADATION	0.000300789	0.498098	0.999974	21	0.4481
PID_TCPTP_PATHWAY	0.0136237	0.378802	0.999974	43	0.4519
KEGG_ALDOSTERONE_REGULATED_SODIUM_REABSORPTION	-0.0206548	0.678127	0.999974	42	0.4523
REACTOME_APOPTOTIC_CLEAVAGE_OF_CELL_ADHESION_PROTEINS	0.107586	0.108386	0.999974	11	0.4541
REACTOME_MITOCHONDRIAL_PROTEIN_IMPORT	-0.0713844	0.950947	0.999974	45	0.4541
BIOCARTA_ETC_PATHWAY	-0.0673964	0.769679	0.999974	10	0.4544
REACTOME_TRIF_MEDIATED_TLR3_SIGNALING	-0.043016	0.891104	0.999974	69	0.4544
REACTOME_ACTIVATION_OF_RAC	0.0147223	0.429941	0.999974	12	0.455
PID_EPHRINB_REV_PATHWAY	-0.0154371	0.614985	0.999974	30	0.4558
KEGG_INSULIN_SIGNALING_PATHWAY	-0.0115097	0.675194	0.999974	132	0.4561
PID_RB_1PATHWAY	-0.0566574	0.938145	0.999974	62	0.4561
BIOCARTA_CDC42RAC_PATHWAY	-0.0564439	0.775333	0.999974	15	0.4574
REACTOME_P38MAPK_EVENTS	-0.0444197	0.710321	0.999974	13	0.4575
PID_CD8_TCR_DOWNSTREAM_PATHWAY	0.0415402	0.125781	0.999974	64	0.4583
BIOCARTA_PS1_PATHWAY	-0.00776955	0.540071	0.999974	14	0.4592
REACTOME_CELL_SURFACE_INTERACTIONS_AT_THE_VASCULAR_WALL	0.0038707	0.451639	0.999974	83	0.4602
REACTOME_ASSOCIATION_OF_TRIC_CCT_WITH_TARGET_PROTEINS_DURING_BIOSYNTHESIS	-0.0681049	0.885118	0.999974	26	0.4622
REACTOME_RAF_MAP_KINASE_CASCADE	-0.0853061	0.824809	0.999974	10	0.46442
REACTOME_NGF_SIGNALLING_VIA_TRKA_FROM_THE_PLASMA_MEMBRANE	-0.0280709	0.861514	0.999974	127	0.4656
PID_SYNDECAN_4_PATHWAY	-0.00275618	0.521156	0.999974	31	0.4658
PID_FAK_PATHWAY	-0.0262787	0.753268	0.999974	57	0.4677
PID_NFKAPPAB_CANONICAL_PATHWAY	0.0189126	0.379476	0.999974	22	0.4679
REACTOME_NFKB_AND_MAP_KINASES_ACTIVATION_MEDIATED_BY_TLR4_SIGNALING_REPERTOIRE	-0.0434059	0.889824	0.999974	67	0.4685
PID_CASPASE_PATHWAY	0.0069683	0.432446	0.999974	50	0.4688
BIOCARTA_IL17_PATHWAY	0.0239716	0.378121	0.999974	14	0.4701
PID_TRAIL_PATHWAY	-0.0333508	0.725505	0.999974	27	0.472
REACTOME_GLYCOLYSIS	-0.0589721	0.850811	0.999974	26	0.474
KEGG_PEROXISOME	-0.000299252	0.503565	0.999974	75	0.4751
BIOCARTA_ERK5_PATHWAY	-0.02229	0.624762	0.999974	17	0.4755
BIOCARTA_CALCINEURIN_PATHWAY	0.0412624	0.290116	0.999974	15	0.4766
PID_ARF_3PATHWAY	-0.00824405	0.549472	0.999974	19	0.4788
REACTOME_SIGNALLING_TO_RAS	-0.0480545	0.806064	0.999974	27	0.4789
BIOCARTA_PTDINS_PATHWAY	-0.0108103	0.57116	0.999974	23	0.4801
BIOCARTA_NTHI_PATHWAY	-0.029115	0.681676	0.999974	22	0.4805
REACTOME_SHC_RELATED_EVENTS	-0.0636733	0.818173	0.999974	17	0.481
KEGG_AUTOIMMUNE_THYROID_DISEASE	0.110153	0.00357612	0.265498	50	0.4812
REACTOME_EICOSANOID_LIGAND_BINDING_RECEPTORS	-0.0671959	0.799139	0.999974	13	0.4817
PID_INTEGRIN4_PATHWAY	0.132461	0.0641628	0.999974	11	0.4822
KEGG_NEUROACTIVE_LIGAND_RECEPTOR_INTERACTION	0.0129579	0.235385	0.999974	267	0.4831
REACTOME_TRIGLYCERIDE_BIOSYNTHESIS	0.00854462	0.429679	0.999974	36	0.4832
REACTOME_P130CAS_LINKAGE_TO_MAPK_SIGNALING_FOR_INTEGRINS	-0.0349092	0.68007	0.999974	15	0.4832
PID_ERBB4_PATHWAY	-0.0237266	0.691032	0.999974	37	0.4879
REACTOME_TRANSPORT_OF_MATURE_MRNA_DERIVED_FROM_AN_INTRONLESS_TRANSCRIPT	-0.0169333	0.62577	0.999974	30	0.4897
KEGG_P53_SIGNALING_PATHWAY	-0.0328785	0.817926	0.999974	64	0.4903
PID_ECADHERIN_KERATINOCYTE_PATHWAY	0.00353223	0.478759	0.999974	19	0.4904
REACTOME_NEUROTRANSMITTER_RELEASE_CYCLE	-0.0289091	0.71408	0.999974	32	0.4913
BIOCARTA_FMLP_PATHWAY	-0.0234335	0.674032	0.999974	31	0.4931
KEGG_ACUTE_MYELOID_LEUKEMIA	-0.0329444	0.804696	0.999974	57	0.4937
REACTOME_BILE_ACID_AND_BILE_SALT_METABOLISM	0.0642392	0.12865	0.999974	26	0.4942
KEGG_PROGESTERONE_MEDIATED_OOCYTE_MATURATION	-0.0322597	0.847272	0.999974	85	0.4942
BIOCARTA_P27_PATHWAY	-0.0531169	0.719538	0.999974	10	0.494933
SIG_BCR_SIGNALING_PATHWAY	-0.0114813	0.606022	0.999974	46	0.4963
REACTOME_DNA_REPAIR	-0.00340724	0.545523	0.999974	95	0.4968
REACTOME_SIGNALING_BY_BMP	-0.0270415	0.665925	0.999974	21	0.4968
REACTOME_IL_3_5_AND_GM_CSF_SIGNALING	-0.0124799	0.611304	0.999974	43	0.4971
BIOCARTA_EIF2_PATHWAY	-0.0580833	0.74756	0.999974	11	0.498
BIOCARTA_INFLAM_PATHWAY	0.00736245	0.446419	0.999974	28	0.4995
KEGG_GLYCOSAMINOGLYCAN_BIOSYNTHESIS_HEPARAN_SULFATE	-0.0135419	0.594369	0.999974	26	0.4995
KEGG_ENDOCYTOSIS	-0.00955557	0.667091	0.999974	174	0.5001
REACTOME_TRNA_AMINOACYLATION	0.0150178	0.399568	0.999974	24	0.501
BIOCARTA_INTEGRIN_PATHWAY	-0.0158815	0.630756	0.999974	37	0.5018
REACTOME_DEADENYLATION_OF_MRNA	-0.070004	0.833724	0.999974	16	0.5027
PID_PS1_PATHWAY	-0.0380783	0.808542	0.999974	44	0.5032
PID_IL1_PATHWAY	-0.0160724	0.625199	0.999974	33	0.5038
REACTOME_NUCLEAR_EVENTS_KINASE_AND_TRANSCRIPTION_FACTOR_ACTIVATION	-0.0570252	0.833041	0.999974	24	0.5056
REACTOME_AMINO_ACID_TRANSPORT_ACROSS_THE_PLASMA_MEMBRANE	-0.00107207	0.508232	0.999974	31	0.5058
REACTOME_SEROTONIN_RECEPTORS	-0.0352283	0.663633	0.999974	12	0.5076
KEGG_ANTIGEN_PROCESSING_AND_PRESENTATION	0.0340632	0.148336	0.999974	79	0.5095
BIOCARTA_WNT_PATHWAY	-0.0625185	0.864868	0.999974	26	0.5097
REACTOME_HOMOLOGOUS_RECOMBINATION_REPAIR_OF_REPLICATION_INDEPENDENT_DOUBLE_STRAND_BREAKS	0.0498789	0.25917	0.999974	14	0.511
PID_VEGFR1_2_PATHWAY	-0.0149347	0.663374	0.999974	67	0.5113
PID_S1P_S1P4_PATHWAY	-0.0722498	0.81637	0.999974	13	0.5115
BIOCARTA_EIF4_PATHWAY	-0.0459516	0.781898	0.999974	24	0.512
REACTOME_TRANSPORT_OF_MATURE_TRANSCRIPT_TO_CYTOPLASM	-0.0345903	0.793617	0.999974	47	0.5124
BIOCARTA_NO1_PATHWAY	0.00412696	0.470443	0.999974	27	0.5127
REACTOME_S_PHASE	-0.0588195	0.979064	0.999974	101	0.5155
REACTOME_CDT1_ASSOCIATION_WITH_THE_CDC6_ORC_ORIGIN_COMPLEX	-0.0744581	0.966826	0.999974	51	0.5168
PID_INSULIN_PATHWAY	-0.021637	0.691944	0.999974	45	0.5179
REACTOME_INFLAMMASOMES	0.0395857	0.291867	0.999974	16	0.5186
PID_HEDGEHOG_GLI_PATHWAY	-0.0589841	0.914151	0.999974	45	0.5198
BIOCARTA_P35ALZHEIMERS_PATHWAY	-0.0743219	0.803243	0.999974	11	0.521494
KEGG_NOD_LIKE_RECEPTOR_SIGNALING_PATHWAY	-0.00312798	0.533319	0.999974	60	0.522
KEGG_COLORECTAL_CANCER	-0.0419892	0.869161	0.999974	60	0.5223
REACTOME_TRANSCRIPTIONAL_ACTIVITY_OF_SMAD2_SMAD3_SMAD4_HETEROTRIMER	-0.0525953	0.855444	0.999974	34	0.5227
PID_ERBB1_RECEPTOR_PROXIMAL_PATHWAY	-0.0402162	0.794562	0.999974	35	0.5232
REACTOME_METABOLISM_OF_VITAMINS_AND_COFACTORS	-0.038225	0.824684	0.999974	50	0.524
REACTOME_FRS2_MEDIATED_CASCADE	-0.044057	0.81954	0.999974	36	0.5249
REACTOME_COMPLEMENT_CASCADE	0.00333883	0.475214	0.999974	29	0.527
KEGG_MTOR_SIGNALING_PATHWAY	-0.034382	0.801733	0.999974	51	0.5273
REACTOME_THE_ROLE_OF_NEF_IN_HIV1_REPLICATION_AND_DISEASE_PATHOGENESIS	-0.0413363	0.758166	0.999974	24	0.5303
ST_FAS_SIGNALING_PATHWAY	-0.00965582	0.604279	0.999974	63	0.5304
BIOCARTA_D4GDI_PATHWAY	0.00636743	0.468333	0.999974	13	0.5314
REACTOME_CELL_JUNCTION_ORGANIZATION	-0.02081	0.728712	0.999974	72	0.5319
BIOCARTA_NKCELLS_PATHWAY	0.00721362	0.455567	0.999974	20	0.532
REACTOME_VITAMIN_B5_PANTOTHENATE_METABOLISM	-0.044375	0.694782	0.999974	11	0.5345
KEGG_AMYOTROPHIC_LATERAL_SCLEROSIS_ALS	-0.0248651	0.728123	0.999974	50	0.5348
REACTOME_TELOMERE_MAINTENANCE	-0.0140201	0.609651	0.999974	33	0.5356
REACTOME_REGULATION_OF_IFNA_SIGNALING	0.101092	0.0433614	0.879951	24	0.5368
REACTOME_TRANSPORT_OF_GLUCOSE_AND_OTHER_SUGARS_BILE_SALTS_AND_ORGANIC_ACIDS_METAL_IONS_AND_AMINE_COMPOUNDS	0.0116612	0.352356	0.999974	89	0.5368
BIOCARTA_GPCR_PATHWAY	-0.0251994	0.683393	0.999974	30	0.5378
BIOCARTA_PLCE_PATHWAY	-0.0277551	0.619373	0.999974	10	0.538754
REACTOME_REGULATION_OF_INSULIN_SECRETION_BY_GLUCAGON_LIKE_PEPTIDE1	-0.0609675	0.905857	0.999974	39	0.5404
REACTOME_CONVERSION_FROM_APC_C_CDC20_TO_APC_C_CDH1_IN_LATE_ANAPHASE	-0.0711469	0.829855	0.999974	15	0.5409
REACTOME_RECRUITMENT_OF_MITOTIC_CENTROSOME_PROTEINS_AND_COMPLEXES	0.018989	0.304401	0.999974	61	0.5418
BIOCARTA_HDAC_PATHWAY	-0.0131954	0.588461	0.999974	24	0.5425
SIG_CD40PATHWAYMAP	-0.0502127	0.844244	0.999974	34	0.5432
REACTOME_ACYL_CHAIN_REMODELLING_OF_PG	-0.036762	0.694573	0.999974	16	0.5437
ST_G_ALPHA_S_PATHWAY	-0.031718	0.669682	0.999974	16	0.5442
PID_IL23_PATHWAY	0.00729173	0.439087	0.999974	37	0.5444
PID_PLK1_PATHWAY	0.00800168	0.431454	0.999974	39	0.5453
REACTOME_METABOLISM_OF_RNA	-0.0687816	0.999724	0.999974	216	0.5464
KEGG_GAP_JUNCTION	-0.0287863	0.818358	0.999974	84	0.5466
REACTOME_INHIBITION_OF_THE_PROTEOLYTIC_ACTIVITY_OF_APC_C_REQUIRED_FOR_THE_ONSET_OF_ANAPHASE_BY_MITOTIC_SPINDLE_CHECKPOINT_COMPONENTS	-0.0616344	0.81039	0.999974	17	0.5467
REACTOME_METABOLISM_OF_MRNA	-0.0772495	0.999793	0.999974	178	0.5473
KEGG_ONE_CARBON_POOL_BY_FOLATE	-0.0114959	0.563214	0.999974	16	0.5483
REACTOME_EXTENSION_OF_TELOMERES	-0.023458	0.66331	0.999974	27	0.5511
PID_FAS_PATHWAY	-0.0272056	0.713679	0.999974	36	0.5512
PID_ECADHERIN_STABILIZATION_PATHWAY	-0.0261503	0.713731	0.999974	39	0.5517
KEGG_PROTEIN_EXPORT	-0.0583708	0.822607	0.999974	21	0.5517
REACTOME_TRANSPORT_OF_INORGANIC_CATIONS_ANIONS_AND_AMINO_ACIDS_OLIGOPEPTIDES	-0.00760992	0.599245	0.999974	92	0.552
REACTOME_LATE_PHASE_OF_HIV_LIFE_CYCLE	-0.0579442	0.968701	0.999974	87	0.5525
BIOCARTA_RELA_PATHWAY	-0.0353383	0.682123	0.999974	15	0.5542
REACTOME_METAL_ION_SLC_TRANSPORTERS	-0.0200275	0.627389	0.999974	22	0.5551
REACTOME_APC_C_CDC20_MEDIATED_DEGRADATION_OF_CYCLIN_B	-0.0725937	0.849827	0.999974	17	0.5551
KEGG_MATURITY_ONSET_DIABETES_OF_THE_YOUNG	-0.0460651	0.782464	0.999974	24	0.5559
REACTOME_SIGNALING_BY_ERBB2	-0.0284405	0.82497	0.999974	91	0.5562
REACTOME_ASSEMBLY_OF_THE_PRE_REPLICATIVE_COMPLEX	-0.074329	0.976535	0.999974	60	0.5574
REACTOME_UNBLOCKING_OF_NMDA_RECEPTOR_GLUTAMATE_BINDING_AND_ACTIVATION	-0.0249505	0.630967	0.999974	15	0.5576
REACTOME_PECAM1_INTERACTIONS	-0.028423	0.622156	0.999974	10	0.557756
REACTOME_A_TETRASACCHARIDE_LINKER_SEQUENCE_IS_REQUIRED_FOR_GAG_SYNTHESIS	0.00807931	0.444443	0.999974	25	0.5579
REACTOME_POST_CHAPERONIN_TUBULIN_FOLDING_PATHWAY	-0.0751331	0.850826	0.999974	16	0.5579
PID_GMCSF_PATHWAY	-0.0530981	0.867836	0.999974	37	0.5592
PID_WNT_SIGNALING_PATHWAY	-0.0703439	0.900973	0.999974	28	0.5593
REACTOME_DOWNSTREAM_SIGNALING_OF_ACTIVATED_FGFR	-0.0248942	0.79457	0.999974	92	0.5599
PID_CDC42_REG_PATHWAY	0.0255838	0.31402	0.999974	30	0.5603
REACTOME_ASPARAGINE_N_LINKED_GLYCOSYLATION	-0.0454787	0.918241	0.999974	79	0.5608
BIOCARTA_NFKB_PATHWAY	-0.0237323	0.649902	0.999974	22	0.561
KEGG_N_GLYCAN_BIOSYNTHESIS	-0.0354507	0.794306	0.999974	45	0.5616
KEGG_FC_EPSILON_RI_SIGNALING_PATHWAY	-0.0442569	0.911071	0.999974	78	0.5635
KEGG_NITROGEN_METABOLISM	0.00341205	0.477926	0.999974	22	0.5643
REACTOME_PREFOLDIN_MEDIATED_TRANSFER_OF_SUBSTRATE_TO_CCT_TRIC	-0.111328	0.975187	0.999974	26	0.5646
KEGG_PYRUVATE_METABOLISM	-0.0186547	0.656366	0.999974	39	0.5659
REACTOME_PROTEIN_FOLDING	-0.0809732	0.974851	0.999974	49	0.5669
PID_VEGFR1_PATHWAY	-0.0236184	0.661474	0.999974	26	0.5678
BIOCARTA_CLASSIC_PATHWAY	-0.0443545	0.71714	0.999974	14	0.5687
BIOCARTA_ETS_PATHWAY	-0.0111634	0.565085	0.999974	18	0.5691
REACTOME_AMYLOIDS	-0.0231186	0.646206	0.999974	22	0.5694
REACTOME_INSULIN_RECEPTOR_SIGNALLING_CASCADE	-0.0402245	0.898023	0.999974	84	0.5695
BIOCARTA_STRESS_PATHWAY	-0.0428696	0.761503	0.999974	23	0.5707
PID_INTEGRIN_CS_PATHWAY	0.0178699	0.376336	0.999974	26	0.5708
PID_AVB3_OPN_PATHWAY	-0.035123	0.747018	0.999974	30	0.5715
REACTOME_METABOLISM_OF_PROTEINS	-0.0562075	0.999898	0.999974	382	0.5724
PID_LYMPH_ANGIOGENESIS_PATHWAY	-0.0268709	0.675557	0.999974	24	0.5731
REACTOME_DOWNREGULATION_OF_ERBB2_ERBB3_SIGNALING	-0.0727396	0.787066	0.999974	10	0.573321
REACTOME_MHC_CLASS_II_ANTIGEN_PRESENTATION	-0.0124442	0.652845	0.999974	84	0.5737
REACTOME_MTORC1_MEDIATED_SIGNALLING	-0.107384	0.891181	0.999974	11	0.5752
REACTOME_EFFECTS_OF_PIP2_HYDROLYSIS	0.0244646	0.342432	0.999974	23	0.5761
SA_PROGRAMMED_CELL_DEATH	-0.0333416	0.65534	0.999974	12	0.5763
REACTOME_REGULATION_OF_COMPLEMENT_CASCADE	0.0510822	0.261911	0.999974	13	0.577
BIOCARTA_ERK_PATHWAY	-0.0439551	0.785184	0.999974	27	0.5774
REACTOME_DOUBLE_STRAND_BREAK_REPAIR	0.0576533	0.186196	0.999974	20	0.5785
REACTOME_DESTABILIZATION_OF_MRNA_BY_KSRP	-0.0543014	0.780747	0.999974	17	0.5795
REACTOME_ACTIVATION_OF_BH3_ONLY_PROTEINS	-0.0484735	0.734902	0.999974	14	0.5803
REACTOME_TRAF6_MEDIATED_INDUCTION_OF_TAK1_COMPLEX	-0.0248979	0.617353	0.999974	12	0.5807
REACTOME_APC_CDC20_MEDIATED_DEGRADATION_OF_NEK2A	-0.0776244	0.879131	0.999974	19	0.5814
KEGG_GNRH_SIGNALING_PATHWAY	-0.0249263	0.79981	0.999974	96	0.5821
REACTOME_PERK_REGULATED_GENE_EXPRESSION	-0.0511311	0.816378	0.999974	26	0.583
REACTOME_KINESINS	0.0392661	0.252917	0.999974	24	0.5855
REACTOME_PURINE_SALVAGE	-0.0491976	0.730375	0.999974	13	0.5863
BIOCARTA_BCR_PATHWAY	-0.031318	0.726694	0.999974	31	0.5867
REACTOME_CHEMOKINE_RECEPTORS_BIND_CHEMOKINES	-0.0400072	0.833259	0.999974	49	0.5871
KEGG_GLYCEROLIPID_METABOLISM	0.000849132	0.492326	0.999974	43	0.5898
ST_T_CELL_SIGNAL_TRANSDUCTION	-0.0145074	0.62879	0.999974	43	0.5902
KEGG_MELANOGENESIS	-0.0384439	0.903823	0.999974	97	0.5905
PID_NFKAPPAB_ATYPICAL_PATHWAY	-0.0592354	0.793871	0.999974	16	0.5909
REACTOME_SIGNALING_BY_SCF_KIT	-0.0478356	0.922029	0.999974	74	0.592
REACTOME_PURINE_METABOLISM	-0.0552676	0.852363	0.999974	30	0.5929
PID_CMYB_PATHWAY	-0.0297273	0.821762	0.999974	81	0.5931
ST_GA13_PATHWAY	-0.0288302	0.722247	0.999974	35	0.595
PID_PRL_SIGNALING_EVENTS_PATHWAY	-0.0701665	0.872534	0.999974	22	0.595
PID_IGF1_PATHWAY	-0.015805	0.615732	0.999974	29	0.5953
REACTOME_KERATAN_SULFATE_BIOSYNTHESIS	-0.0164957	0.612275	0.999974	25	0.5957
REACTOME_SYNTHESIS_OF_DNA	-0.0633459	0.978515	0.999974	86	0.5969
REACTOME_NEF_MEDIATES_DOWN_MODULATION_OF_CELL_SURFACE_RECEPTORS_BY_RECRUITING_THEM_TO_CLATHRIN_ADAPTERS	-0.0515634	0.769029	0.999974	17	0.5974
REACTOME_REGULATION_OF_KIT_SIGNALING	-0.0493177	0.752585	0.999974	16	0.5978
REACTOME_SLC_MEDIATED_TRANSMEMBRANE_TRANSPORT	0.000196526	0.495881	0.999974	237	0.5993
PID_FOXM1_PATHWAY	-0.0368303	0.786632	0.999974	39	0.5993
REACTOME_RIG_I_MDA5_MEDIATED_INDUCTION_OF_IFN_ALPHA_BETA_PATHWAYS	0.000939843	0.489336	0.999974	68	0.5996
REACTOME_INTEGRIN_ALPHAIIB_BETA3_SIGNALING	-0.0170587	0.620398	0.999974	27	0.5999
PID_P38_ALPHA_BETA_PATHWAY	-0.0491676	0.820038	0.999974	29	0.6005
REACTOME_GABA_SYNTHESIS_RELEASE_REUPTAKE_AND_DEGRADATION	-0.0544224	0.767131	0.999974	15	0.6018
REACTOME_SEMA3A_PAK_DEPENDENT_AXON_REPULSION	-0.0657587	0.794067	0.999974	13	0.6019
PID_S1P_S1P2_PATHWAY	-0.100729	0.952635	0.999974	23	0.6019
PID_AURORA_B_PATHWAY	-0.0244103	0.693641	0.999974	36	0.6022
REACTOME_GLYCOGEN_BREAKDOWN_GLYCOGENOLYSIS	-0.035235	0.669924	0.999974	13	0.6026
REACTOME_INSULIN_SYNTHESIS_AND_PROCESSING	-0.0862182	0.890665	0.999974	17	0.6031
REACTOME_REPAIR_SYNTHESIS_FOR_GAP_FILLING_BY_DNA_POL_IN_TC_NER	-0.0455389	0.722306	0.999974	14	0.6037
KEGG_EPITHELIAL_CELL_SIGNALING_IN_HELICOBACTER_PYLORI_INFECTION	-0.0401673	0.871633	0.999974	67	0.6041
PID_ATR_PATHWAY	-0.0308591	0.744532	0.999974	38	0.6049
ST_STAT3_PATHWAY	-0.0119315	0.554477	0.999974	11	0.6055
REACTOME_INNATE_IMMUNE_SYSTEM	-0.0111203	0.729042	0.999974	259	0.606
REACTOME_MEIOSIS	0.00503359	0.450609	0.999974	51	0.6061
BIOCARTA_LEPTIN_PATHWAY	-0.0304867	0.636833	0.999974	11	0.6069
WNT_SIGNALING	-0.0555639	0.962081	0.999974	86	0.6083
KEGG_ALLOGRAFT_REJECTION	0.0263488	0.295017	0.999974	35	0.6101
REACTOME_GLUCAGON_TYPE_LIGAND_RECEPTORS	-0.0673445	0.898903	0.999974	30	0.6109
PID_THROMBIN_PAR1_PATHWAY	-0.0509311	0.867149	0.999974	40	0.6111
REACTOME_PD1_SIGNALING	-0.0104642	0.559338	0.999974	17	0.6114
REACTOME_INHIBITION_OF_REPLICATION_INITIATION_OF_DAMAGED_DNA_BY_RB1_E2F1	-0.0306817	0.64352	0.999974	12	0.6114
PID_ERBB_NETWORK_PATHWAY	-0.0377888	0.693743	0.999974	15	0.6118
REACTOME_CLASS_B_2_SECRETIN_FAMILY_RECEPTORS	-0.0411728	0.897832	0.999974	80	0.6121
PID_FANCONI_PATHWAY	0.0288516	0.264182	0.999974	40	0.6125
BIOCARTA_SPPA_PATHWAY	-0.025748	0.661939	0.999974	22	0.6154
KEGG_ETHER_LIPID_METABOLISM	-0.0579789	0.86389	0.999974	30	0.6159
REACTOME_G0_AND_EARLY_G1	-0.0416523	0.755203	0.999974	23	0.6161
REACTOME_DIABETES_PATHWAYS	-0.0376368	0.922676	0.999974	121	0.6162
KEGG_PHOSPHATIDYLINOSITOL_SIGNALING_SYSTEM	0.00857915	0.400228	0.999974	73	0.6165
PID_ECADHERIN_NASCENT_AJ_PATHWAY	-0.0399435	0.799457	0.999974	37	0.6168
BIOCARTA_CCR3_PATHWAY	-0.0277585	0.666211	0.999974	20	0.6201
KEGG_O_GLYCAN_BIOSYNTHESIS	-0.0310384	0.704275	0.999974	25	0.6219
REACTOME_SIGNALING_BY_CONSTITUTIVELY_ACTIVE_EGFR	-0.0450396	0.7335	0.999974	16	0.6245
BIOCARTA_AGR_PATHWAY	-0.0117724	0.595116	0.999974	35	0.6261
KEGG_BASAL_CELL_CARCINOMA	-0.0234193	0.725603	0.999974	55	0.6265
REACTOME_ACETYLCHOLINE_BINDING_AND_DOWNSTREAM_EVENTS	-0.0412046	0.709619	0.999974	15	0.6267
REACTOME_ACYL_CHAIN_REMODELLING_OF_PS	-0.0712253	0.821822	0.999974	14	0.6271
PID_MYC_PATHWAY	-0.0835863	0.921658	0.999974	24	0.6273
KEGG_BIOSYNTHESIS_OF_UNSATURATED_FATTY_ACIDS	-0.0544706	0.800319	0.999974	20	0.6275
BIOCARTA_VIP_PATHWAY	-0.0338799	0.712949	0.999974	23	0.6287
REACTOME_ENERGY_DEPENDENT_REGULATION_OF_MTOR_BY_LKB1_AMPK	-0.0501362	0.762785	0.999974	17	0.6299
REACTOME_PYRUVATE_METABOLISM	-0.0791067	0.877232	0.999974	18	0.6304
KEGG_ALANINE_ASPARTATE_AND_GLUTAMATE_METABOLISM	-0.0287911	0.707201	0.999974	30	0.6305
REACTOME_METABOLISM_OF_PORPHYRINS	-0.110073	0.922977	0.999974	14	0.6307
KEGG_VASCULAR_SMOOTH_MUSCLE_CONTRACTION	-0.0208831	0.770307	0.999974	106	0.6325
REACTOME_PI3K_AKT_ACTIVATION	-0.0494611	0.840594	0.999974	34	0.6335
KEGG_AMINOACYL_TRNA_BIOSYNTHESIS	-0.0037724	0.524403	0.999974	22	0.634
REACTOME_METABOLISM_OF_NUCLEOTIDES	-0.0308733	0.808321	0.999974	67	0.6353
BIOCARTA_LAIR_PATHWAY	0.006684	0.463143	0.999974	16	0.6355
KEGG_CIRCADIAN_RHYTHM_MAMMAL	0.00447338	0.477741	0.999974	13	0.6358
KEGG_FRUCTOSE_AND_MANNOSE_METABOLISM	-0.0442388	0.802771	0.999974	31	0.6359
KEGG_FC_GAMMA_R_MEDIATED_PHAGOCYTOSIS	-0.0369698	0.889014	0.999974	92	0.6366
KEGG_THYROID_CANCER	-0.0678967	0.89693	0.999974	29	0.6366
PID_AMB2_NEUTROPHILS_PATHWAY	-0.0194345	0.662535	0.999974	39	0.6371
PID_AR_NONGENOMIC_PATHWAY	-0.0834057	0.942887	0.999974	30	0.6393
REACTOME_SIGNALING_BY_PDGF	-0.0170361	0.733326	0.999974	113	0.6405
REACTOME_SIGNALING_BY_ROBO_RECEPTOR	-0.0340629	0.733445	0.999974	28	0.6412
PID_ALPHA_SYNUCLEIN_PATHWAY	-0.0572019	0.868352	0.999974	32	0.6416
PID_P38_MK2_PATHWAY	-0.0723545	0.874316	0.999974	21	0.644
REACTOME_REGULATION_OF_IFNG_SIGNALING	-0.0695277	0.807207	0.999974	13	0.6443
KEGG_WNT_SIGNALING_PATHWAY	-0.0447244	0.96775	0.999974	145	0.6449
REACTOME_DEVELOPMENTAL_BIOLOGY	-0.015938	0.851458	0.999974	374	0.645
KEGG_NEUROTROPHIN_SIGNALING_PATHWAY	-0.0506573	0.971797	0.999974	120	0.6456
REACTOME_ARMS_MEDIATED_ACTIVATION	-0.100374	0.923933	0.999974	17	0.6459
BIOCARTA_HSP27_PATHWAY	-0.0411056	0.709164	0.999974	15	0.6472
REACTOME_BRANCHED_CHAIN_AMINO_ACID_CATABOLISM	-0.0509372	0.766301	0.999974	17	0.6488
REACTOME_MAPK_TARGETS_NUCLEAR_EVENTS_MEDIATED_BY_MAP_KINASES	-0.0807068	0.936789	0.999974	30	0.6503
REACTOME_CYCLIN_A_B1_ASSOCIATED_EVENTS_DURING_G2_M_TRANSITION	-0.0589191	0.785149	0.999974	15	0.6513
REACTOME_FACTORS_INVOLVED_IN_MEGAKARYOCYTE_DEVELOPMENT_AND_PLATELET_PRODUCTION	0.00624372	0.411272	0.999974	109	0.6517
REACTOME_AMINO_ACID_AND_OLIGOPEPTIDE_SLC_TRANSPORTERS	-0.0246212	0.72414	0.999974	49	0.6519
REACTOME_M_G1_TRANSITION	-0.0697855	0.981407	0.999974	75	0.6522
REACTOME_TRAFFICKING_OF_AMPA_RECEPTORS	-0.0727857	0.900343	0.999974	26	0.6526
PID_LKB1_PATHWAY	-0.0602802	0.921047	0.999974	46	0.6526
BIOCARTA_TNFR2_PATHWAY	-0.0336985	0.679553	0.999974	16	0.6528
NABA_MATRISOME	0.0143679	0.0704053	0.999974	999	0.653
ST_P38_MAPK_PATHWAY	-0.0680847	0.921007	0.999974	36	0.653
BIOCARTA_CTCF_PATHWAY	-0.0888596	0.925313	0.999974	22	0.6533
BIOCARTA_IGF1MTOR_PATHWAY	-0.0923034	0.923369	0.999974	20	0.6534
REACTOME_KERATAN_SULFATE_KERATIN_METABOLISM	-0.0254068	0.681921	0.999974	29	0.6535
KEGG_ADIPOCYTOKINE_SIGNALING_PATHWAY	-0.0254929	0.764178	0.999974	67	0.6538
REACTOME_LIGAND_GATED_ION_CHANNEL_TRANSPORT	-0.0599809	0.829165	0.999974	21	0.6538
REACTOME_P75NTR_SIGNALS_VIA_NFKB	-0.099169	0.882794	0.999974	12	0.6539
KEGG_ERBB_SIGNALING_PATHWAY	-0.0514352	0.947857	0.999974	84	0.6567
PID_PI3KCI_AKT_PATHWAY	-0.0644206	0.902928	0.999974	34	0.6583
REACTOME_MITOTIC_G2_G2_M_PHASES	-0.00366892	0.543903	0.999974	76	0.6584
REACTOME_AMINE_COMPOUND_SLC_TRANSPORTERS	-0.0156218	0.610532	0.999974	27	0.6584
REACTOME_ACTIVATION_OF_ATR_IN_RESPONSE_TO_REPLICATION_STRESS	-0.025693	0.70034	0.999974	35	0.6594
REACTOME_THROMBIN_SIGNALLING_THROUGH_PROTEINASE_ACTIVATED_RECEPTORS_PARS	-0.0913164	0.958121	0.999974	30	0.6597
BIOCARTA_ACTINY_PATHWAY	-0.0841672	0.903579	0.999974	20	0.6604
REACTOME_HIV_INFECTION	-0.0665612	0.99865	0.999974	173	0.6607
PID_PTP1B_PATHWAY	-0.0163244	0.656359	0.999974	51	0.6641
REACTOME_FACILITATIVE_NA_INDEPENDENT_GLUCOSE_TRANSPORTERS	-0.0249495	0.617588	0.999974	12	0.6642
ST_JNK_MAPK_PATHWAY	-0.0412911	0.81355	0.999974	39	0.6642
REACTOME_PHOSPHORYLATION_OF_CD3_AND_TCR_ZETA_CHAINS	0.00966172	0.448482	0.999974	15	0.6649
ST_B_CELL_ANTIGEN_RECEPTOR	-0.0375295	0.793933	0.999974	40	0.6652
BIOCARTA_CREB_PATHWAY	-0.0601542	0.855601	0.999974	26	0.6679
REACTOME_ABCA_TRANSPORTERS_IN_LIPID_HOMEOSTASIS	-0.00579643	0.532954	0.999974	17	0.6684
REACTOME_MICRORNA_MIRNA_BIOGENESIS	-0.088486	0.882187	0.999974	15	0.6685
REACTOME_SHC1_EVENTS_IN_ERBB4_SIGNALING	-0.0913622	0.921252	0.999974	20	0.6699
BIOCARTA_CD40_PATHWAY	-0.0518235	0.748917	0.999974	14	0.6709
PID_ATM_PATHWAY	0.00853895	0.435769	0.999974	30	0.6717
PID_BARD1_PATHWAY	0.0286573	0.300016	0.999974	28	0.6725
REACTOME_TRAF3_DEPENDENT_IRF_ACTIVATION_PATHWAY	-0.061626	0.787572	0.999974	14	0.6737
KEGG_GLYCOSAMINOGLYCAN_BIOSYNTHESIS_KERATAN_SULFATE	-0.0747432	0.833449	0.999974	14	0.6738
REACTOME_TRANSLOCATION_OF_ZAP_70_TO_IMMUNOLOGICAL_SYNAPSE	-0.0150191	0.574337	0.999974	13	0.6766
BIOCARTA_COMP_PATHWAY	-0.0675882	0.845969	0.999974	19	0.6774
REACTOME_BILE_SALT_AND_ORGANIC_ANION_SLC_TRANSPORTERS	-0.0212429	0.596338	0.999974	11	0.6786
REACTOME_GAMMA_CARBOXYLATION_TRANSPORT_AND_AMINO_TERMINAL_CLEAVAGE_OF_PROTEINS	-0.0839703	0.821011	0.999974	10	0.6801
BIOCARTA_IL5_PATHWAY	-0.0424119	0.678778	0.999974	10	0.6811
KEGG_INTESTINAL_IMMUNE_NETWORK_FOR_IGA_PRODUCTION	-0.0240773	0.711548	0.999974	45	0.6837
REACTOME_TRANSCRIPTION_COUPLED_NER_TC_NER	-0.0886789	0.972169	0.999974	39	0.6841
BIOCARTA_CFTR_PATHWAY	-0.0249764	0.612846	0.999974	11	0.6849
REACTOME_HIV_LIFE_CYCLE	-0.0617255	0.983201	0.999974	100	0.6871
REACTOME_IL_7_SIGNALING	-0.00878278	0.540158	0.999974	11	0.6872
REACTOME_AMINE_DERIVED_HORMONES	0.00039604	0.497882	0.999974	15	0.6885
BIOCARTA_MET_PATHWAY	-0.0490263	0.848641	0.999974	37	0.6891
REACTOME_SIGNALLING_TO_ERKS	-0.0758986	0.942246	0.999974	36	0.6901
BIOCARTA_AKAPCENTROSOME_PATHWAY	-0.0577987	0.772909	0.999974	14	0.6912
REACTOME_GLUCOSE_TRANSPORT	-0.00537701	0.544391	0.999974	36	0.692
PID_FRA_PATHWAY	-0.0362914	0.774148	0.999974	36	0.693
REACTOME_FORMATION_OF_TRANSCRIPTION_COUPLED_NER_TC_NER_REPAIR_COMPLEX	-0.127161	0.984405	0.999974	24	0.693
PID_MET_PATHWAY	-0.0302323	0.822836	0.999974	79	0.6944
REACTOME_DEADENYLATION_DEPENDENT_MRNA_DECAY	-0.0616409	0.902478	0.999974	37	0.6945
KEGG_DORSO_VENTRAL_AXIS_FORMATION	-0.0129528	0.58686	0.999974	24	0.6953
BIOCARTA_CBL_PATHWAY	-0.0158662	0.578477	0.999974	13	0.6954
PID_S1P_S1P3_PATHWAY	-0.0807257	0.930172	0.999974	28	0.6959
KEGG_TYPE_I_DIABETES_MELLITUS	0.00916678	0.419645	0.999974	41	0.6972
BIOCARTA_DNAFRAGMENT_PATHWAY	-0.0651206	0.762039	0.999974	10	0.69887
REACTOME_RORA_ACTIVATES_CIRCADIAN_EXPRESSION	-0.0434998	0.76473	0.999974	23	0.6995
REACTOME_REGULATION_OF_AMPK_ACTIVITY_VIA_LKB1	-0.0885675	0.874289	0.999974	14	0.7004
REACTOME_PRESYNAPTIC_NICOTINIC_ACETYLCHOLINE_RECEPTORS	-0.0644769	0.780269	0.999974	12	0.7006
REACTOME_GLYCOSAMINOGLYCAN_METABOLISM	-0.0146517	0.69899	0.999974	107	0.7012
REACTOME_PLATELET_SENSITIZATION_BY_LDL	-0.0744213	0.848525	0.999974	16	0.7014
BIOCARTA_PML_PATHWAY	-0.0637607	0.818502	0.999974	17	0.7015
REACTOME_TRANSPORT_OF_RIBONUCLEOPROTEINS_INTO_THE_HOST_NUCLEUS	-0.0318017	0.708819	0.999974	25	0.7024
REACTOME_CELL_CELL_JUNCTION_ORGANIZATION	-0.0557229	0.915291	0.999974	51	0.7026
REACTOME_DOWNSTREAM_SIGNAL_TRANSDUCTION	-0.0399202	0.898937	0.999974	86	0.7043
REACTOME_EXTRINSIC_PATHWAY_FOR_APOPTOSIS	-0.0534867	0.739344	0.999974	12	0.705
REACTOME_PRE_NOTCH_PROCESSING_IN_GOLGI	-0.0557851	0.779993	0.999974	16	0.7056
ST_ADRENERGIC	-0.047204	0.836178	0.999974	36	0.7074
REACTOME_CIRCADIAN_CLOCK	-0.0503762	0.888346	0.999974	49	0.7077
KEGG_HISTIDINE_METABOLISM	-0.0134826	0.595713	0.999974	27	0.7093
BIOCARTA_LECTIN_PATHWAY	-0.104386	0.894646	0.999974	12	0.7097
REACTOME_BIOSYNTHESIS_OF_THE_N_GLYCAN_PRECURSOR_DOLICHOL_LIPID_LINKED_OLIGOSACCHARIDE_LLO_AND_TRANSFER_TO_A_NASCENT_PROTEIN	-0.0503064	0.821338	0.999974	28	0.7108
REACTOME_REGULATION_OF_INSULIN_SECRETION	-0.0637457	0.977954	0.999974	84	0.7108
REACTOME_SCFSKP2_MEDIATED_DEGRADATION_OF_P27_P21	-0.112982	0.996845	0.999974	49	0.7116
REACTOME_DOWNSTREAM_SIGNALING_EVENTS_OF_B_CELL_RECEPTOR_BCR	-0.0889208	0.997971	0.999974	88	0.7123
REACTOME_SYNTHESIS_OF_PE	-0.0801361	0.809825	0.999974	10	0.7129
BIOCARTA_IL4_PATHWAY	-0.0224686	0.601779	0.999974	11	0.7161
BIOCARTA_RB_PATHWAY	-0.0640835	0.788061	0.999974	13	0.7164
REACTOME_SYNTHESIS_OF_BILE_ACIDS_AND_BILE_SALTS	0.0146242	0.412722	0.999974	19	0.7175
PID_S1P_META_PATHWAY	-0.0837963	0.90798	0.999974	21	0.7181
REACTOME_APC_C_CDH1_MEDIATED_DEGRADATION_OF_CDC20_AND_OTHER_APC_C_CDH1_TARGETED_PROTEINS_IN_LATE_MITOSIS_EARLY_G1	-0.101991	0.996798	0.999974	60	0.7181
REACTOME_VIF_MEDIATED_DEGRADATION_OF_APOBEC3G	-0.112264	0.994508	0.999974	43	0.7185
REACTOME_INITIAL_TRIGGERING_OF_COMPLEMENT	-0.0404412	0.693106	0.999974	13	0.7188
REACTOME_ACYL_CHAIN_REMODELLING_OF_PI	-0.0804356	0.851201	0.999974	14	0.719
BIOCARTA_TOLL_PATHWAY	-0.0531152	0.86465	0.999974	36	0.7193
KEGG_INOSITOL_PHOSPHATE_METABOLISM	-0.0241885	0.730275	0.999974	54	0.7199
BIOCARTA_TNFR1_PATHWAY	-0.0244736	0.672853	0.999974	28	0.7213
BIOCARTA_GH_PATHWAY	-0.0642875	0.880262	0.999974	28	0.7213
REACTOME_MITOTIC_G1_G1_S_PHASES	-0.0696688	0.996288	0.999974	125	0.7213
BIOCARTA_INSULIN_PATHWAY	-0.0934878	0.935346	0.999974	22	0.7216
BIOCARTA_AGPCR_PATHWAY	-0.0867252	0.850799	0.999974	12	0.7218
BIOCARTA_RARRXR_PATHWAY	-0.0818482	0.863684	0.999974	15	0.7237
PID_ER_NONGENOMIC_PATHWAY	-0.0818565	0.96134	0.999974	39	0.7238
BIOCARTA_RNA_PATHWAY	-0.116487	0.898879	0.999974	10	0.7242
KEGG_TOLL_LIKE_RECEPTOR_SIGNALING_PATHWAY	-0.0118708	0.657857	0.999974	99	0.7272
REACTOME_PI_METABOLISM	-0.00331975	0.530318	0.999974	44	0.7276
PID_HIF1A_PATHWAY	-0.0644987	0.798204	0.999974	14	0.7285
REACTOME_PYRIMIDINE_METABOLISM	-0.0322317	0.703564	0.999974	23	0.7288
PID_RHOA_PATHWAY	-0.0589092	0.895247	0.999974	38	0.7291
REACTOME_REGULATION_OF_INSULIN_LIKE_GROWTH_FACTOR_IGF_ACTIVITY_BY_INSULIN_LIKE_GROWTH_FACTOR_BINDING_PROTEINS_IGFBPS	-0.040808	0.713915	0.999974	16	0.7294
REACTOME_SYNTHESIS_OF_PA	-0.0629393	0.861788	0.999974	25	0.7301
REACTOME_ORC1_REMOVAL_FROM_CHROMATIN	-0.0920494	0.993447	0.999974	61	0.7301
REACTOME_G2_M_CHECKPOINTS	-0.0368458	0.792509	0.999974	41	0.7306
REACTOME_CELL_CYCLE_MITOTIC	-0.037326	0.98469	0.999974	290	0.7311
REACTOME_AUTODEGRADATION_OF_CDH1_BY_CDH1_APC_C	-0.111184	0.997182	0.999974	52	0.7314
REACTOME_INTRINSIC_PATHWAY_FOR_APOPTOSIS	-0.0649112	0.87827	0.999974	27	0.7317
REACTOME_PI3K_CASCADE	-0.0510227	0.926648	0.999974	68	0.7317
REACTOME_REGULATION_OF_BETA_CELL_DEVELOPMENT	-0.0804298	0.936136	0.999974	30	0.733
KEGG_OTHER_GLYCAN_DEGRADATION	0.0246704	0.366369	0.999974	16	0.7343
REACTOME_NUCLEOTIDE_EXCISION_REPAIR	-0.0907016	0.981162	0.999974	44	0.7347
KEGG_RNA_DEGRADATION	-0.0542051	0.907175	0.999974	50	0.7358
PID_MYC_ACTIV_PATHWAY	-0.067261	0.979059	0.999974	77	0.7359
ST_ERK1_ERK2_MAPK_PATHWAY	-0.0911184	0.962618	0.999974	32	0.7365
REACTOME_ACTIVATION_OF_GENES_BY_ATF4	-0.0731191	0.887424	0.999974	23	0.7381
REACTOME_MITOCHONDRIAL_TRNA_AMINOACYLATION	-0.0119475	0.569612	0.999974	18	0.7399
REACTOME_CYTOKINE_SIGNALING_IN_IMMUNE_SYSTEM	-0.00682136	0.645064	0.999974	256	0.7401
REACTOME_HIGHLY_CALCIUM_PERMEABLE_POSTSYNAPTIC_NICOTINIC_ACETYLCHOLINE_RECEPTORS	-0.0491051	0.721998	0.999974	12	0.7402
KEGG_LONG_TERM_DEPRESSION	-0.0734965	0.981017	0.999974	67	0.7419
PID_THROMBIN_PAR4_PATHWAY	-0.102355	0.899253	0.999974	13	0.7421
SA_B_CELL_RECEPTOR_COMPLEXES	-0.0892031	0.934668	0.999974	24	0.7423
REACTOME_AKT_PHOSPHORYLATES_TARGETS_IN_THE_CYTOSOL	-0.0956997	0.864048	0.999974	11	0.7424
BIOCARTA_ARENRF2_PATHWAY	-0.103992	0.902811	0.999974	13	0.7424
REACTOME_DEFENSINS	-0.0421328	0.84077	0.999974	47	0.743
BIOCARTA_AKT_PATHWAY	-0.0667545	0.860616	0.999974	22	0.7439
REACTOME_GLYCOPROTEIN_HORMONES	0.0198934	0.409672	0.999974	11	0.744
REACTOME_ACTIVATION_OF_THE_AP1_FAMILY_OF_TRANSCRIPTION_FACTORS	-0.142375	0.940452	0.999974	10	0.744149
REACTOME_CELL_CYCLE	-0.0310878	0.97352	0.999974	337	0.745
REACTOME_BETA_DEFENSINS	-0.0556136	0.881936	0.999974	38	0.7452
REACTOME_SIGNALLING_TO_P38_VIA_RIT_AND_RIN	-0.128028	0.956917	0.999974	15	0.7456
REACTOME_MITOTIC_PROMETAPHASE	-0.0352616	0.855383	0.999974	76	0.7472
REACTOME_REGULATION_OF_APOPTOSIS	-0.111183	0.997401	0.999974	53	0.7474
BIOCARTA_PTC1_PATHWAY	-0.0826886	0.82877	0.999974	11	0.7482
KEGG_SYSTEMIC_LUPUS_ERYTHEMATOSUS	-0.0321778	0.79068	0.999974	53	0.7489
ST_TUMOR_NECROSIS_FACTOR_PATHWAY	-0.0484071	0.812117	0.999974	28	0.75
PID_TOLL_ENDOGENOUS_PATHWAY	-0.0631221	0.857592	0.999974	24	0.7514
REACTOME_INTEGRATION_OF_ENERGY_METABOLISM	-0.0452628	0.949546	0.999974	111	0.7528
PID_FGF_PATHWAY	-0.0478562	0.889748	0.999974	55	0.753
PID_AURORA_A_PATHWAY	-0.023701	0.670508	0.999974	29	0.7536
ST_INTERFERON_GAMMA_PATHWAY	-0.0379963	0.661275	0.999974	10	0.7539
SA_TRKA_RECEPTOR	-0.109837	0.935789	0.999974	16	0.7544
PID_CD8_TCR_PATHWAY	-0.0128054	0.626221	0.999974	53	0.7548
REACTOME_POST_TRANSLATIONAL_PROTEIN_MODIFICATION	-0.0286035	0.89941	0.999974	170	0.7549
REACTOME_SIGNALING_BY_FGFR	-0.0476213	0.951082	0.999974	102	0.7564
PID_BMP_PATHWAY	-0.0566057	0.894772	0.999974	41	0.7565
PID_MAPK_TRK_PATHWAY	-0.0938146	0.968766	0.999974	33	0.7571
REACTOME_ERKS_ARE_INACTIVATED	-0.117314	0.920233	0.999974	12	0.7579
BIOCARTA_PAR1_PATHWAY	0.015745	0.372021	0.999974	36	0.759
REACTOME_REGULATION_OF_GLUCOKINASE_BY_GLUCOKINASE_REGULATORY_PROTEIN	-0.0401537	0.756273	0.999974	25	0.7591
BIOCARTA_TCRA_PATHWAY	-0.0666187	0.777812	0.999974	11	0.7597
PID_SYNDECAN_3_PATHWAY	-0.0271692	0.646568	0.999974	16	0.7598
REACTOME_INTERFERON_ALPHA_BETA_SIGNALING	0.00811714	0.413414	0.999974	61	0.7605
REACTOME_AMINO_ACID_SYNTHESIS_AND_INTERCONVERSION_TRANSAMINATION	-0.0636551	0.80322	0.999974	15	0.7605
REACTOME_MEIOTIC_RECOMBINATION	-0.0299168	0.693895	0.999974	24	0.7606
REACTOME_SYNTHESIS_SECRETION_AND_INACTIVATION_OF_GIP	-0.083538	0.851407	0.999974	13	0.7606
REACTOME_GRB2_SOS_PROVIDES_LINKAGE_TO_MAPK_SIGNALING_FOR_INTERGRINS_	-0.10788	0.925901	0.999974	15	0.7607
REACTOME_PI_3K_CASCADE	-0.0560665	0.920615	0.999974	53	0.7616
REACTOME_IL_2_SIGNALING	-0.0513364	0.871967	0.999974	41	0.7618
PID_NECTIN_PATHWAY	-0.0698542	0.89099	0.999974	26	0.7623
PID_IL6_7_PATHWAY	-0.0572671	0.907742	0.999974	45	0.7629
PID_IL2_1PATHWAY	-0.0704952	0.963145	0.999974	54	0.7631
ST_GRANULE_CELL_SURVIVAL_PATHWAY	-0.0551424	0.839119	0.999974	27	0.764
REACTOME_INTERFERON_GAMMA_SIGNALING	-0.0242806	0.740104	0.999974	59	0.7647
REACTOME_DNA_REPLICATION	-0.0489823	0.986582	0.999974	174	0.7672
BIOCARTA_FCER1_PATHWAY	-0.062889	0.900774	0.999974	35	0.7673
BIOCARTA_TFF_PATHWAY	-0.0419133	0.741661	0.999974	20	0.7678
PID_ARF6_PATHWAY	-0.0374654	0.778193	0.999974	35	0.7692
REACTOME_RECRUITMENT_OF_NUMA_TO_MITOTIC_CENTROSOMES	-0.0587384	0.739891	0.999974	10	0.769416
BIOCARTA_TCYTOTOXIC_PATHWAY	-0.0304033	0.642275	0.999974	12	0.7706
REACTOME_SIGNALING_BY_NODAL	-0.086432	0.897743	0.999974	18	0.7716
REACTOME_P75NTR_RECRUITS_SIGNALLING_COMPLEXES	-0.128485	0.920216	0.999974	10	0.771754
REACTOME_PLATELET_ADHESION_TO_EXPOSED_COLLAGEN	-0.0328467	0.653152	0.999974	12	0.7723
REACTOME_PROLONGED_ERK_ACTIVATION_EVENTS	-0.10974	0.951037	0.999974	19	0.7724
NABA_MATRISOME_ASSOCIATED	0.00534097	0.316235	0.999974	735	0.7725
BIOCARTA_HCMV_PATHWAY	-0.105606	0.928099	0.999974	16	0.7747
PID_RHOA_REG_PATHWAY	0.036891	0.201655	0.999974	43	0.7751
PID_RAS_PATHWAY	-0.0453586	0.800828	0.999974	29	0.7762
PID_CIRCADIAN_PATHWAY	-0.0246865	0.629631	0.999974	15	0.7774
BIOCARTA_MONOCYTE_PATHWAY	-0.031094	0.639446	0.999974	11	0.7775
BIOCARTA_EDG1_PATHWAY	-0.0462406	0.792581	0.999974	26	0.778
BIOCARTA_TRKA_PATHWAY	-0.0587447	0.759399	0.999974	12	0.7783
BIOCARTA_CTL_PATHWAY	-0.0424019	0.701646	0.999974	13	0.7788
BIOCARTA_NO2IL12_PATHWAY	-0.00473326	0.52692	0.999974	17	0.7789
PID_TNF_PATHWAY	-0.0235233	0.705064	0.999974	44	0.7789
KEGG_LYSOSOME	-0.0356626	0.906733	0.999974	116	0.7792
REACTOME_ER_PHAGOSOME_PATHWAY	-0.0942646	0.991608	0.999974	54	0.7801
REACTOME_INTERFERON_SIGNALING	-0.012748	0.703339	0.999974	149	0.7802
REACTOME_KERATAN_SULFATE_DEGRADATION	-0.0645158	0.770556	0.999974	11	0.7815
REACTOME_APC_C_CDC20_MEDIATED_DEGRADATION_OF_MITOTIC_PROTEINS	-0.108624	0.998292	0.999974	61	0.7815
REACTOME_SYNTHESIS_OF_BILE_ACIDS_AND_BILE_SALTS_VIA_7ALPHA_HYDROXYCHOLESTEROL	0.00343234	0.481653	0.999974	15	0.7816
REACTOME_REGULATION_OF_ORNITHINE_DECARBOXYLASE_ODC	-0.121781	0.997834	0.999974	46	0.7819
REACTOME_O_LINKED_GLYCOSYLATION_OF_MUCINS	-0.0173877	0.659724	0.999974	47	0.7829
BIOCARTA_STATHMIN_PATHWAY	-0.0632869	0.830067	0.999974	19	0.7836
REACTOME_PLATELET_AGGREGATION_PLUG_FORMATION	-0.0449911	0.824586	0.999974	36	0.7837
REACTOME_SCF_BETA_TRCP_MEDIATED_DEGRADATION_OF_EMI1	-0.12456	0.998239	0.999974	46	0.7838
REACTOME_OPSINS	-0.035201	0.650009	0.999974	10	0.784
BIOCARTA_INTRINSIC_PATHWAY	-0.0655513	0.861571	0.999974	23	0.7842
REACTOME_SYNTHESIS_OF_PIPS_AT_THE_EARLY_ENDOSOME_MEMBRANE	-0.0786642	0.805419	0.999974	10	0.7858
REACTOME_GENERATION_OF_SECOND_MESSENGER_MOLECULES	-0.0440595	0.776942	0.999974	25	0.7867
BIOCARTA_NFAT_PATHWAY	-0.065504	0.94514	0.999974	50	0.7874
BIOCARTA_AHSP_PATHWAY	-0.131232	0.942201	0.999974	12	0.788
KEGG_HOMOLOGOUS_RECOMBINATION	-0.0464089	0.788878	0.999974	25	0.7905
REACTOME_NUCLEAR_RECEPTOR_TRANSCRIPTION_PATHWAY	-0.0625106	0.930582	0.999974	47	0.7906
REACTOME_ENDOSOMAL_SORTING_COMPLEX_REQUIRED_FOR_TRANSPORT_ESCRT	-0.117794	0.979174	0.999974	25	0.794
PID_AP1_PATHWAY	-0.0483701	0.912389	0.999974	66	0.7956
BIOCARTA_GRANULOCYTES_PATHWAY	-0.0180363	0.589041	0.999974	13	0.7963
BIOCARTA_ATRBRCA_PATHWAY	-0.036192	0.712245	0.999974	20	0.7965
BIOCARTA_TALL1_PATHWAY	-0.0858251	0.874995	0.999974	15	0.798
REACTOME_CDK_MEDIATED_PHOSPHORYLATION_AND_REMOVAL_OF_CDC6	-0.122936	0.997323	0.999974	43	0.7986
PID_PI3K_PLC_TRK_PATHWAY	-0.0848396	0.960739	0.999974	36	0.7991
REACTOME_IL_RECEPTOR_SHC_SIGNALING	-0.0413155	0.771075	0.999974	27	0.7995
REACTOME_TRAFFICKING_OF_GLUR2_CONTAINING_AMPA_RECEPTORS	-0.112548	0.927502	0.999974	14	0.7999
KEGG_PRIMARY_IMMUNODEFICIENCY	-0.051067	0.851811	0.999974	35	0.8006
KEGG_PRIMARY_BILE_ACID_BIOSYNTHESIS	-0.0252584	0.636689	0.999974	16	0.801
PID_P75_NTR_PATHWAY	-0.0599032	0.949554	0.999974	63	0.8015
REACTOME_PKB_MEDIATED_EVENTS	-0.0986249	0.96443	0.999974	28	0.8018
BIOCARTA_ARF_PATHWAY	-0.0938934	0.909808	0.999974	17	0.8045
REACTOME_SIGNALING_BY_NOTCH4	-0.0717658	0.805243	0.999974	12	0.8046
PID_FCER1_PATHWAY	-0.0631396	0.952915	0.999974	59	0.805
REACTOME_DESTABILIZATION_OF_MRNA_BY_BRF1	-0.0747491	0.856888	0.999974	17	0.8053
REACTOME_CIRCADIAN_REPRESSION_OF_EXPRESSION_BY_REV_ERBA	-0.0649471	0.854005	0.999974	22	0.8055
REACTOME_CYCLIN_E_ASSOCIATED_EVENTS_DURING_G1_S_TRANSITION_	-0.114268	0.998548	0.999974	57	0.806
BIOCARTA_IGF1_PATHWAY	-0.123695	0.975056	0.999974	21	0.8062
BIOCARTA_AT1R_PATHWAY	-0.0747967	0.918149	0.999974	29	0.8064
PID_RANBP2_PATHWAY	-0.102251	0.868503	0.999974	10	0.806675
BIOCARTA_PLATELETAPP_PATHWAY	-0.0736295	0.829822	0.999974	14	0.8078
REACTOME_GLOBAL_GENOMIC_NER_GG_NER	-0.0956021	0.967135	0.999974	31	0.8098
REACTOME_DOWNREGULATION_OF_SMAD2_3_SMAD4_TRANSCRIPTIONAL_ACTIVITY	-0.107518	0.93748	0.999974	17	0.8106
PID_WNT_CANONICAL_PATHWAY	-0.0898576	0.917775	0.999974	20	0.8111
REACTOME_MITOTIC_M_M_G1_PHASES	-0.0545348	0.990076	0.999974	155	0.8112
BIOCARTA_RANMS_PATHWAY	-0.0621892	0.751997	0.999974	10	0.811743
REACTOME_REGULATED_PROTEOLYSIS_OF_P75NTR	-0.112356	0.890645	0.999974	10	0.812125
PID_EPHA2_FWD_PATHWAY	-0.0649787	0.829925	0.999974	18	0.8132
REACTOME_GAB1_SIGNALOSOME	-0.0599256	0.889783	0.999974	35	0.8136
PID_S1P_S1P1_PATHWAY	-0.0925077	0.923823	0.999974	20	0.8144
REACTOME_COMMON_PATHWAY	-0.0932257	0.886327	0.999974	14	0.8153
REACTOME_ACTIVATED_AMPK_STIMULATES_FATTY_ACID_OXIDATION_IN_MUSCLE	-0.0852145	0.894519	0.999974	18	0.8158
REACTOME_SIGNALING_BY_FGFR1_MUTANTS	-0.0743771	0.913229	0.999974	28	0.8159
KEGG_COMPLEMENT_AND_COAGULATION_CASCADES	-0.0354879	0.845362	0.999974	69	0.8161
BIOCARTA_CACAM_PATHWAY	-0.135275	0.930678	0.999974	10	0.817576
PID_NFAT_TFPATHWAY	-0.0529551	0.890101	0.999974	45	0.8182
KEGG_GLYCOSPHINGOLIPID_BIOSYNTHESIS_GANGLIO_SERIES	-0.0850495	0.872842	0.999974	15	0.8195
BIOCARTA_IL10_PATHWAY	-0.117611	0.953321	0.999974	17	0.8195
REACTOME_RAP1_SIGNALLING	-0.0977612	0.912003	0.999974	16	0.8197
REACTOME_REGULATORY_RNA_PATHWAYS	-0.0875428	0.900621	0.999974	18	0.8198
BIOCARTA_CTLA4_PATHWAY	-0.0749003	0.870672	0.999974	19	0.821
KEGG_PROSTATE_CANCER	-0.066351	0.983994	0.999974	88	0.8218
REACTOME_SYNTHESIS_OF_SUBSTRATES_IN_N_GLYCAN_BIOSYTHESIS	-0.135167	0.95997	0.999974	14	0.8221
PID_ALK2_PATHWAY	-0.142155	0.948663	0.999974	11	0.8222
BIOCARTA_NKT_PATHWAY	-0.0415153	0.780245	0.999974	29	0.8237
PID_ANGIOPOIETIN_RECEPTOR_PATHWAY	-0.0609099	0.931529	0.999974	50	0.8256
BIOCARTA_PITX2_PATHWAY	-0.0615924	0.795465	0.999974	15	0.8266
KEGG_GLYCEROPHOSPHOLIPID_METABOLISM	-0.0573494	0.951021	0.999974	70	0.8271
REACTOME_ANTIVIRAL_MECHANISM_BY_IFN_STIMULATED_GENES	-0.0561294	0.936375	0.999974	62	0.8278
REACTOME_CD28_DEPENDENT_VAV1_PATHWAY	-0.143156	0.949862	0.999974	11	0.828
KEGG_NUCLEOTIDE_EXCISION_REPAIR	-0.0827464	0.968038	0.999974	42	0.8286
BIOCARTA_BCELLSURVIVAL_PATHWAY	-0.106333	0.929468	0.999974	16	0.8288
REACTOME_DESTABILIZATION_OF_MRNA_BY_AUF1_HNRNP_D0	-0.12872	0.998848	0.999974	47	0.8291
NABA_ECM_REGULATORS	0.0020695	0.457063	0.999974	233	0.8298
PID_IL27_PATHWAY	-0.0511502	0.816467	0.999974	26	0.8298
REACTOME_SIGNAL_REGULATORY_PROTEIN_SIRP_FAMILY_INTERACTIONS	-0.0571499	0.744125	0.999974	11	0.83
REACTOME_CELL_CYCLE_CHECKPOINTS	-0.0769688	0.996678	0.999974	105	0.8306
SA_CASPASE_CASCADE	-0.0562681	0.801942	0.999974	19	0.8309
BIOCARTA_SRCRPTP_PATHWAY	-0.060726	0.757152	0.999974	11	0.8321
BIOCARTA_ERYTH_PATHWAY	-0.0890759	0.883741	0.999974	15	0.8327
PID_P38_ALPHA_BETA_DOWNSTREAM_PATHWAY	-0.0889615	0.970962	0.999974	38	0.833
PID_IL2_STAT5_PATHWAY	-0.0718826	0.913285	0.999974	30	0.8345
REACTOME_ENDOGENOUS_STEROLS	-0.0894142	0.884625	0.999974	15	0.836
REACTOME_PIP3_ACTIVATES_AKT_SIGNALING	-0.092343	0.948278	0.999974	26	0.8365
REACTOME_AUTODEGRADATION_OF_THE_E3_UBIQUITIN_LIGASE_COP1	-0.130131	0.998401	0.999974	43	0.8384
REACTOME_SYNTHESIS_SECRETION_AND_INACTIVATION_OF_GLP1	-0.0920146	0.90537	0.999974	17	0.8387
BIOCARTA_CSK_PATHWAY	-0.0496951	0.784597	0.999974	21	0.8388
PID_TELOMERASE_PATHWAY	-0.0406093	0.870661	0.999974	65	0.8393
PID_P73PATHWAY	-0.0454234	0.913908	0.999974	76	0.8393
KEGG_ABC_TRANSPORTERS	0.00567123	0.448302	0.999974	44	0.84
REACTOME_TRAFFICKING_AND_PROCESSING_OF_ENDOSOMAL_TLR	-0.0829135	0.829425	0.999974	11	0.8409
BIOCARTA_IL22BP_PATHWAY	-0.104507	0.925991	0.999974	16	0.8419
REACTOME_CS_DS_DEGRADATION	-0.0662398	0.786472	0.999974	12	0.842
REACTOME_NEGATIVE_REGULATION_OF_FGFR_SIGNALING	-0.0843389	0.957699	0.999974	35	0.8426
SIG_IL4RECEPTOR_IN_B_LYPHOCYTES	-0.0788391	0.921707	0.999974	27	0.8433
REACTOME_SIGNALING_BY_FGFR_MUTANTS	-0.0720583	0.946672	0.999974	42	0.8434
REACTOME_SYNTHESIS_OF_BILE_ACIDS_AND_BILE_SALTS_VIA_24_HYDROXYCHOLESTEROL	-0.0678417	0.771157	0.999974	10	0.8437
REACTOME_REGULATION_OF_HYPOXIA_INDUCIBLE_FACTOR_HIF_BY_OXYGEN	-0.0612714	0.815792	0.999974	18	0.8451
ST_WNT_BETA_CATENIN_PATHWAY	-0.062651	0.89666	0.999974	34	0.8458
BIOCARTA_DC_PATHWAY	-0.0413668	0.748946	0.999974	22	0.8475
REACTOME_SIGNALING_BY_THE_B_CELL_RECEPTOR_BCR	-0.0904613	0.99953	0.999974	113	0.8483
PID_ERA_GENOMIC_PATHWAY	-0.0298608	0.789532	0.999974	61	0.8485
PID_PDGFRA_PATHWAY	-0.103009	0.952671	0.999974	22	0.8487
BIOCARTA_TPO_PATHWAY	-0.104711	0.96199	0.999974	24	0.8498
BIOCARTA_PYK2_PATHWAY	-0.0961041	0.951733	0.999974	25	0.8504
PID_NCADHERIN_PATHWAY	-0.0598296	0.879004	0.999974	32	0.8507
REACTOME_ABC_FAMILY_PROTEINS_MEDIATED_TRANSPORT	-0.0141742	0.610825	0.999974	33	0.8512
REACTOME_PI3K_EVENTS_IN_ERBB2_SIGNALING	-0.0721684	0.944824	0.999974	41	0.8522
REACTOME_ALPHA_LINOLENIC_ACID_ALA_METABOLISM	-0.0431492	0.689834	0.999974	11	0.8524
BIOCARTA_CARM1_PATHWAY	-0.116479	0.926967	0.999974	13	0.8546
REACTOME_REGULATION_OF_MRNA_STABILITY_BY_PROTEINS_THAT_BIND_AU_RICH_ELEMENTS	-0.0997336	0.998803	0.999974	78	0.8551
REACTOME_MITOCHONDRIAL_FATTY_ACID_BETA_OXIDATION	-0.111292	0.917558	0.999974	13	0.8562
REACTOME_PTM_GAMMA_CARBOXYLATION_HYPUSINE_FORMATION_AND_ARYLSULFATASE_ACTIVATION	-0.0740615	0.895247	0.999974	24	0.8568
KEGG_TASTE_TRANSDUCTION	-0.035624	0.800529	0.999974	47	0.8592
BIOCARTA_CHREBP2_PATHWAY	-0.0879672	0.974181	0.999974	41	0.8594
REACTOME_P53_DEPENDENT_G1_DNA_DAMAGE_RESPONSE	-0.127079	0.99882	0.999974	48	0.8597
REACTOME_SIGNALING_BY_NOTCH3	-0.0989835	0.882356	0.999974	12	0.86
ST_GA12_PATHWAY	-0.080245	0.903537	0.999974	22	0.8607
REACTOME_REGULATION_OF_MITOTIC_CELL_CYCLE	-0.112997	0.999564	0.999974	73	0.8633
PID_HDAC_CLASSI_PATHWAY	-0.0641837	0.960607	0.999974	63	0.8636
PID_FOXO_PATHWAY	-0.114372	0.996896	0.999974	48	0.8659
BIOCARTA_THELPER_PATHWAY	-0.0789929	0.82822	0.999974	12	0.8662
REACTOME_NA_CL_DEPENDENT_NEUROTRANSMITTER_TRANSPORTERS	-0.0555175	0.785839	0.999974	17	0.8704
PID_HIF1_TFPATHWAY	-0.0370906	0.847024	0.999974	64	0.8704
NABA_SECRETED_FACTORS	-0.0141238	0.811033	0.999974	339	0.8708
REACTOME_PROLACTIN_RECEPTOR_SIGNALING	-0.0640835	0.788061	0.999974	13	0.8715
BIOCARTA_TID_PATHWAY	-0.0750828	0.871251	0.999974	19	0.8716
REACTOME_SIGNALING_BY_FGFR_IN_DISEASE	-0.0578381	0.983543	0.999974	115	0.8748
KEGG_APOPTOSIS	-0.0539348	0.95575	0.999974	84	0.876
REACTOME_NRIF_SIGNALS_CELL_DEATH_FROM_THE_NUCLEUS	-0.143315	0.957138	0.999974	12	0.8772
REACTOME_EARLY_PHASE_OF_HIV_LIFE_CYCLE	-0.0854701	0.856923	0.999974	13	0.8773
REACTOME_ANTIGEN_ACTIVATES_B_CELL_RECEPTOR_LEADING_TO_GENERATION_OF_SECOND_MESSENGERS	-0.0938686	0.947731	0.999974	25	0.8773
PID_SMAD2_3NUCLEAR_PATHWAY	-0.0697598	0.984246	0.999974	80	0.8776
PID_IL12_STAT4_PATHWAY	-0.0720382	0.920549	0.999974	32	0.8829
KEGG_RIBOFLAVIN_METABOLISM	-0.114804	0.924023	0.999974	13	0.8831
KEGG_SPLICEOSOME	-0.11368	0.999974	0.999974	107	0.8835
BIOCARTA_BAD_PATHWAY	-0.090975	0.945671	0.999974	26	0.884
KEGG_CYTOKINE_CYTOKINE_RECEPTOR_INTERACTION	-0.011631	0.737072	0.999974	256	0.885
REACTOME_SIGNALING_BY_WNT	-0.121365	0.999353	0.999974	59	0.885
REACTOME_E2F_MEDIATED_REGULATION_OF_DNA_REPLICATION	-0.0633236	0.895709	0.999974	33	0.8852
PID_NFAT_3PATHWAY	-0.0920007	0.989008	0.999974	52	0.8876
REACTOME_NEP_NS2_INTERACTS_WITH_THE_CELLULAR_EXPORT_MACHINERY	-0.0729368	0.896395	0.999974	25	0.8879
BIOCARTA_AKAP95_PATHWAY	-0.118778	0.922805	0.999974	12	0.8888
REACTOME_HOST_INTERACTIONS_OF_HIV_FACTORS	-0.0895558	0.999352	0.999974	109	0.8892
BIOCARTA_P53HYPOXIA_PATHWAY	-0.0970744	0.942375	0.999974	22	0.8899
REACTOME_ACTIVATION_OF_IRF3_IRF7_MEDIATED_BY_TBK1_IKK_EPSILON	-0.111438	0.909254	0.999974	12	0.8901
REACTOME_ANTIGEN_PROCESSING_CROSS_PRESENTATION	-0.0959134	0.996815	0.999974	68	0.8908
BIOCARTA_NGF_PATHWAY	-0.144526	0.983064	0.999974	18	0.891
KEGG_GLYOXYLATE_AND_DICARBOXYLATE_METABOLISM	-0.122022	0.954391	0.999974	16	0.8911
REACTOME_PEPTIDE_HORMONE_BIOSYNTHESIS	-0.0438391	0.707837	0.999974	13	0.8917
REACTOME_CD28_CO_STIMULATION	-0.101575	0.974722	0.999974	31	0.8918
REACTOME_REGULATION_OF_PYRUVATE_DEHYDROGENASE_PDH_COMPLEX	-0.181843	0.985385	0.999974	12	0.8919
REACTOME_PURINE_CATABOLISM	-0.112443	0.890822	0.999974	10	0.8923
REACTOME_CTNNB1_PHOSPHORYLATION_CASCADE	-0.117277	0.942011	0.999974	15	0.8924
REACTOME_SPHINGOLIPID_METABOLISM	-0.0444417	0.886377	0.999974	62	0.8928
PID_KIT_PATHWAY	-0.0853274	0.983185	0.999974	52	0.8931
BIOCARTA_ACH_PATHWAY	-0.0945197	0.904619	0.999974	16	0.8938
BIOCARTA_CDMAC_PATHWAY	-0.118014	0.948822	0.999974	16	0.8944
REACTOME_RECEPTOR_LIGAND_BINDING_INITIATES_THE_SECOND_PROTEOLYTIC_CLEAVAGE_OF_NOTCH_RECEPTOR	-0.123067	0.911045	0.999974	10	0.894465
BIOCARTA_CK1_PATHWAY	-0.122118	0.959268	0.999974	17	0.8948
ST_DIFFERENTIATION_PATHWAY_IN_PC12_CELLS	-0.0890849	0.980503	0.999974	45	0.8969
PID_CERAMIDE_PATHWAY	-0.058278	0.916194	0.999974	47	0.8979
PID_EPO_PATHWAY	-0.11109	0.987424	0.999974	34	0.8997
REACTOME_THE_ACTIVATION_OF_ARYLSULFATASES	-0.0807993	0.823199	0.999974	11	0.8999
PID_IL5_PATHWAY	-0.15159	0.975178	0.999974	14	0.9002
REACTOME_PRE_NOTCH_EXPRESSION_AND_PROCESSING	-0.0541798	0.875785	0.999974	38	0.9013
BIOCARTA_BIOPEPTIDES_PATHWAY	-0.122247	0.995831	0.999974	39	0.9015
KEGG_LEISHMANIA_INFECTION	-0.0557543	0.946171	0.999974	70	0.9018
REACTOME_GENERIC_TRANSCRIPTION_PATHWAY	0.031855	0.0253142	0.690677	327	0.902
REACTOME_HORMONE_LIGAND_BINDING_RECEPTORS	-0.108819	0.88322	0.999974	10	0.9035
REACTOME_SYNTHESIS_OF_PC	-0.101337	0.931571	0.999974	18	0.9035
REACTOME_PI3K_EVENTS_IN_ERBB4_SIGNALING	-0.0968026	0.976117	0.999974	35	0.9048
REACTOME_PEROXISOMAL_LIPID_METABOLISM	-0.0712384	0.86481	0.999974	20	0.9051
REACTOME_GROWTH_HORMONE_RECEPTOR_SIGNALING	-0.0808605	0.914676	0.999974	24	0.9056
REACTOME_SIGNALING_BY_NOTCH2	-0.120593	0.925904	0.999974	12	0.9058
BIOCARTA_ASBCELL_PATHWAY	-0.133408	0.945157	0.999974	12	0.9065
REACTOME_ADVANCED_GLYCOSYLATION_ENDPRODUCT_RECEPTOR_SIGNALING	-0.181429	0.988216	0.999974	13	0.9069
REACTOME_P53_INDEPENDENT_G1_S_DNA_DAMAGE_CHECKPOINT	-0.137019	0.999251	0.999974	45	0.9081
REACTOME_COSTIMULATION_BY_THE_CD28_FAMILY	-0.0785065	0.982823	0.999974	61	0.9089
REACTOME_TERMINATION_OF_O_GLYCAN_BIOSYNTHESIS	-0.0401689	0.722293	0.999974	18	0.9102
REACTOME_INTRINSIC_PATHWAY	-0.0942065	0.910532	0.999974	17	0.9105
REACTOME_ACTIVATED_NOTCH1_TRANSMITS_SIGNAL_TO_THE_NUCLEUS	-0.0879589	0.931941	0.999974	24	0.9108
BIOCARTA_VEGF_PATHWAY	-0.0721873	0.902706	0.999974	27	0.9109
KEGG_PROTEASOME	-0.143007	0.999221	0.999974	41	0.9111
BIOCARTA_VDR_PATHWAY	-0.0610953	0.768085	0.999974	12	0.9127
BIOCARTA_IL12_PATHWAY	-0.0730341	0.870756	0.999974	20	0.9136
REACTOME_CD28_DEPENDENT_PI3K_AKT_SIGNALING	-0.112041	0.962148	0.999974	21	0.914
BIOCARTA_IL2_PATHWAY	-0.106275	0.957673	0.999974	22	0.9143
PID_SYNDECAN_2_PATHWAY	-0.0898078	0.955502	0.999974	30	0.9162
REACTOME_NEGATIVE_REGULATORS_OF_RIG_I_MDA5_SIGNALING	-0.0994661	0.965619	0.999974	28	0.9167
PID_TCR_RAS_PATHWAY	-0.159934	0.980824	0.999974	14	0.9167
PID_INTEGRIN2_PATHWAY	-0.0856399	0.941442	0.999974	28	0.9171
PID_HDAC_CLASSIII_PATHWAY	-0.105945	0.963687	0.999974	24	0.9171
REACTOME_CROSS_PRESENTATION_OF_SOLUBLE_EXOGENOUS_ANTIGENS_ENDOSOMES	-0.1436	0.999562	0.999974	45	0.918
PID_ATF2_PATHWAY	-0.0918047	0.991141	0.999974	56	0.9191
REACTOME_BMAL1_CLOCK_NPAS2_ACTIVATES_CIRCADIAN_EXPRESSION	-0.0680291	0.914835	0.999974	34	0.9193
REACTOME_CTLA4_INHIBITORY_SIGNALING	-0.122262	0.973701	0.999974	21	0.9202
BIOCARTA_CARDIACEGF_PATHWAY	-0.0833564	0.882828	0.999974	17	0.9212
BIOCARTA_GCR_PATHWAY	-0.110165	0.930103	0.999974	15	0.9215
PID_IL3_PATHWAY	-0.122064	0.985859	0.999974	27	0.9233
REACTOME_ADHERENS_JUNCTIONS_INTERACTIONS	-0.126589	0.982133	0.999974	23	0.9245
PID_IFNG_PATHWAY	-0.106186	0.989843	0.999974	40	0.9245
BIOCARTA_CCR5_PATHWAY	-0.118665	0.93781	0.999974	14	0.9248
PID_AR_PATHWAY	-0.0434495	0.877275	0.999974	60	0.9256
REACTOME_DESTABILIZATION_OF_MRNA_BY_TRISTETRAPROLIN_TTP	-0.126851	0.964835	0.999974	17	0.9257
PID_E2F_PATHWAY	-0.059803	0.958878	0.999974	71	0.9264
BIOCARTA_CERAMIDE_PATHWAY	-0.115686	0.96667	0.999974	21	0.9265
REACTOME_CHONDROITIN_SULFATE_BIOSYNTHESIS	-0.0645578	0.834871	0.999974	19	0.9275
REACTOME_G1_S_TRANSITION	-0.091334	0.99921	0.999974	101	0.9286
REACTOME_FORMATION_OF_INCISION_COMPLEX_IN_GG_NER	-0.168824	0.994552	0.999974	19	0.9298
REACTOME_DARPP_32_EVENTS	-0.129752	0.977652	0.999974	20	0.9301
REACTOME_FORMATION_OF_FIBRIN_CLOT_CLOTTING_CASCADE	-0.0979319	0.972263	0.999974	32	0.9304
PID_HDAC_CLASSII_PATHWAY	-0.110595	0.983367	0.999974	31	0.9315
REACTOME_INTERACTIONS_OF_VPR_WITH_HOST_CELLULAR_PROTEINS	-0.0933251	0.961413	0.999974	30	0.9323
BIOCARTA_FIBRINOLYSIS_PATHWAY	-0.136459	0.949101	0.999974	12	0.9342
REACTOME_MRNA_DECAY_BY_3_TO_5_EXORIBONUCLEASE	-0.17669	0.978746	0.999974	11	0.9345
BIOCARTA_IL3_PATHWAY	-0.156238	0.981873	0.999974	15	0.9354
KEGG_PENTOSE_PHOSPHATE_PATHWAY	-0.107658	0.971181	0.999974	26	0.9355
PID_RETINOIC_ACID_PATHWAY	-0.114553	0.984971	0.999974	30	0.9361
BIOCARTA_EPONFKB_PATHWAY	-0.160744	0.967513	0.999974	11	0.9366
BIOCARTA_CARM_ER_PATHWAY	-0.0704153	0.922086	0.999974	34	0.9381
REACTOME_CHONDROITIN_SULFATE_DERMATAN_SULFATE_METABOLISM	-0.0561075	0.907997	0.999974	47	0.9382
KEGG_ASTHMA	-0.0491907	0.815957	0.999974	28	0.9385
REACTOME_ANTIGEN_PROCESSING_UBIQUITINATION_PROTEASOME_DEGRADATION	-0.0731902	0.99964	0.999974	182	0.9397
BIOCARTA_FAS_PATHWAY	-0.0771234	0.927925	0.999974	30	0.9402
KEGG_FOLATE_BIOSYNTHESIS	-0.149326	0.948941	0.999974	10	0.9405
REACTOME_CLASS_I_MHC_MEDIATED_ANTIGEN_PROCESSING_PRESENTATION	-0.0656452	0.999537	0.999974	218	0.9406
PID_ERB_GENOMIC_PATHWAY	-0.0909983	0.880677	0.999974	14	0.9408
BIOCARTA_MEF2D_PATHWAY	-0.0915347	0.890061	0.999974	15	0.9408
REACTOME_METABOLISM_OF_LIPIDS_AND_LIPOPROTEINS	-0.0286255	0.979529	0.999974	450	0.9409
PID_IL4_2PATHWAY	-0.0609602	0.949807	0.999974	61	0.9413
REACTOME_INCRETIN_SYNTHESIS_SECRETION_AND_INACTIVATION	-0.123406	0.971889	0.999974	20	0.9428
BIOCARTA_PPARA_PATHWAY	-0.0657033	0.95657	0.999974	57	0.944
BIOCARTA_LONGEVITY_PATHWAY	-0.143556	0.972829	0.999974	15	0.9446
REACTOME_TRANSCRIPTIONAL_REGULATION_OF_WHITE_ADIPOCYTE_DIFFERENTIATION	-0.0864502	0.994	0.999974	71	0.9455
PID_NOTCH_PATHWAY	-0.0643871	0.953317	0.999974	57	0.9461
REACTOME_G1_S_SPECIFIC_TRANSCRIPTION	-0.104314	0.931656	0.999974	17	0.9476
KEGG_SPHINGOLIPID_METABOLISM	-0.071566	0.931104	0.999974	36	0.9487
REACTOME_GLYCEROPHOSPHOLIPID_BIOSYNTHESIS	-0.0670546	0.979397	0.999974	78	0.9498
BIOCARTA_G2_PATHWAY	-0.077763	0.906188	0.999974	24	0.9504
BIOCARTA_PROTEASOME_PATHWAY	-0.165	0.998191	0.999974	26	0.9517
REACTOME_PPARA_ACTIVATES_GENE_EXPRESSION	-0.0806669	0.997369	0.999974	101	0.9519
BIOCARTA_IL6_PATHWAY	-0.136876	0.986818	0.999974	22	0.9525
PID_IL2_PI3K_PATHWAY	-0.0990973	0.977106	0.999974	34	0.9535
ST_INTERLEUKIN_4_PATHWAY	-0.0821264	0.922223	0.999974	25	0.9536
BIOCARTA_CHEMICAL_PATHWAY	-0.120137	0.974365	0.999974	22	0.9538
KEGG_GLYCOSPHINGOLIPID_BIOSYNTHESIS_GLOBO_SERIES	-0.133046	0.957544	0.999974	14	0.956
PID_P53_REGULATION_PATHWAY	-0.101549	0.995006	0.999974	54	0.9561
PID_TCR_JNK_PATHWAY	-0.131163	0.955293	0.999974	14	0.9567
PID_BETA_CATENIN_NUC_PATHWAY	-0.0796457	0.990921	0.999974	74	0.9569
BIOCARTA_TCR_PATHWAY	-0.0970764	0.98413	0.999974	41	0.957
BIOCARTA_STEM_PATHWAY	-0.140842	0.965911	0.999974	14	0.9573
BIOCARTA_AMI_PATHWAY	-0.13613	0.982406	0.999974	20	0.9575
REACTOME_SIGNALING_BY_FGFR1_FUSION_MUTANTS	-0.140097	0.977183	0.999974	17	0.9581
BIOCARTA_EXTRINSIC_PATHWAY	-0.170065	0.983092	0.999974	13	0.9582
BIOCARTA_MITOCHONDRIA_PATHWAY	-0.123961	0.975301	0.999974	21	0.9585
KEGG_HEMATOPOIETIC_CELL_LINEAGE	-0.0299714	0.82948	0.999974	85	0.9593
PID_TCR_CALCIUM_PATHWAY	-0.11107	0.977022	0.999974	27	0.9603
BIOCARTA_KERATINOCYTE_PATHWAY	-0.0893621	0.979704	0.999974	44	0.961
REACTOME_PRE_NOTCH_TRANSCRIPTION_AND_TRANSLATION	-0.0737601	0.889444	0.999974	23	0.9624
PID_HIV_NEF_PATHWAY	-0.0956858	0.973108	0.999974	34	0.9626
REACTOME_SYNTHESIS_OF_PIPS_AT_THE_GOLGI_MEMBRANE	-0.0863696	0.876491	0.999974	15	0.9633
REACTOME_NOTCH1_INTRACELLULAR_DOMAIN_REGULATES_TRANSCRIPTION	-0.118832	0.996101	0.999974	42	0.9644
BIOCARTA_HER2_PATHWAY	-0.128915	0.981764	0.999974	22	0.9649
BIOCARTA_DREAM_PATHWAY	-0.181298	0.990556	0.999974	14	0.965
BIOCARTA_HIVNEF_PATHWAY	-0.0766087	0.976088	0.999974	56	0.9653
REACTOME_IL_6_SIGNALING	-0.162536	0.962403	0.999974	10	0.9654
BIOCARTA_RANKL_PATHWAY	-0.140992	0.966058	0.999974	14	0.9658
BIOCARTA_DEATH_PATHWAY	-0.108517	0.983087	0.999974	32	0.966
BIOCARTA_P53_PATHWAY	-0.183315	0.994416	0.999974	16	0.9661
REACTOME_FATTY_ACID_TRIACYLGLYCEROL_AND_KETONE_BODY_METABOLISM	-0.0615557	0.996391	0.999974	162	0.9661
REACTOME_SIGNALING_BY_HIPPO	-0.169356	0.995607	0.999974	20	0.9663
PID_HNF3A_PATHWAY	-0.0937585	0.979766	0.999974	40	0.9677
KEGG_JAK_STAT_SIGNALING_PATHWAY	-0.0223889	0.826643	0.999974	150	0.9678
PID_REG_GR_PATHWAY	-0.0718185	0.986587	0.999974	80	0.9679
REACTOME_ADAPTIVE_IMMUNE_SYSTEM	-0.0471713	0.999738	0.999974	479	0.9679
BIOCARTA_ATM_PATHWAY	-0.128073	0.973287	0.999974	19	0.9701
KEGG_GLYCOSAMINOGLYCAN_BIOSYNTHESIS_CHONDROITIN_SULFATE	-0.12999	0.982531	0.999974	22	0.9705
PID_CD40_PATHWAY	-0.116148	0.98608	0.999974	30	0.9707
PID_P53_DOWNSTREAM_PATHWAY	-0.0495997	0.974871	0.999974	132	0.9709
BIOCARTA_RAC1_PATHWAY	-0.138931	0.987907	0.999974	22	0.9768
BIOCARTA_TH1TH2_PATHWAY	-0.125453	0.970752	0.999974	19	0.9773
REACTOME_PHOSPHOLIPID_METABOLISM	-0.043892	0.978991	0.999974	183	0.9776
REACTOME_NOTCH_HLH_TRANSCRIPTION_PATHWAY	-0.120603	0.925922	0.999974	12	0.9779
REACTOME_YAP1_AND_WWTR1_TAZ_STIMULATED_GENE_EXPRESSION	-0.118577	0.972817	0.999974	22	0.978
BIOCARTA_IL7_PATHWAY	-0.162227	0.98968	0.999974	17	0.978
BIOCARTA_EPO_PATHWAY	-0.177654	0.99631	0.999974	19	0.9784
PID_IL12_2PATHWAY	-0.0903517	0.992557	0.999974	61	0.9787
PID_SHP2_PATHWAY	-0.0895457	0.988448	0.999974	54	0.9794
REACTOME_SIGNALING_BY_NOTCH	-0.0784132	0.995396	0.999974	93	0.9802
REACTOME_GLYCOSPHINGOLIPID_METABOLISM	-0.065827	0.913883	0.999974	36	0.9818
REACTOME_IMMUNE_SYSTEM	-0.0371282	0.999811	0.999974	854	0.9848
BIOCARTA_EGF_PATHWAY	-0.144285	0.99726	0.999974	31	0.9856
BIOCARTA_BLYMPHOCYTE_PATHWAY	-0.181335	0.981321	0.999974	11	0.9865
REACTOME_SPRY_REGULATION_OF_FGF_SIGNALING	-0.252175	0.998751	0.999974	12	0.990196
BIOCARTA_HIF_PATHWAY	-0.16461	0.983481	0.999974	14	0.9908
PID_AR_TF_PATHWAY	-0.115465	0.997795	0.999974	51	0.9922
REACTOME_SIGNALING_BY_NOTCH1	-0.104261	0.998134	0.999974	65	0.9925
REACTOME_SIGNALING_BY_ERBB4	-0.0971952	0.998928	0.999974	84	0.9926
REACTOME_SYNTHESIS_SECRETION_AND_DEACYLATION_OF_GHRELIN	-0.175553	0.990688	0.999974	15	0.9939
KEGG_NOTCH_SIGNALING_PATHWAY	-0.0966383	0.988938	0.999974	47	0.994
REACTOME_NUCLEAR_SIGNALING_BY_ERBB4	-0.13319	0.997444	0.999974	37	0.9948
BIOCARTA_PDGF_PATHWAY	-0.166474	0.999434	0.999974	32	0.9948
BIOCARTA_TEL_PATHWAY	-0.131154	0.972904	0.999974	18	0.9952
BIOCARTA_IL2RB_PATHWAY	-0.143674	0.998896	0.999974	38	0.9954
BIOCARTA_GLEEVEC_PATHWAY	-0.205396	0.999672	0.999974	23	0.9971
PID_HIF2PATHWAY	-0.134081	0.99563	0.999974	32	0.9974
PID_HES_HEY_PATHWAY	-0.133433	0.99921	0.999974	47	0.9997

## Sheet: Canonical Carn-Herb
	stat	pval	p.adj	num.genes	permpvals
REACTOME_APOPTOTIC_EXECUTION_PHASE	0.204828	2.68594e-06	0.000201288	44	0.0003
KEGG_FOCAL_ADHESION	0.0906161	1.56619e-05	0.00105017	194	0.0009
KEGG_GLYCINE_SERINE_AND_THREONINE_METABOLISM	-0.176456	0.00101754	0.0216058	29	0.0015
REACTOME_SEMA4D_INDUCED_CELL_MIGRATION_AND_GROWTH_CONE_COLLAPSE	0.183842	0.00229082	0.0387856	23	0.0019
REACTOME_SEMA4D_IN_SEMAPHORIN_SIGNALING	0.154132	0.00479904	0.0582283	28	0.0022
PID_IL8_CXCR1_PATHWAY	0.182219	0.00162682	0.0296081	25	0.0028
REACTOME_POST_NMDA_RECEPTOR_ACTIVATION_EVENTS	0.183646	0.000505644	0.0137062	30	0.0029
PID_AVB3_OPN_PATHWAY	0.150585	0.00434897	0.0554059	30	0.003
KEGG_DILATED_CARDIOMYOPATHY	0.107657	0.000503009	0.0137062	88	0.0035
PID_CASPASE_PATHWAY	0.109551	0.00747355	0.0749708	50	0.0045
KEGG_HYPERTROPHIC_CARDIOMYOPATHY_HCM	0.104769	0.00107714	0.0224962	82	0.0048
PID_A6B1_A6B4_INTEGRIN_PATHWAY	0.126421	0.0030607	0.0431662	46	0.0051
KEGG_CHEMOKINE_SIGNALING_PATHWAY	0.0688672	0.00155265	0.0290893	180	0.0054
REACTOME_APOPTOTIC_CLEAVAGE_OF_CELLULAR_PROTEINS	0.192517	6.54558e-05	0.00277969	36	0.0057
PID_MYC_REPRESS_PATHWAY	0.099284	0.0084893	0.0807117	59	0.0059
REACTOME_CA_DEPENDENT_EVENTS	0.191493	0.000928245	0.0203894	25	0.0059
REACTOME_PLC_BETA_MEDIATED_EVENTS	0.14642	0.00181388	0.0320876	38	0.0065
REACTOME_NCAM1_INTERACTIONS	0.180809	9.54757e-05	0.00368594	39	0.0067
REACTOME_PHASE_II_CONJUGATION	-0.177974	3.41433e-07	3.34604e-05	69	0.0067
PID_ALK1_PATHWAY	0.169844	0.00274421	0.0411309	26	0.0069
KEGG_SULFUR_METABOLISM	-0.238787	0.00288371	0.0422281	13	0.0071
PID_CMYB_PATHWAY	0.0785546	0.0148241	0.117303	81	0.0072
REACTOME_ACTIVATED_TAK1_MEDIATES_P38_MAPK_ACTIVATION	0.218611	0.00247833	0.0389801	16	0.0076
REACTOME_ACTIVATION_OF_NMDA_RECEPTOR_UPON_GLUTAMATE_BINDING_AND_POSTSYNAPTIC_EVENTS	0.166076	0.00081601	0.0187862	34	0.0087
REACTOME_G_ALPHA_I_SIGNALLING_EVENTS	0.110602	2.99568e-07	3.18041e-05	183	0.0093
REACTOME_CYTOSOLIC_SULFONATION_OF_SMALL_MOLECULES	-0.243522	0.00161336	0.0296081	14	0.0093
REACTOME_ENOS_ACTIVATION_AND_REGULATION	0.211943	0.00334971	0.0458875	16	0.0095
REACTOME_PKA_MEDIATED_PHOSPHORYLATION_OF_CREB	0.178343	0.0109462	0.0955166	17	0.0101
KEGG_MAPK_SIGNALING_PATHWAY	0.085664	2.51228e-06	0.000200041	260	0.0105
BIOCARTA_NUCLEARRS_PATHWAY	-0.200021	0.00959293	0.0872956	14	0.0111
REACTOME_SIGNALING_BY_PDGF	0.116992	1.88875e-05	0.00116403	113	0.0127
REACTOME_NOD1_2_SIGNALING_PATHWAY	0.15273	0.00519686	0.0613037	28	0.0127
REACTOME_CREB_PHOSPHORYLATION_THROUGH_THE_ACTIVATION_OF_RAS	0.162318	0.00595291	0.0644814	24	0.0128
PID_CD40_PATHWAY	0.117084	0.0266054	0.162958	30	0.0131
KEGG_CALCIUM_SIGNALING_PATHWAY	0.142878	1.71709e-10	7.29191e-08	170	0.0142
PID_ENDOTHELIN_PATHWAY	0.127374	0.000538678	0.0138738	62	0.016
REACTOME_REGULATION_OF_WATER_BALANCE_BY_RENAL_AQUAPORINS	0.12568	0.00602299	0.0644814	40	0.0163
PID_LYSOPHOSPHOLIPID_PATHWAY	0.13285	0.000274461	0.00874157	63	0.0166
KEGG_SMALL_CELL_LUNG_CANCER	0.0889335	0.00551355	0.0621616	82	0.0167
PID_TXA2PATHWAY	0.131391	0.000958319	0.0206932	53	0.017
REACTOME_REGULATION_OF_RHEB_GTPASE_ACTIVITY_BY_AMPK	0.24057	0.00845034	0.0807117	10	0.0181229
KEGG_REGULATION_OF_ACTIN_CYTOSKELETON	0.0857998	2.65722e-05	0.00141054	205	0.0183
REACTOME_NITRIC_OXIDE_STIMULATES_GUANYLATE_CYCLASE	0.160102	0.00938638	0.0860305	22	0.019
PID_SYNDECAN_1_PATHWAY	0.165192	0.000108907	0.00408082	46	0.02
PID_TCR_PATHWAY	0.124319	0.000544497	0.0138738	65	0.0203
REACTOME_JNK_C_JUN_KINASES_PHOSPHORYLATION_AND_ACTIVATION_MEDIATED_BY_ACTIVATED_HUMAN_TAK1	0.167496	0.0204246	0.14227	16	0.021
REACTOME_SEMAPHORIN_INTERACTIONS	0.0988996	0.00720757	0.074052	62	0.0214
KEGG_TYROSINE_METABOLISM	-0.128889	0.00485259	0.0583227	40	0.0219
PID_AVB3_INTEGRIN_PATHWAY	0.126451	0.000215541	0.00704102	72	0.025
KEGG_ENDOCYTOSIS	0.0445106	0.0442426	0.22546	174	0.0251
REACTOME_G_PROTEIN_BETA_GAMMA_SIGNALLING	0.134386	0.020131	0.142171	25	0.0253
KEGG_INSULIN_SIGNALING_PATHWAY	0.0808047	0.00142544	0.0279386	132	0.0259
BIOCARTA_NTHI_PATHWAY	0.13055	0.0341605	0.195159	22	0.0264
KEGG_PRION_DISEASES	0.105744	0.0305969	0.181099	35	0.0265
REACTOME_NEUROTRANSMITTER_RECEPTOR_BINDING_AND_DOWNSTREAM_TRANSMISSION_IN_THE_POSTSYNAPTIC_CELL	0.101531	7.4178e-05	0.00304848	129	0.0265
REACTOME_NUCLEOTIDE_BINDING_DOMAIN_LEUCINE_RICH_REPEAT_CONTAINING_RECEPTOR_NLR_SIGNALING_PATHWAYS	0.123863	0.00501662	0.0597305	43	0.0271
KEGG_RETINOL_METABOLISM	-0.211951	6.45247e-09	1.17045e-06	63	0.0278
REACTOME_APOPTOTIC_CLEAVAGE_OF_CELL_ADHESION_PROTEINS	0.291275	0.000825768	0.0187862	11	0.028
REACTOME_BIOLOGICAL_OXIDATIONS	-0.151056	1.26083e-09	3.2126e-07	137	0.0285
REACTOME_GPCR_LIGAND_BINDING	0.0793005	1.98046e-07	2.29374e-05	376	0.0285
REACTOME_AXON_GUIDANCE	0.104433	5.27738e-08	7.47043e-06	233	0.0286
REACTOME_PLATELET_HOMEOSTASIS	0.125538	0.000291827	0.00906799	70	0.0289
ST_WNT_CA2_CYCLIC_GMP_PATHWAY	0.14784	0.0257752	0.162705	19	0.029
REACTOME_NCAM_SIGNALING_FOR_NEURITE_OUT_GROWTH	0.122631	0.000712368	0.017453	64	0.0297
REACTOME_MRNA_DECAY_BY_5_TO_3_EXORIBONUCLEASE	-0.223914	0.0142385	0.115541	10	0.0299648
PID_P38_ALPHA_BETA_DOWNSTREAM_PATHWAY	0.0884273	0.0596008	0.25827	38	0.0304
ST_P38_MAPK_PATHWAY	0.0976343	0.0429037	0.222192	36	0.0305
KEGG_TIGHT_JUNCTION	0.0985935	0.000142636	0.0050763	126	0.0308
REACTOME_PKB_MEDIATED_EVENTS	0.107355	0.049492	0.241155	28	0.0309
REACTOME_SPHINGOLIPID_DE_NOVO_BIOSYNTHESIS	-0.162397	0.0041871	0.0539109	26	0.0312
BIOCARTA_IGF1R_PATHWAY	0.150115	0.0127671	0.107717	23	0.0337
REACTOME_ENERGY_DEPENDENT_REGULATION_OF_MTOR_BY_LKB1_AMPK	0.159513	0.0228596	0.152178	17	0.0344
PID_LYMPH_ANGIOGENESIS_PATHWAY	0.108929	0.0649319	0.275744	24	0.0349
REACTOME_DAG_AND_IP3_SIGNALING	0.169119	0.00237463	0.0387856	27	0.0356
KEGG_ARRHYTHMOGENIC_RIGHT_VENTRICULAR_CARDIOMYOPATHY_ARVC	0.0866133	0.0107177	0.0941675	73	0.0361
REACTOME_CGMP_EFFECTS	0.157727	0.0205918	0.14227	18	0.0362
REACTOME_FANCONI_ANEMIA_PATHWAY	-0.259008	0.000143443	0.0050763	18	0.0373
REACTOME_BRANCHED_CHAIN_AMINO_ACID_CATABOLISM	-0.171163	0.0146071	0.116309	17	0.0383
KEGG_CARDIAC_MUSCLE_CONTRACTION	0.103858	0.00237366	0.0387856	72	0.0384
REACTOME_G_BETA_GAMMA_SIGNALLING_THROUGH_PI3KGAMMA	0.125675	0.0414434	0.217858	22	0.0399
PID_RAC1_PATHWAY	0.107234	0.00758673	0.0755117	52	0.0402
ST_GA13_PATHWAY	0.0830153	0.0895985	0.32651	35	0.0403
KEGG_FRUCTOSE_AND_MANNOSE_METABOLISM	0.116077	0.025458	0.162168	31	0.0411
PID_LKB1_PATHWAY	0.105872	0.0131312	0.108631	46	0.0412
REACTOME_SIGNALLING_BY_NGF	0.0844522	4.39649e-05	0.00207449	200	0.0412
REACTOME_GLYCOLYSIS	0.125795	0.026536	0.162958	26	0.0418
SIG_CD40PATHWAYMAP	0.0961075	0.0527363	0.245733	34	0.0428
SIG_REGULATION_OF_THE_ACTIN_CYTOSKELETON_BY_RHO_GTPASES	0.137141	0.00732016	0.0746071	32	0.0434
PID_P38_ALPHA_BETA_PATHWAY	0.144753	0.007032	0.0733191	29	0.0436
REACTOME_STRIATED_MUSCLE_CONTRACTION	0.234616	2.48919e-05	0.00137879	27	0.0438
KEGG_STARCH_AND_SUCROSE_METABOLISM	-0.134873	0.000784905	0.0187779	52	0.044
BIOCARTA_ERK5_PATHWAY	0.160238	0.0222475	0.150763	17	0.044
BIOCARTA_VIP_PATHWAY	0.124865	0.0383271	0.209093	23	0.0446
REACTOME_ETHANOL_OXIDATION	-0.173902	0.0569489	0.251551	10	0.0446
REACTOME_GLUCURONIDATION	-0.245269	0.000317646	0.00963527	18	0.0461
PID_IL8_CXCR2_PATHWAY	0.116215	0.0230446	0.152178	32	0.0467
KEGG_FC_GAMMA_R_MEDIATED_PHAGOCYTOSIS	0.0918484	0.00241163	0.0388595	92	0.0468
REACTOME_GPVI_MEDIATED_ACTIVATION_CASCADE	0.102768	0.051636	0.24321	30	0.0468
REACTOME_INTEGRATION_OF_ENERGY_METABOLISM	0.0955209	0.000536226	0.0138738	111	0.048
REACTOME_APOPTOSIS	0.0558175	0.0293759	0.175704	129	0.0483
PID_ECADHERIN_STABILIZATION_PATHWAY	0.0654687	0.157715	0.431177	39	0.0485
PID_P75_NTR_PATHWAY	0.0736569	0.0436742	0.224358	63	0.0491
REACTOME_MAP_KINASE_ACTIVATION_IN_TLR_CASCADE	0.0996765	0.01708	0.128757	48	0.0494
BIOCARTA_HIVNEF_PATHWAY	0.0858554	0.0265702	0.162958	56	0.05
KEGG_AMINO_SUGAR_AND_NUCLEOTIDE_SUGAR_METABOLISM	0.0924738	0.0384048	0.209093	42	0.0501
REACTOME_CYTOCHROME_P450_ARRANGED_BY_SUBSTRATE_TYPE	-0.165636	5.24497e-05	0.00238646	50	0.0502
BIOCARTA_CASPASE_PATHWAY	0.152796	0.0112551	0.0975444	23	0.0508
REACTOME_GLUCAGON_SIGNALING_IN_METABOLIC_REGULATION	0.121511	0.0213866	0.146487	30	0.0529
KEGG_GNRH_SIGNALING_PATHWAY	0.0939826	0.00152073	0.0289166	96	0.053
REACTOME_PROCESSING_OF_INTRONLESS_PRE_MRNAS	0.132192	0.0869308	0.322886	14	0.0539
PID_ILK_PATHWAY	0.0894882	0.0381165	0.209093	45	0.0541
PID_NECTIN_PATHWAY	0.0939387	0.0976171	0.343548	26	0.0543
REACTOME_TRIF_MEDIATED_TLR3_SIGNALING	0.0641217	0.0661948	0.279245	69	0.0551
REACTOME_RETROGRADE_NEUROTROPHIN_SIGNALLING	0.144361	0.0834627	0.320771	12	0.0552
PID_INTEGRIN_A4B1_PATHWAY	0.116252	0.0230012	0.152178	32	0.0554
REACTOME_GLUCAGON_TYPE_LIGAND_RECEPTORS	0.0935616	0.0764273	0.302049	30	0.0556
KEGG_BETA_ALANINE_METABOLISM	-0.153399	0.0150232	0.117955	21	0.0559
BIOCARTA_TNFR1_PATHWAY	0.10575	0.0529965	0.245733	28	0.0559
REACTOME_AQUAPORIN_MEDIATED_TRANSPORT	0.102634	0.0150916	0.117955	47	0.056
REACTOME_HEMOSTASIS	0.039006	0.00707869	0.0733191	419	0.0575
BIOCARTA_AKAP13_PATHWAY	0.132932	0.126975	0.390739	11	0.0577
PID_VEGFR1_2_PATHWAY	0.0940937	0.00788905	0.0777212	67	0.0593
REACTOME_NFKB_AND_MAP_KINASES_ACTIVATION_MEDIATED_BY_TLR4_SIGNALING_REPERTOIRE	0.0638197	0.0715482	0.290294	67	0.0605
REACTOME_MRNA_SPLICING_MINOR_PATHWAY	0.127069	0.0161135	0.124416	30	0.0609
BIOCARTA_CFTR_PATHWAY	0.170471	0.050334	0.2429	11	0.0611
PID_CONE_PATHWAY	0.134148	0.0260596	0.162958	23	0.0615
BIOCARTA_NO1_PATHWAY	0.114836	0.0390682	0.2118	27	0.0622
KEGG_LYSINE_DEGRADATION	-0.102793	0.0307043	0.181099	37	0.0628
PID_GLYPICAN_1PATHWAY	0.113757	0.0409463	0.217858	27	0.0633
REACTOME_ROLE_OF_DCC_IN_REGULATING_APOPTOSIS	-0.15461	0.0905485	0.327724	10	0.0636
REACTOME_CLASS_A1_RHODOPSIN_LIKE_RECEPTORS	0.0776537	8.7825e-06	0.000621606	283	0.0639
REACTOME_NEURONAL_SYSTEM	0.109655	1.03927e-09	3.2126e-07	267	0.0648
BIOCARTA_BAD_PATHWAY	0.102425	0.0708925	0.290294	26	0.0649
KEGG_CYSTEINE_AND_METHIONINE_METABOLISM	-0.0939227	0.0583527	0.254594	34	0.0668
REACTOME_DEVELOPMENTAL_BIOLOGY	0.0824286	6.94333e-08	8.84581e-06	374	0.067
PID_NFKAPPAB_CANONICAL_PATHWAY	0.098928	0.108471	0.362249	22	0.0672
REACTOME_RECYCLING_PATHWAY_OF_L1	0.135555	0.0216253	0.14733	24	0.0674
REACTOME_SEMA3A_PLEXIN_REPULSION_SIGNALING_BY_INHIBITING_INTEGRIN_ADHESION	0.0969395	0.226384	0.506597	13	0.0676
REACTOME_TRANSMISSION_ACROSS_CHEMICAL_SYNAPSES	0.0883349	5.94666e-05	0.00261243	176	0.0683
REACTOME_PHOSPHOLIPASE_C_MEDIATED_CASCADE	0.118599	0.00414408	0.0539109	49	0.0686
REACTOME_PI3K_EVENTS_IN_ERBB2_SIGNALING	0.0861763	0.0565832	0.251174	41	0.0688
REACTOME_TAK1_ACTIVATES_NFKB_BY_PHOSPHORYLATION_AND_ACTIVATION_OF_IKKS_COMPLEX	0.0931997	0.122092	0.38186	23	0.0695
ST_G_ALPHA_I_PATHWAY	0.113208	0.0206185	0.14227	35	0.0696
KEGG_ALDOSTERONE_REGULATED_SODIUM_REABSORPTION	0.0718678	0.107586	0.360698	42	0.0703
KEGG_PENTOSE_AND_GLUCURONATE_INTERCONVERSIONS	-0.206981	0.000199853	0.00670035	27	0.0727
KEGG_TYPE_II_DIABETES_MELLITUS	0.116728	0.00624734	0.0663259	46	0.073
KEGG_PORPHYRIN_AND_CHLOROPHYLL_METABOLISM	-0.149931	0.00121441	0.024558	39	0.0732
BIOCARTA_CD40_PATHWAY	0.13546	0.0794084	0.310126	14	0.0732
REACTOME_OPIOID_SIGNALLING	0.0908624	0.00874505	0.0819288	70	0.0735
PID_P38_MKK3_6PATHWAY	0.129817	0.0247763	0.158618	25	0.074
REACTOME_MRNA_SPLICING	0.0911477	0.00340039	0.0460862	87	0.0761
PID_AMB2_NEUTROPHILS_PATHWAY	0.109759	0.0178565	0.133036	39	0.0762
BIOCARTA_CK1_PATHWAY	0.126437	0.0712512	0.290294	17	0.0779
KEGG_LEUKOCYTE_TRANSENDOTHELIAL_MIGRATION	0.0776705	0.00451261	0.0567582	113	0.0789
REACTOME_NGF_SIGNALLING_VIA_TRKA_FROM_THE_PLASMA_MEMBRANE	0.0923481	0.000348224	0.0100827	127	0.079
BIOCARTA_AGR_PATHWAY	0.099734	0.0414114	0.217858	35	0.0795
SIG_PIP3_SIGNALING_IN_B_LYMPHOCYTES	0.093215	0.0532357	0.245733	36	0.08
PID_SMAD2_3PATHWAY	0.117341	0.104329	0.357141	16	0.08
REACTOME_AMINO_ACID_TRANSPORT_ACROSS_THE_PLASMA_MEMBRANE	-0.121726	0.0191231	0.138425	31	0.0806
PID_BCR_5PATHWAY	0.087021	0.015502	0.120424	65	0.081
REACTOME_SIGNALING_BY_INSULIN_RECEPTOR	0.0611081	0.031172	0.18301	105	0.0811
REACTOME_NRIF_SIGNALS_CELL_DEATH_FROM_THE_NUCLEUS	0.14187	0.0889298	0.326503	12	0.0829
BIOCARTA_FCER1_PATHWAY	0.111136	0.0230536	0.152178	35	0.0837
KEGG_TRYPTOPHAN_METABOLISM	-0.143609	0.00221885	0.0382002	38	0.0846
REACTOME_PHASE1_FUNCTIONALIZATION_OF_COMPOUNDS	-0.125415	0.000326674	0.00967866	69	0.0859
PID_RHOA_PATHWAY	0.0835485	0.0751083	0.298111	38	0.086
BIOCARTA_ACE2_PATHWAY	0.168535	0.0354504	0.200728	13	0.0866
PID_PI3KCI_AKT_PATHWAY	0.107366	0.0304657	0.181099	34	0.0866
REACTOME_REGULATION_OF_INSULIN_SECRETION	0.0735435	0.0201985	0.142171	84	0.0868
PID_LPA4_PATHWAY	0.196983	0.00828601	0.0799725	15	0.0869
REACTOME_ACTIVATION_OF_CHAPERONES_BY_ATF6_ALPHA	0.166258	0.0562955	0.251174	11	0.0871
BIOCARTA_RAS_PATHWAY	0.124596	0.0432215	0.222932	22	0.0872
PID_REG_GR_PATHWAY	0.0405388	0.211392	0.49552	80	0.0887
REACTOME_NUCLEAR_RECEPTOR_TRANSCRIPTION_PATHWAY	-0.0627215	0.13751	0.406852	47	0.0889
REACTOME_CHYLOMICRON_MEDIATED_LIPID_TRANSPORT	0.201084	0.00537978	0.0617509	16	0.089
REACTOME_SIGNAL_ATTENUATION	0.121279	0.130162	0.393574	13	0.0891
SIG_CHEMOTAXIS	0.115373	0.00895835	0.0827024	43	0.0893
KEGG_ECM_RECEPTOR_INTERACTION	0.100414	0.00151787	0.0289166	84	0.0919
REACTOME_MUSCLE_CONTRACTION	0.165309	0.000180483	0.00621446	43	0.092
PID_ALPHA_SYNUCLEIN_PATHWAY	0.0803799	0.115973	0.375	32	0.0941
KEGG_DORSO_VENTRAL_AXIS_FORMATION	0.0792787	0.179167	0.458669	24	0.0944
REACTOME_REGULATION_OF_AMPK_ACTIVITY_VIA_LKB1	0.1233	0.11034	0.365125	14	0.0949
KEGG_FATTY_ACID_METABOLISM	-0.14868	0.000871647	0.0194821	42	0.0954
REACTOME_PEPTIDE_LIGAND_BINDING_RECEPTORS	0.0694213	0.00180851	0.0320876	172	0.0956
REACTOME_SYNTHESIS_OF_PIPS_AT_THE_EARLY_ENDOSOME_MEMBRANE	-0.154269	0.0912604	0.328591	10	0.0973
REACTOME_PROCESSING_OF_CAPPED_INTRON_CONTAINING_PRE_MRNA	0.078077	0.00414121	0.0539109	114	0.0987
REACTOME_DOWNSTREAM_SIGNALING_OF_ACTIVATED_FGFR	0.0906655	0.00274321	0.0411309	92	0.0988
REACTOME_FGFR2C_LIGAND_BINDING_AND_ACTIVATION	0.120931	0.147058	0.417073	12	0.0992
PID_P38_MK2_PATHWAY	0.105485	0.0944769	0.335275	21	0.0997
REACTOME_DOWNREGULATION_OF_ERBB2_ERBB3_SIGNALING	0.112938	0.216336	0.501424	10	0.0997403
KEGG_MTOR_SIGNALING_PATHWAY	0.0817152	0.0439029	0.224628	51	0.1013
PID_IL2_PI3K_PATHWAY	0.0796038	0.108618	0.362249	34	0.1029
KEGG_N_GLYCAN_BIOSYNTHESIS	-0.0962052	0.0257978	0.162705	45	0.1032
BIOCARTA_GCR_PATHWAY	0.114037	0.126398	0.389907	15	0.1032
BIOCARTA_RHO_PATHWAY	0.11169	0.0344209	0.195769	30	0.1032
KEGG_GLYCEROPHOSPHOLIPID_METABOLISM	0.0808797	0.0196057	0.140324	70	0.1045
REACTOME_EXTRACELLULAR_MATRIX_ORGANIZATION	0.0927493	0.00379796	0.0509326	82	0.105
REACTOME_PLATELET_CALCIUM_HOMEOSTASIS	0.185724	0.0101476	0.0901943	16	0.1061
BIOCARTA_CREB_PATHWAY	0.105444	0.0629707	0.26921	26	0.1062
BIOCARTA_VITCB_PATHWAY	0.182465	0.0361879	0.201786	11	0.1075
BIOCARTA_TOB1_PATHWAY	0.127608	0.0542973	0.247053	19	0.1078
BIOCARTA_BCR_PATHWAY	0.101355	0.0510582	0.24321	31	0.1079
REACTOME_ACYL_CHAIN_REMODELLING_OF_PI	-0.0965263	0.211313	0.49552	14	0.108
KEGG_ASCORBATE_AND_ALDARATE_METABOLISM	-0.241354	2.99759e-05	0.00152757	25	0.1087
KEGG_STEROID_HORMONE_BIOSYNTHESIS	-0.18958	1.21294e-06	0.000110377	55	0.1089
PID_CD8_TCR_PATHWAY	0.106588	0.00738282	0.0746485	53	0.1091
PID_BARD1_PATHWAY	-0.137059	0.0121476	0.104568	28	0.1092
REACTOME_PI3K_EVENTS_IN_ERBB4_SIGNALING	0.0930558	0.0570629	0.251551	35	0.1096
BIOCARTA_HER2_PATHWAY	0.0986886	0.109328	0.36272	22	0.11
KEGG_PATHWAYS_IN_CANCER	0.0516869	0.00183861	0.0320876	315	0.1103
KEGG_NOD_LIKE_RECEPTOR_SIGNALING_PATHWAY	0.0564438	0.131343	0.395582	60	0.1109
BIOCARTA_MCM_PATHWAY	-0.126732	0.0705936	0.290294	17	0.1111
REACTOME_ABACAVIR_TRANSPORT_AND_METABOLISM	-0.115171	0.207388	0.492457	10	0.1116
REACTOME_MRNA_3_END_PROCESSING	0.091217	0.0840955	0.320771	30	0.1122
BIOCARTA_MYOSIN_PATHWAY	0.122627	0.0182525	0.133642	31	0.1126
KEGG_LONG_TERM_POTENTIATION	0.100239	0.00566232	0.0632789	64	0.1129
BIOCARTA_TGFB_PATHWAY	0.0998513	0.132104	0.396934	19	0.114
BIOCARTA_PLATELETAPP_PATHWAY	0.146735	0.0574148	0.252229	14	0.116
PID_P53_DOWNSTREAM_PATHWAY	0.0424562	0.0937788	0.333727	132	0.116
PID_MTOR_4PATHWAY	0.0676087	0.0562664	0.251174	67	0.1168
REACTOME_SIGNALING_BY_ERBB2	0.0754876	0.0131272	0.108631	91	0.1168
REACTOME_G_ALPHA1213_SIGNALLING_EVENTS	0.0654906	0.0587911	0.255631	70	0.1172
REACTOME_DOUBLE_STRAND_BREAK_REPAIR	-0.128711	0.046438	0.235547	20	0.1191
REACTOME_CASPASE_MEDIATED_CLEAVAGE_OF_CYTOSKELETAL_PROTEINS	0.160803	0.053845	0.246377	12	0.1193
PID_FCER1_PATHWAY	0.0597399	0.113269	0.371919	59	0.1195
REACTOME_G_ALPHA_Z_SIGNALLING_EVENTS	0.106793	0.018146	0.13363	41	0.1202
KEGG_ADIPOCYTOKINE_SIGNALING_PATHWAY	0.0742279	0.0360945	0.201786	67	0.1206
PID_IL6_7_PATHWAY	0.0592579	0.169718	0.445817	45	0.1219
KEGG_VASCULAR_SMOOTH_MUSCLE_CONTRACTION	0.0919418	0.00112452	0.0231071	106	0.1222
BIOCARTA_NDKDYNAMIN_PATHWAY	0.114677	0.124285	0.385942	15	0.1235
REACTOME_REGULATED_PROTEOLYSIS_OF_P75NTR	0.136598	0.134826	0.403625	10	0.12465
PID_RHODOPSIN_PATHWAY	0.151623	0.0101946	0.0901943	24	0.1248
REACTOME_TRAF6_MEDIATED_NFKB_ACTIVATION	0.0957161	0.129171	0.393574	21	0.1248
BIOCARTA_GH_PATHWAY	0.102306	0.0612155	0.264368	28	0.1258
REACTOME_RNA_POL_III_TRANSCRIPTION_INITIATION_FROM_TYPE_2_PROMOTER	0.121567	0.0539553	0.246377	21	0.1258
REACTOME_G_ALPHA_S_SIGNALLING_EVENTS	0.0641336	0.0170559	0.128757	117	0.1262
REACTOME_CLASS_B_2_SECRETIN_FAMILY_RECEPTORS	0.0631351	0.0516123	0.24321	80	0.1263
NABA_BASEMENT_MEMBRANES	0.126186	0.00582295	0.0644814	40	0.1283
BIOCARTA_HDAC_PATHWAY	0.10051	0.0885548	0.326066	24	0.1285
KEGG_DRUG_METABOLISM_CYTOCHROME_P450	-0.200404	7.34975e-09	1.17045e-06	70	0.129
REACTOME_SIGNALING_BY_EGFR_IN_CANCER	0.0815407	0.00545086	0.0620035	98	0.1293
REACTOME_ADENYLATE_CYCLASE_ACTIVATING_PATHWAY	0.22449	0.0139913	0.114262	10	0.1296
NABA_COLLAGENS	0.147801	0.00070727	0.017453	44	0.1298
REACTOME_ION_TRANSPORT_BY_P_TYPE_ATPASES	0.14051	0.0052671	0.0615622	33	0.1304
REACTOME_REGULATION_OF_GENE_EXPRESSION_IN_BETA_CELLS	0.09085	0.159839	0.433854	20	0.131
KEGG_AMYOTROPHIC_LATERAL_SCLEROSIS_ALS	0.0799428	0.050937	0.24321	50	0.1313
REACTOME_CELL_JUNCTION_ORGANIZATION	0.0547355	0.109241	0.36272	72	0.133
PID_THROMBIN_PAR1_PATHWAY	0.0695659	0.128449	0.392432	40	0.1331
PID_AJDISS_2PATHWAY	0.0722704	0.0837679	0.320771	48	0.1332
PID_INTEGRIN1_PATHWAY	0.100917	0.00468012	0.0574564	66	0.1334
REACTOME_OPSINS	0.153292	0.0933306	0.333062	10	0.1335
PID_LIS1_PATHWAY	0.0830679	0.14297	0.414948	26	0.1342
KEGG_MATURITY_ONSET_DIABETES_OF_THE_YOUNG	0.0747826	0.205105	0.492457	24	0.1353
REACTOME_METABOLISM_OF_AMINO_ACIDS_AND_DERIVATIVES	-0.0524094	0.0138911	0.114176	188	0.1353
BIOCARTA_EPHA4_PATHWAY	0.0906633	0.320958	0.601954	10	0.136288
BIOCARTA_MTOR_PATHWAY	0.093655	0.120279	0.38186	23	0.1374
BIOCARTA_CCR5_PATHWAY	0.113851	0.1404	0.412141	14	0.1374
BIOCARTA_RACCYCD_PATHWAY	0.115855	0.0496358	0.241155	24	0.1381
KEGG_LONG_TERM_DEPRESSION	0.0758173	0.032295	0.188733	67	0.1388
KEGG_NEUROACTIVE_LIGAND_RECEPTOR_INTERACTION	0.0854434	1.97793e-06	0.000167992	267	0.1391
KEGG_METABOLISM_OF_XENOBIOTICS_BY_CYTOCHROME_P450	-0.20599	4.65387e-09	9.88171e-07	68	0.1407
REACTOME_GLUCOSE_METABOLISM	0.0821898	0.0280164	0.168363	60	0.1423
REACTOME_ACTIVATION_OF_KAINATE_RECEPTORS_UPON_GLUTAMATE_BINDING	0.0846965	0.135296	0.40367	26	0.1431
ST_INTEGRIN_SIGNALING_PATHWAY	0.061861	0.0565106	0.251174	80	0.144
REACTOME_DOWNSTREAM_SIGNAL_TRANSDUCTION	0.0820563	0.00874593	0.0819288	86	0.1445
REACTOME_CLASS_C_3_METABOTROPIC_GLUTAMATE_PHEROMONE_RECEPTORS	0.171287	0.0325558	0.189389	13	0.1446
REACTOME_SIGNALING_BY_FGFR	0.0776006	0.0069846	0.0733191	102	0.1458
PID_SYNDECAN_4_PATHWAY	0.0643821	0.215235	0.501424	31	0.1459
KEGG_PANTOTHENATE_AND_COA_BIOSYNTHESIS	-0.1225	0.0899568	0.32651	16	0.1466
BIOCARTA_NOS1_PATHWAY	0.146246	0.036934	0.203696	17	0.1466
REACTOME_DNA_REPAIR	-0.0902978	0.00244016	0.0388595	95	0.1471
PID_CXCR4_PATHWAY	0.0481115	0.102791	0.354894	97	0.1478
BIOCARTA_PLCE_PATHWAY	0.1019	0.264639	0.5518	10	0.147915
REACTOME_INTERACTION_BETWEEN_L1_AND_ANKYRINS	0.22298	0.000407945	0.0115494	21	0.1493
REACTOME_PROCESSING_OF_CAPPED_INTRONLESS_PRE_MRNA	0.0933017	0.159403	0.433854	19	0.1497
REACTOME_LATENT_INFECTION_OF_HOMO_SAPIENS_WITH_MYCOBACTERIUM_TUBERCULOSIS	0.110618	0.0332295	0.191558	31	0.1501
BIOCARTA_EDG1_PATHWAY	0.0972745	0.0862825	0.322782	26	0.1502
BIOCARTA_STRESS_PATHWAY	0.078768	0.191332	0.479357	23	0.1502
REACTOME_POTASSIUM_CHANNELS	0.125969	2.13925e-05	0.00123882	96	0.1503
BIOCARTA_CCR3_PATHWAY	0.089772	0.164852	0.438861	20	0.1515
BIOCARTA_IL2RB_PATHWAY	0.0634072	0.176778	0.455779	38	0.1525
BIOCARTA_NFKB_PATHWAY	0.120289	0.0509752	0.24321	22	0.1527
REACTOME_THE_NLRP3_INFLAMMASOME	0.155704	0.0738439	0.297712	11	0.1527
BIOCARTA_PTEN_PATHWAY	0.100847	0.150214	0.419826	17	0.1528
REACTOME_P130CAS_LINKAGE_TO_MAPK_SIGNALING_FOR_INTEGRINS	0.103426	0.165677	0.438861	15	0.154
REACTOME_REGULATION_OF_INSULIN_SECRETION_BY_ACETYLCHOLINE	0.0733387	0.422068	0.700149	10	0.154221
KEGG_MELANOGENESIS	0.0666421	0.0238306	0.154899	97	0.1543
PID_UPA_UPAR_PATHWAY	0.0996031	0.0275551	0.167168	41	0.1549
BIOCARTA_IL2_PATHWAY	0.0816959	0.185001	0.469504	22	0.1553
PID_S1P_S1P2_PATHWAY	0.0755534	0.210087	0.49552	23	0.1554
KEGG_VALINE_LEUCINE_AND_ISOLEUCINE_DEGRADATION	-0.124817	0.00469032	0.0574564	43	0.1561
PID_TRKR_PATHWAY	0.0872079	0.019743	0.140517	60	0.1566
BIOCARTA_TFF_PATHWAY	0.064295	0.319853	0.601909	20	0.1572
BIOCARTA_LONGEVITY_PATHWAY	0.0851329	0.25385	0.539858	15	0.1591
REACTOME_PLATELET_ACTIVATION_SIGNALING_AND_AGGREGATION	0.0417107	0.0496519	0.241155	189	0.1594
REACTOME_HOMOLOGOUS_RECOMBINATION_REPAIR_OF_REPLICATION_INDEPENDENT_DOUBLE_STRAND_BREAKS	-0.19307	0.0124139	0.106143	14	0.1596
REACTOME_MRNA_PROCESSING	0.0604738	0.0169882	0.128757	132	0.1605
REACTOME_RAS_ACTIVATION_UOPN_CA2_INFUX_THROUGH_NMDA_RECEPTOR	0.125378	0.104466	0.357141	14	0.1616
ST_T_CELL_SIGNAL_TRANSDUCTION	0.0803262	0.0688058	0.285682	43	0.1627
REACTOME_INSULIN_RECEPTOR_SIGNALLING_CASCADE	0.0600472	0.0579073	0.253519	84	0.1633
ST_GAQ_PATHWAY	0.0571975	0.304057	0.588456	27	0.1639
REACTOME_SYNTHESIS_SECRETION_AND_INACTIVATION_OF_GLP1	0.0890986	0.203669	0.492457	17	0.1642
REACTOME_SIGNALING_BY_THE_B_CELL_RECEPTOR_BCR	0.0488395	0.0741401	0.297963	113	0.1643
REACTOME_THE_ROLE_OF_NEF_IN_HIV1_REPLICATION_AND_DISEASE_PATHOGENESIS	0.0739303	0.210315	0.49552	24	0.1644
REACTOME_ACTIVATED_POINT_MUTANTS_OF_FGFR2	0.111026	0.124343	0.385942	16	0.1655
REACTOME_L1CAM_INTERACTIONS	0.0715703	0.0264184	0.162958	81	0.1661
BIOCARTA_MAL_PATHWAY	0.100039	0.141959	0.414948	18	0.1663
BIOCARTA_STATHMIN_PATHWAY	0.0882746	0.1831	0.465609	19	0.1665
REACTOME_GABA_B_RECEPTOR_ACTIVATION	0.0958876	0.0467646	0.235547	36	0.1668
REACTOME_PIP3_ACTIVATES_AKT_SIGNALING	0.0978754	0.0843585	0.320814	26	0.1669
KEGG_EPITHELIAL_CELL_SIGNALING_IN_HELICOBACTER_PYLORI_INFECTION	0.0552224	0.118941	0.38186	67	0.167
REACTOME_GABA_RECEPTOR_ACTIVATION	0.0958687	0.0192383	0.138472	50	0.1676
REACTOME_GLUTATHIONE_CONJUGATION	-0.107289	0.0751127	0.298111	23	0.1688
PID_WNT_NONCANONICAL_PATHWAY	0.0641799	0.216679	0.501424	31	0.1691
REACTOME_INWARDLY_RECTIFYING_K_CHANNELS	0.103611	0.0537	0.246377	29	0.1691
REACTOME_P75_NTR_RECEPTOR_MEDIATED_SIGNALLING	0.0581824	0.086501	0.322782	73	0.1694
REACTOME_SIGNALLING_TO_RAS	0.0859949	0.122291	0.38186	27	0.1695
PID_REELIN_PATHWAY	0.0781936	0.145399	0.417073	29	0.1709
PID_IL12_STAT4_PATHWAY	0.0731034	0.15283	0.423274	32	0.1711
REACTOME_CLEAVAGE_OF_GROWING_TRANSCRIPT_IN_THE_TERMINATION_REGION_	0.07597	0.120315	0.38186	35	0.1724
BIOCARTA_GPCR_PATHWAY	0.0809412	0.125324	0.38753	30	0.1729
PID_ARF_3PATHWAY	0.0960859	0.147318	0.417073	19	0.1755
REACTOME_ABORTIVE_ELONGATION_OF_HIV1_TRANSCRIPT_IN_THE_ABSENCE_OF_TAT	0.121703	0.0920675	0.329478	16	0.1761
BIOCARTA_CELL2CELL_PATHWAY	0.157378	0.0415538	0.217858	14	0.1771
BIOCARTA_TRKA_PATHWAY	0.150163	0.0717805	0.290312	12	0.1777
REACTOME_ERK_MAPK_TARGETS	0.106305	0.0919417	0.329478	21	0.1779
KEGG_ALANINE_ASPARTATE_AND_GLUTAMATE_METABOLISM	-0.0818757	0.121021	0.38186	30	0.1801
KEGG_VIBRIO_CHOLERAE_INFECTION	0.0738577	0.0713211	0.290294	50	0.1806
PID_FRA_PATHWAY	0.058454	0.22545	0.506566	36	0.1806
PID_FAK_PATHWAY	0.078242	0.0414552	0.217858	57	0.181
REACTOME_SMAD2_SMAD3_SMAD4_HETEROTRIMER_REGULATES_TRANSCRIPTION	0.0701521	0.234566	0.515236	24	0.1812
PID_INTEGRIN4_PATHWAY	0.19735	0.0234697	0.153335	11	0.1813
REACTOME_TIE2_SIGNALING	-0.146797	0.0362296	0.201786	17	0.1813
BIOCARTA_ERK_PATHWAY	0.0788047	0.156767	0.430433	27	0.1825
REACTOME_DOWNSTREAM_SIGNALING_EVENTS_OF_B_CELL_RECEPTOR_BCR	0.0462547	0.134964	0.403625	88	0.1825
ST_INTERFERON_GAMMA_PATHWAY	-0.111007	0.224291	0.506566	10	0.1839
REACTOME_DEGRADATION_OF_THE_EXTRACELLULAR_MATRIX	0.106466	0.0474334	0.236487	29	0.1847
BIOCARTA_BARRESTIN_SRC_PATHWAY	0.153544	0.0467765	0.235547	14	0.185
BIOCARTA_SET_PATHWAY	0.0845972	0.331435	0.611954	11	0.1853
BIOCARTA_TNFR2_PATHWAY	0.0819543	0.256627	0.540472	16	0.1857
ST_GA12_PATHWAY	0.104553	0.0898167	0.32651	22	0.1858
REACTOME_FORMATION_OF_THE_HIV1_EARLY_ELONGATION_COMPLEX	0.0760575	0.18843	0.47631	25	0.1866
REACTOME_TRANSFERRIN_ENDOCYTOSIS_AND_RECYCLING	0.095331	0.0992446	0.348313	25	0.1871
REACTOME_MTORC1_MEDIATED_SIGNALLING	0.0964728	0.268049	0.553477	11	0.1879
BIOCARTA_CSK_PATHWAY	0.116971	0.0636928	0.271387	21	0.1883
REACTOME_CELL_DEATH_SIGNALLING_VIA_NRAGE_NRIF_AND_NADE	0.0817876	0.0362707	0.201786	55	0.1886
BIOCARTA_NFAT_PATHWAY	0.0717349	0.079844	0.310126	50	0.1895
KEGG_PROPANOATE_METABOLISM	-0.0941984	0.074446	0.298111	30	0.1897
PID_ECADHERIN_NASCENT_AJ_PATHWAY	0.0815995	0.0862779	0.322782	37	0.1897
SA_PROGRAMMED_CELL_DEATH	-0.0953604	0.25287	0.539626	12	0.1922
PID_PDGFRB_PATHWAY	0.0585267	0.0234118	0.153335	127	0.1945
ST_ERK1_ERK2_MAPK_PATHWAY	0.0532848	0.297397	0.580762	32	0.1948
PID_ER_NONGENOMIC_PATHWAY	0.071898	0.120771	0.38186	39	0.1952
BIOCARTA_FAS_PATHWAY	0.0562647	0.286649	0.571632	30	0.196
REACTOME_PROSTACYCLIN_SIGNALLING_THROUGH_PROSTACYCLIN_RECEPTOR	0.0824574	0.253719	0.539858	16	0.1971
REACTOME_G_BETA_GAMMA_SIGNALLING_THROUGH_PLC_BETA	0.0793454	0.244114	0.528016	18	0.1974
PID_CDC42_PATHWAY	0.0717763	0.0426993	0.222036	67	0.1976
BIOCARTA_CXCR4_PATHWAY	0.100603	0.0882604	0.325924	24	0.1978
PID_TNF_PATHWAY	0.0524574	0.229354	0.509081	44	0.1981
BIOCARTA_P35ALZHEIMERS_PATHWAY	0.105918	0.223984	0.506566	11	0.198349
PID_EPHA_FWDPATHWAY	0.0973435	0.0532316	0.245733	33	0.199
REACTOME_INTEGRIN_ALPHAIIB_BETA3_SIGNALING	0.102095	0.066575	0.279922	27	0.1992
REACTOME_SIGNALING_BY_TGF_BETA_RECEPTOR_COMPLEX	0.0536737	0.165603	0.438861	56	0.1997
REACTOME_NFKB_ACTIVATION_THROUGH_FADD_RIP1_PATHWAY_MEDIATED_BY_CASPASE_8_AND10	0.125236	0.150494	0.419826	11	0.1999
KEGG_ERBB_SIGNALING_PATHWAY	0.0583076	0.065554	0.277461	84	0.2002
REACTOME_N_GLYCAN_ANTENNAE_ELONGATION_IN_THE_MEDIAL_TRANS_GOLGI	-0.105351	0.121979	0.38186	18	0.2004
KEGG_T_CELL_RECEPTOR_SIGNALING_PATHWAY	0.0485571	0.089866	0.32651	103	0.2016
BIOCARTA_INSULIN_PATHWAY	0.101049	0.101106	0.350024	22	0.2018
PID_WNT_CANONICAL_PATHWAY	0.061755	0.339344	0.622945	20	0.2018
REACTOME_PI3K_CASCADE	0.0600892	0.0874219	0.323766	68	0.2032
REACTOME_NEGATIVE_REGULATORS_OF_RIG_I_MDA5_SIGNALING	0.0792841	0.146865	0.417073	28	0.204
BIOCARTA_KERATINOCYTE_PATHWAY	0.0584492	0.180466	0.460328	44	0.2049
KEGG_PANCREATIC_CANCER	0.0613747	0.0786793	0.309375	69	0.206
BIOCARTA_MPR_PATHWAY	0.0505897	0.315087	0.59812	33	0.2076
REACTOME_ION_CHANNEL_TRANSPORT	0.103154	0.00887257	0.0825084	54	0.2091
REACTOME_RNA_POL_I_TRANSCRIPTION	-0.0896876	0.120917	0.38186	25	0.2094
PID_SYNDECAN_2_PATHWAY	0.0600959	0.255098	0.539858	30	0.2098
REACTOME_VOLTAGE_GATED_POTASSIUM_CHANNELS	0.183015	3.38349e-05	0.00165791	43	0.2101
REACTOME_VIRAL_MESSENGER_RNA_SYNTHESIS	0.109817	0.207395	0.492457	11	0.210489
REACTOME_TRAF6_MEDIATED_INDUCTION_OF_NFKB_AND_MAP_KINASES_UPON_TLR7_8_OR_9_ACTIVATION	0.0419836	0.219266	0.503324	72	0.2108
REACTOME_GASTRIN_CREB_SIGNALLING_PATHWAY_VIA_PKC_AND_MAPK	0.0460119	0.0279035	0.168363	195	0.2114
BIOCARTA_MAPK_PATHWAY	0.06318	0.0473058	0.236487	83	0.212
REACTOME_INCRETIN_SYNTHESIS_SECRETION_AND_INACTIVATION	0.0710507	0.271645	0.557082	20	0.2134
BIOCARTA_DEATH_PATHWAY	0.0647645	0.205323	0.492457	32	0.2148
BIOCARTA_INTRINSIC_PATHWAY	0.123435	0.0405987	0.217323	23	0.2157
PID_S1P_S1P4_PATHWAY	0.0883549	0.270202	0.556119	13	0.2158
BIOCARTA_GLYCOLYSIS_PATHWAY	0.118216	0.195629	0.483944	10	0.2162
BIOCARTA_BARR_MAPK_PATHWAY	0.131964	0.129764	0.393574	11	0.216322
REACTOME_SIGNALING_BY_SCF_KIT	0.0553006	0.10095	0.350024	74	0.2172
BIOCARTA_TCR_PATHWAY	0.0714377	0.114005	0.373373	41	0.2177
KEGG_PURINE_METABOLISM	0.049537	0.0419806	0.219194	143	0.2189
ST_PHOSPHOINOSITIDE_3_KINASE_PATHWAY	0.0540848	0.262051	0.54881	36	0.2191
REACTOME_TRANSPORT_OF_MATURE_TRANSCRIPT_TO_CYTOPLASM	0.0609533	0.148947	0.419826	47	0.2191
SA_TRKA_RECEPTOR	0.0757392	0.294468	0.579163	16	0.2194
PID_BETA_CATENIN_DEG_PATHWAY	0.0842501	0.229366	0.509081	17	0.2225
PID_HDAC_CLASSIII_PATHWAY	0.0818122	0.16567	0.438861	24	0.2229
REACTOME_MITOCHONDRIAL_TRNA_AMINOACYLATION	-0.202606	0.00293762	0.0425287	18	0.2235
REACTOME_CELL_CELL_COMMUNICATION	0.0470896	0.0864854	0.322782	112	0.2237
REACTOME_REGULATION_OF_KIT_SIGNALING	0.0740867	0.305129	0.588992	16	0.2253
REACTOME_INNATE_IMMUNE_SYSTEM	0.0555221	0.00232529	0.0387856	259	0.2253
REACTOME_P38MAPK_EVENTS	0.117318	0.143186	0.414948	13	0.2276
PID_HNF3A_PATHWAY	-0.0346044	0.449517	0.715914	40	0.2281
BIOCARTA_ATRBRCA_PATHWAY	-0.177574	0.00600711	0.0644814	20	0.2286
REACTOME_BASIGIN_INTERACTIONS	0.0934827	0.113193	0.371919	24	0.2293
REACTOME_INFLAMMASOMES	0.0884094	0.221047	0.504512	16	0.2304
REACTOME_ACTIVATION_OF_RAC	0.0916161	0.271982	0.557082	12	0.2305
REACTOME_TRANSCRIPTIONAL_ACTIVITY_OF_SMAD2_SMAD3_SMAD4_HETEROTRIMER	0.0538753	0.277535	0.563987	34	0.2306
BIOCARTA_GATA3_PATHWAY	0.0820937	0.25582	0.540472	16	0.2307
BIOCARTA_SARS_PATHWAY	0.0896424	0.326437	0.604874	10	0.2311
PID_DELTA_NP63_PATHWAY	0.0487785	0.269151	0.554852	43	0.2326
REACTOME_ADENYLATE_CYCLASE_INHIBITORY_PATHWAY	0.137296	0.0866496	0.322782	13	0.2326
REACTOME_ASPARAGINE_N_LINKED_GLYCOSYLATION	-0.0588176	0.0715458	0.290294	79	0.2327
REACTOME_SIGNALLING_TO_ERKS	0.0706583	0.142854	0.414948	36	0.2329
SA_PTEN_PATHWAY	0.0709285	0.31157	0.595162	17	0.2362
REACTOME_CREB_PHOSPHORYLATION_THROUGH_THE_ACTIVATION_OF_CAMKII	0.119941	0.150397	0.419826	12	0.2365
SA_CASPASE_CASCADE	0.111966	0.091304	0.328591	19	0.2395
KEGG_PEROXISOME	-0.0932169	0.00538018	0.0617509	75	0.241
REACTOME_MITOCHONDRIAL_PROTEIN_IMPORT	0.0489091	0.257085	0.540472	45	0.2423
REACTOME_SIGNALING_BY_FGFR3_MUTANTS	0.0881188	0.311702	0.595162	11	0.2426
BIOCARTA_AGPCR_PATHWAY	0.101472	0.223724	0.506566	12	0.2429
REACTOME_SIGNALING_BY_FGFR_IN_DISEASE	0.0610576	0.0243302	0.156549	115	0.243
BIOCARTA_LECTIN_PATHWAY	0.162242	0.0517347	0.24321	12	0.2437
BIOCARTA_VEGF_PATHWAY	0.0506159	0.363082	0.644242	27	0.2449
BIOCARTA_RAB_PATHWAY	-0.0976316	0.262343	0.54881	11	0.24569
BIOCARTA_RELA_PATHWAY	0.0905151	0.225059	0.506566	15	0.2471
KEGG_SELENOAMINO_ACID_METABOLISM	-0.0776848	0.197509	0.486327	23	0.2472
PID_ERBB1_INTERNALIZATION_PATHWAY	0.0723502	0.118453	0.38186	39	0.2489
REACTOME_GLUCONEOGENESIS	0.0695469	0.180662	0.460328	31	0.2492
SA_B_CELL_RECEPTOR_COMPLEXES	0.0855543	0.147153	0.417073	24	0.2493
PID_ERBB_NETWORK_PATHWAY	0.0693825	0.3524	0.635018	15	0.2496
REACTOME_NETRIN1_SIGNALING	0.120272	0.0126282	0.107255	36	0.2501
NABA_PROTEOGLYCANS	0.0516705	0.297675	0.580762	34	0.2501
BIOCARTA_IL1R_PATHWAY	0.0823342	0.107371	0.360698	32	0.2522
REACTOME_GAB1_SIGNALOSOME	0.0659101	0.17774	0.456534	35	0.2523
REACTOME_TGF_BETA_RECEPTOR_SIGNALING_IN_EMT_EPITHELIAL_TO_MESENCHYMAL_TRANSITION	0.121864	0.143962	0.414948	12	0.2542
KEGG_ADHERENS_JUNCTION	0.063188	0.0765791	0.302049	66	0.2553
BIOCARTA_ACH_PATHWAY	0.103874	0.150489	0.419826	16	0.2561
BIOCARTA_NGF_PATHWAY	0.094516	0.1653	0.438861	18	0.2567
BIOCARTA_PDGF_PATHWAY	0.074257	0.146456	0.417073	32	0.2571
KEGG_PHENYLALANINE_METABOLISM	-0.0998703	0.154202	0.426145	17	0.2577
PID_EPHB_FWD_PATHWAY	0.0875171	0.055807	0.251174	40	0.2588
REACTOME_TRANSPORT_TO_THE_GOLGI_AND_SUBSEQUENT_MODIFICATION	-0.0778165	0.12228	0.38186	33	0.2594
REACTOME_PI_3K_CASCADE	0.0684696	0.085257	0.322782	53	0.261
REACTOME_IL1_SIGNALING	0.0584851	0.225204	0.506566	36	0.2614
SIG_PIP3_SIGNALING_IN_CARDIAC_MYOCTES	0.0393337	0.273937	0.559288	65	0.2624
KEGG_PHOSPHATIDYLINOSITOL_SIGNALING_SYSTEM	0.0591648	0.0813173	0.314888	73	0.2625
PID_IGF1_PATHWAY	0.0883391	0.0999932	0.349495	29	0.2631
REACTOME_CDC6_ASSOCIATION_WITH_THE_ORC_ORIGIN_COMPLEX	-0.207133	0.0174062	0.130444	11	0.2632
KEGG_INOSITOL_PHOSPHATE_METABOLISM	0.0456811	0.2465	0.530074	54	0.2646
KEGG_O_GLYCAN_BIOSYNTHESIS	0.0785098	0.174577	0.45309	25	0.2654
REACTOME_TOLL_RECEPTOR_CASCADES	0.0303382	0.278013	0.563994	108	0.2655
REACTOME_RESPONSE_TO_ELEVATED_PLATELET_CYTOSOLIC_CA2_	0.042673	0.202605	0.491656	75	0.2658
PID_S1P_S1P3_PATHWAY	0.0635863	0.244641	0.528258	28	0.2663
REACTOME_NUCLEAR_EVENTS_KINASE_AND_TRANSCRIPTION_FACTOR_ACTIVATION	0.0774167	0.189596	0.478308	24	0.2674
REACTOME_COLLAGEN_FORMATION	0.0845524	0.0335697	0.192647	53	0.2679
BIOCARTA_CARDIACEGF_PATHWAY	0.0647175	0.355839	0.637608	17	0.2684
BIOCARTA_ECM_PATHWAY	0.0764319	0.204835	0.492457	23	0.2687
BIOCARTA_NKCELLS_PATHWAY	-0.0722153	0.263865	0.551088	20	0.2704
PID_FANCONI_PATHWAY	-0.13746	0.00266499	0.0411309	40	0.2726
REACTOME_UNBLOCKING_OF_NMDA_RECEPTOR_GLUTAMATE_BINDING_AND_ACTIVATION	0.107025	0.151438	0.42125	15	0.273
BIOCARTA_EGFR_SMRTE_PATHWAY	0.0727723	0.403453	0.68351	11	0.2733
BIOCARTA_CDK5_PATHWAY	0.096619	0.267325	0.553477	11	0.276028
ST_JNK_MAPK_PATHWAY	0.0527803	0.254708	0.539858	39	0.2763
SA_MMP_CYTOKINE_CONNECTION	0.155733	0.03686	0.203696	15	0.2765
BIOCARTA_AT1R_PATHWAY	0.0793121	0.139729	0.411119	29	0.2777
KEGG_AMINOACYL_TRNA_BIOSYNTHESIS	-0.169411	0.00598343	0.0644814	22	0.278
REACTOME_INHIBITION_OF_VOLTAGE_GATED_CA2_CHANNELS_VIA_GBETA_GAMMA_SUBUNITS	0.0721449	0.231391	0.512683	23	0.2784
REACTOME_BASE_EXCISION_REPAIR	-0.0921509	0.164612	0.438861	19	0.2786
PID_AURORA_B_PATHWAY	-0.108754	0.0241185	0.155974	36	0.2792
REACTOME_XENOBIOTICS	-0.211718	0.00454422	0.0567582	15	0.2797
KEGG_CHRONIC_MYELOID_LEUKEMIA	0.0447236	0.193732	0.48206	71	0.2799
REACTOME_DSCAM_INTERACTIONS	0.122592	0.159299	0.433854	11	0.28
REACTOME_REGULATION_OF_INSULIN_SECRETION_BY_GLUCAGON_LIKE_PEPTIDE1	0.0586445	0.20568	0.492457	39	0.2813
REACTOME_BOTULINUM_NEUROTOXICITY	0.105465	0.157492	0.431177	15	0.2823
REACTOME_SULFUR_AMINO_ACID_METABOLISM	-0.0642662	0.286385	0.571632	23	0.2832
REACTOME_P75NTR_SIGNALS_VIA_NFKB	0.0673093	0.419631	0.698964	12	0.2847
REACTOME_CRMPS_IN_SEMA3A_SIGNALING	0.0859584	0.265659	0.553023	14	0.2847
BIOCARTA_FMLP_PATHWAY	0.0666553	0.199472	0.487769	31	0.2848
KEGG_GLUTATHIONE_METABOLISM	-0.0523914	0.214779	0.501424	47	0.286
BIOCARTA_CTCF_PATHWAY	0.0643653	0.296335	0.580762	22	0.2863
BIOCARTA_AMI_PATHWAY	0.0999907	0.121854	0.38186	20	0.2877
PID_ATF2_PATHWAY	0.0367299	0.342728	0.626005	56	0.2877
PID_ATM_PATHWAY	-0.156269	0.0030833	0.0431662	30	0.2884
REACTOME_MEIOTIC_RECOMBINATION	-0.152427	0.00980119	0.0885583	24	0.2892
BIOCARTA_PAR1_PATHWAY	0.110071	0.0224566	0.151374	36	0.2896
KEGG_BASE_EXCISION_REPAIR	-0.079505	0.114381	0.373646	33	0.2903
REACTOME_INSULIN_RECEPTOR_RECYCLING	0.0694073	0.24958	0.533498	23	0.2907
KEGG_ALLOGRAFT_REJECTION	-0.164034	0.000795923	0.0187779	35	0.2908
PID_MYC_ACTIV_PATHWAY	-0.051393	0.120026	0.38186	77	0.2917
REACTOME_THE_ACTIVATION_OF_ARYLSULFATASES	-0.100894	0.24673	0.530074	11	0.2917
KEGG_GAP_JUNCTION	0.0470987	0.136893	0.40653	84	0.292
PID_INSULIN_PATHWAY	0.05054	0.241559	0.523377	45	0.2924
ST_FAS_SIGNALING_PATHWAY	0.0404507	0.267947	0.553477	63	0.293
REACTOME_RNA_POL_I_TRANSCRIPTION_INITIATION	-0.084152	0.172139	0.449395	22	0.2939
REACTOME_ADP_SIGNALLING_THROUGH_P2RY1	0.0651904	0.279511	0.564338	23	0.2948
REACTOME_BIOSYNTHESIS_OF_THE_N_GLYCAN_PRECURSOR_DOLICHOL_LIPID_LINKED_OLIGOSACCHARIDE_LLO_AND_TRANSFER_TO_A_NASCENT_PROTEIN	-0.0711739	0.192814	0.480715	28	0.2948
REACTOME_RESOLUTION_OF_AP_SITES_VIA_THE_SINGLE_NUCLEOTIDE_REPLACEMENT_PATHWAY	-0.146114	0.07978	0.310126	12	0.2955
BIOCARTA_CDMAC_PATHWAY	0.0928947	0.198501	0.486327	16	0.2958
REACTOME_AMINO_ACID_SYNTHESIS_AND_INTERCONVERSION_TRANSAMINATION	-0.0821075	0.271115	0.557082	15	0.2974
PID_INTEGRIN3_PATHWAY	0.0881091	0.0485203	0.239593	42	0.2978
NABA_CORE_MATRISOME	0.0349584	0.0529724	0.245733	264	0.298
ST_B_CELL_ANTIGEN_RECEPTOR	0.0480701	0.293492	0.578806	40	0.2988
REACTOME_ACTIVATION_OF_ATR_IN_RESPONSE_TO_REPLICATION_STRESS	-0.145214	0.0029841	0.0427162	35	0.2994
BIOCARTA_CHREBP2_PATHWAY	0.0578246	0.200799	0.489136	41	0.2995
SIG_INSULIN_RECEPTOR_PATHWAY_IN_CARDIAC_MYOCYTES	0.0460677	0.260648	0.54706	50	0.2998
REACTOME_SIGNALING_BY_NODAL	0.0700655	0.303696	0.588456	18	0.3003
KEGG_RENAL_CELL_CARCINOMA	0.0434674	0.226656	0.506597	65	0.301
REACTOME_MAPK_TARGETS_NUCLEAR_EVENTS_MEDIATED_BY_MAP_KINASES	0.0638713	0.226452	0.506597	30	0.3021
BIOCARTA_IGF1_PATHWAY	0.0854429	0.175571	0.454629	21	0.3024
REACTOME_G2_M_CHECKPOINTS	-0.145446	0.00129192	0.0257173	41	0.3062
BIOCARTA_TEL_PATHWAY	0.108561	0.111015	0.366408	18	0.3066
PID_NFAT_TFPATHWAY	-0.0719764	0.0953515	0.337438	45	0.3071
BIOCARTA_ATM_PATHWAY	-0.0812881	0.220234	0.503731	19	0.3077
KEGG_GLIOMA	0.0450092	0.221368	0.504512	62	0.3079
REACTOME_INTEGRIN_CELL_SURFACE_INTERACTIONS	0.0569475	0.0829653	0.320296	78	0.3085
REACTOME_METABOLISM_OF_STEROID_HORMONES_AND_VITAMINS_A_AND_D	-0.142074	0.00418931	0.0539109	34	0.3095
REACTOME_SIGNAL_TRANSDUCTION_BY_L1	0.0421678	0.402388	0.682614	33	0.3103
REACTOME_IRON_UPTAKE_AND_TRANSPORT	0.0631792	0.19639	0.484886	35	0.3104
PID_ERBB1_DOWNSTREAM_PATHWAY	0.0380833	0.179291	0.458669	105	0.3118
KEGG_PENTOSE_PHOSPHATE_PATHWAY	0.0770876	0.174031	0.45309	26	0.3124
KEGG_MELANOMA	0.0528626	0.124507	0.385942	71	0.3128
SIG_BCR_SIGNALING_PATHWAY	0.0650012	0.127823	0.391459	46	0.3141
PID_FGF_PATHWAY	0.0465519	0.233342	0.51387	55	0.3152
PID_IL1_PATHWAY	0.0644306	0.200736	0.489136	33	0.3155
REACTOME_PI3K_AKT_ACTIVATION	0.0575678	0.245929	0.530074	34	0.3156
BIOCARTA_GSK3_PATHWAY	0.0654555	0.239531	0.520756	27	0.3161
REACTOME_MITOCHONDRIAL_FATTY_ACID_BETA_OXIDATION	-0.129926	0.104939	0.357141	13	0.3174
REACTOME_TRAFFICKING_AND_PROCESSING_OF_ENDOSOMAL_TLR	0.110593	0.204201	0.492457	11	0.3184
KEGG_NON_SMALL_CELL_LUNG_CANCER	0.0461673	0.241508	0.523377	54	0.3186
BIOCARTA_SHH_PATHWAY	0.0582276	0.420256	0.698964	16	0.3196
REACTOME_ACTIVATED_AMPK_STIMULATES_FATTY_ACID_OXIDATION_IN_MUSCLE	0.0838632	0.218291	0.502799	18	0.3205
BIOCARTA_INTEGRIN_PATHWAY	0.0689719	0.147083	0.417073	37	0.3213
KEGG_DRUG_METABOLISM_OTHER_ENZYMES	-0.123548	0.00282094	0.0417893	49	0.322
REACTOME_REGULATORY_RNA_PATHWAYS	0.0621344	0.361709	0.642702	18	0.3233
REACTOME_PLATELET_ADHESION_TO_EXPOSED_COLLAGEN	0.0877274	0.292853	0.578442	12	0.3243
KEGG_GLYCOSPHINGOLIPID_BIOSYNTHESIS_GANGLIO_SERIES	-0.079338	0.287611	0.571632	15	0.3257
REACTOME_ACETYLCHOLINE_BINDING_AND_DOWNSTREAM_EVENTS	0.0815131	0.274599	0.559744	15	0.3282
KEGG_FC_EPSILON_RI_SIGNALING_PATHWAY	0.0404063	0.218643	0.502799	78	0.3284
REACTOME_PLATELET_AGGREGATION_PLUG_FORMATION	0.0693168	0.150597	0.419826	36	0.332
BIOCARTA_BIOPEPTIDES_PATHWAY	0.0395618	0.393253	0.673392	39	0.3321
BIOCARTA_ARAP_PATHWAY	0.0539422	0.441542	0.709312	17	0.3327
KEGG_ARGININE_AND_PROLINE_METABOLISM	-0.0488862	0.237301	0.518844	49	0.3342
REACTOME_HORMONE_SENSITIVE_LIPASE_HSL_MEDIATED_TRIACYLGLYCEROL_HYDROLYSIS	0.067608	0.437642	0.706662	11	0.3344
REACTOME_ACTIVATION_OF_THE_AP1_FAMILY_OF_TRANSCRIPTION_FACTORS	0.0820319	0.369184	0.649357	10	0.334405
REACTOME_ACTIVATION_OF_NF_KAPPAB_IN_B_CELLS	0.0308759	0.417029	0.696324	58	0.3349
PID_ATR_PATHWAY	-0.108632	0.0206593	0.14227	38	0.3354
REACTOME_G_ALPHA_Q_SIGNALLING_EVENTS	0.0382434	0.0838952	0.320771	174	0.3373
PID_INSULIN_GLUCOSE_PATHWAY	0.0642003	0.266915	0.553477	25	0.3383
REACTOME_NRAGE_SIGNALS_DEATH_THROUGH_JNK	0.0605307	0.170297	0.446416	43	0.3384
REACTOME_HYALURONAN_METABOLISM	0.0780346	0.312253	0.595162	14	0.3406
REACTOME_POST_TRANSLATIONAL_PROTEIN_MODIFICATION	-0.0288654	0.198381	0.486327	169	0.3417
BIOCARTA_ARENRF2_PATHWAY	0.0810321	0.311914	0.595162	13	0.3424
REACTOME_GAMMA_CARBOXYLATION_TRANSPORT_AND_AMINO_TERMINAL_CLEAVAGE_OF_PROTEINS	0.108823	0.233541	0.51387	10	0.3431
REACTOME_PRE_NOTCH_TRANSCRIPTION_AND_TRANSLATION	0.0744433	0.216864	0.501424	23	0.3434
BIOCARTA_PTDINS_PATHWAY	0.0974947	0.105814	0.357141	23	0.3444
PID_RET_PATHWAY	0.0566739	0.227315	0.50718	38	0.3455
BIOCARTA_CERAMIDE_PATHWAY	0.0436862	0.48859	0.741911	21	0.3458
REACTOME_LYSOSOME_VESICLE_BIOGENESIS	0.0538564	0.4047	0.684712	20	0.3477
KEGG_SNARE_INTERACTIONS_IN_VESICULAR_TRANSPORT	0.0576642	0.238345	0.519063	35	0.3483
REACTOME_LIPOPROTEIN_METABOLISM	0.0975345	0.0796738	0.310126	27	0.3485
REACTOME_SCFSKP2_MEDIATED_DEGRADATION_OF_P27_P21	0.0335864	0.416845	0.696324	49	0.3494
KEGG_BIOSYNTHESIS_OF_UNSATURATED_FATTY_ACIDS	-0.101831	0.11514	0.373849	20	0.3496
REACTOME_RNA_POL_II_TRANSCRIPTION_PRE_INITIATION_AND_PROMOTER_OPENING	0.059461	0.217559	0.50212	36	0.3528
REACTOME_APC_CDC20_MEDIATED_DEGRADATION_OF_NEK2A	-0.0835768	0.207518	0.492457	19	0.353
PID_PI3K_PLC_TRK_PATHWAY	0.0523605	0.277567	0.563987	36	0.3531
KEGG_PYRIMIDINE_METABOLISM	0.0422054	0.16552	0.438861	91	0.3543
BIOCARTA_PYK2_PATHWAY	0.0949467	0.100615	0.350024	25	0.3543
REACTOME_ACTIVATION_OF_THE_PRE_REPLICATIVE_COMPLEX	-0.0831679	0.115262	0.373849	30	0.3545
PID_NETRIN_PATHWAY	0.0840531	0.105674	0.357141	31	0.3567
KEGG_NITROGEN_METABOLISM	-0.0644104	0.295997	0.580762	22	0.3594
BIOCARTA_AKT_PATHWAY	0.0581603	0.345349	0.626988	22	0.3601
PID_AR_NONGENOMIC_PATHWAY	0.0523219	0.321766	0.601954	30	0.3605
REACTOME_REGULATION_OF_INSULIN_LIKE_GROWTH_FACTOR_IGF_ACTIVITY_BY_INSULIN_LIKE_GROWTH_FACTOR_BINDING_PROTEINS_IGFBPS	0.085298	0.237729	0.518844	16	0.362
KEGG_ASTHMA	-0.0765822	0.161137	0.434934	28	0.3634
REACTOME_PEPTIDE_CHAIN_ELONGATION	-0.0654143	0.0688417	0.285682	65	0.3661
REACTOME_E2F_ENABLED_INHIBITION_OF_PRE_REPLICATION_COMPLEX_FORMATION	-0.223531	0.0144055	0.115611	10	0.3672
REACTOME_TRAFFICKING_OF_GLUR2_CONTAINING_AMPA_RECEPTORS	0.0833142	0.280644	0.564835	14	0.3694
REACTOME_SIGNALING_BY_NOTCH3	0.15104	0.0701377	0.290115	12	0.3697
REACTOME_SYNTHESIS_OF_PC	0.0553835	0.416211	0.696324	18	0.3712
REACTOME_IMMUNOREGULATORY_INTERACTIONS_BETWEEN_A_LYMPHOID_AND_A_NON_LYMPHOID_CELL	-0.113953	0.00274159	0.0411309	58	0.3713
REACTOME_ANTIGEN_ACTIVATES_B_CELL_RECEPTOR_LEADING_TO_GENERATION_OF_SECOND_MESSENGERS	0.0568014	0.325978	0.604874	25	0.3714
REACTOME_TIGHT_JUNCTION_INTERACTIONS	0.0505594	0.35491	0.637608	28	0.3716
REACTOME_THROMBIN_SIGNALLING_THROUGH_PROTEINASE_ACTIVATED_RECEPTORS_PARS	0.046175	0.381885	0.658345	30	0.3718
REACTOME_SIGNALING_BY_NOTCH2	0.126341	0.129805	0.393574	12	0.3731
KEGG_TAURINE_AND_HYPOTAURINE_METABOLISM	0.0696448	0.44582	0.712641	10	0.3756
KEGG_APOPTOSIS	0.0410355	0.194983	0.483286	84	0.3758
BIOCARTA_EGF_PATHWAY	0.0561815	0.2795	0.564338	31	0.3765
REACTOME_RIG_I_MDA5_MEDIATED_INDUCTION_OF_IFN_ALPHA_BETA_PATHWAYS	0.0535538	0.127692	0.391459	68	0.3778
KEGG_COMPLEMENT_AND_COAGULATION_CASCADES	0.0743228	0.0332239	0.191558	69	0.378
REACTOME_RNA_POL_II_TRANSCRIPTION	0.0518254	0.103722	0.35714	83	0.3781
REACTOME_INTRINSIC_PATHWAY	0.080957	0.248086	0.531684	17	0.379
REACTOME_REMOVAL_OF_THE_FLAP_INTERMEDIATE_FROM_THE_C_STRAND	-0.092736	0.310019	0.595162	10	0.38
REACTOME_KERATAN_SULFATE_DEGRADATION	0.0851823	0.328102	0.606679	11	0.3802
REACTOME_UNWINDING_OF_DNA	-0.0869712	0.318046	0.599394	11	0.3804
REACTOME_OXYGEN_DEPENDENT_PROLINE_HYDROXYLATION_OF_HYPOXIA_INDUCIBLE_FACTOR_ALPHA	-0.0680074	0.43494	0.705926	11	0.382834
REACTOME_ACTIVATED_TLR4_SIGNALLING	0.0258204	0.406689	0.686254	87	0.3832
PID_HNF3B_PATHWAY	0.0464413	0.281871	0.566409	45	0.3837
KEGG_SPLICEOSOME	0.0457432	0.1051	0.357141	106	0.3849
REACTOME_ABC_FAMILY_PROTEINS_MEDIATED_TRANSPORT	0.0623002	0.216031	0.501424	33	0.3875
BIOCARTA_P38MAPK_PATHWAY	0.0345662	0.473497	0.736839	36	0.3885
BIOCARTA_SPRY_PATHWAY	0.0701894	0.302842	0.588142	18	0.3895
REACTOME_TRAF6_MEDIATED_INDUCTION_OF_TAK1_COMPLEX	0.0693052	0.405977	0.685961	12	0.3907
KEGG_PATHOGENIC_ESCHERICHIA_COLI_INFECTION	0.0289082	0.475941	0.736839	51	0.3912
KEGG_GLYOXYLATE_AND_DICARBOXYLATE_METABOLISM	-0.0564435	0.434637	0.705926	16	0.3914
REACTOME_FORMATION_OF_RNA_POL_II_ELONGATION_COMPLEX_	0.0539362	0.29153	0.577756	32	0.3931
REACTOME_GRB2_EVENTS_IN_ERBB2_SIGNALING	0.0411536	0.504315	0.754078	22	0.3956
REACTOME_N_GLYCAN_ANTENNAE_ELONGATION	-0.0711014	0.357194	0.639137	14	0.3957
BIOCARTA_EIF4_PATHWAY	0.0542462	0.358009	0.639696	24	0.3972
KEGG_HISTIDINE_METABOLISM	-0.0642476	0.248314	0.531684	27	0.3993
REACTOME_TRNA_AMINOACYLATION	-0.107459	0.0686331	0.285682	24	0.401
REACTOME_UNFOLDED_PROTEIN_RESPONSE	0.0353673	0.297421	0.580762	73	0.4016
REACTOME_SYNTHESIS_SECRETION_AND_INACTIVATION_OF_GIP	0.0590397	0.461263	0.724599	13	0.4016
REACTOME_COMMON_PATHWAY	0.0947797	0.219692	0.503396	14	0.4021
KEGG_GLYCOSPHINGOLIPID_BIOSYNTHESIS_GLOBO_SERIES	0.0680371	0.378294	0.654819	14	0.4027
BIOCARTA_EIF2_PATHWAY	0.0526103	0.545845	0.774395	11	0.4042
REACTOME_SYNTHESIS_OF_PIPS_AT_THE_GOLGI_MEMBRANE	-0.0607809	0.41527	0.696123	15	0.4043
BIOCARTA_UCALPAIN_PATHWAY	0.0677155	0.333997	0.614901	17	0.4044
PID_HIV_NEF_PATHWAY	0.0469541	0.343959	0.626005	34	0.4046
PID_RAS_PATHWAY	0.0479153	0.372291	0.649357	29	0.4057
REACTOME_TRANSPORT_OF_MATURE_MRNA_DERIVED_FROM_AN_INTRONLESS_TRANSCRIPT	0.049694	0.346669	0.628245	30	0.4072
BIOCARTA_DNAFRAGMENT_PATHWAY	0.0500804	0.583534	0.802831	10	0.407641
REACTOME_PRE_NOTCH_EXPRESSION_AND_PROCESSING	0.0494667	0.291988	0.577756	38	0.4081
REACTOME_RNA_POL_II_PRE_TRANSCRIPTION_EVENTS	0.0564116	0.177089	0.455779	48	0.4082
REACTOME_ASSOCIATION_OF_LICENSING_FACTORS_WITH_THE_PRE_REPLICATIVE_COMPLEX	-0.10893	0.191517	0.479357	12	0.4084
PID_ALK2_PATHWAY	0.067518	0.438253	0.706752	11	0.4092
KEGG_RNA_DEGRADATION	-0.0680624	0.0965288	0.340658	50	0.4103
REACTOME_RESOLUTION_OF_AP_SITES_VIA_THE_MULTIPLE_NUCLEOTIDE_PATCH_REPLACEMENT_PATHWAY	-0.0727717	0.299162	0.582772	17	0.4114
REACTOME_ALPHA_LINOLENIC_ACID_ALA_METABOLISM	-0.158939	0.0680439	0.285158	11	0.4114
PID_PTP1B_PATHWAY	0.0443835	0.273756	0.559288	51	0.4121
REACTOME_DEPOSITION_OF_NEW_CENPA_CONTAINING_NUCLEOSOMES_AT_THE_CENTROMERE	-0.166653	0.0144287	0.115611	18	0.4123
PID_NFAT_3PATHWAY	0.0412508	0.30439	0.588456	52	0.4143
PID_IL5_PATHWAY	-0.0552495	0.47433	0.736839	14	0.4144
REACTOME_DOWNSTREAM_TCR_SIGNALING	0.0356111	0.479466	0.736839	33	0.4165
REACTOME_DEADENYLATION_DEPENDENT_MRNA_DECAY	-0.0621414	0.191443	0.479357	37	0.4175
REACTOME_CELL_CELL_JUNCTION_ORGANIZATION	0.0360392	0.374169	0.649642	51	0.419
BIOCARTA_LEPTIN_PATHWAY	0.0798492	0.359291	0.641065	11	0.4192
KEGG_GLYCOSPHINGOLIPID_BIOSYNTHESIS_LACTO_AND_NEOLACTO_SERIES	0.0457897	0.428462	0.702482	25	0.4194
BIOCARTA_IGF1MTOR_PATHWAY	0.0591903	0.359781	0.641065	20	0.4195
PID_FAS_PATHWAY	0.049931	0.300472	0.58443	36	0.4196
KEGG_AXON_GUIDANCE	0.038868	0.136832	0.40653	124	0.4201
REACTOME_FORMATION_OF_FIBRIN_CLOT_CLOTTING_CASCADE	0.0725257	0.156101	0.429532	32	0.421
BIOCARTA_COMP_PATHWAY	0.0828334	0.211588	0.49552	19	0.4214
BIOCARTA_CARM1_PATHWAY	0.0501076	0.531773	0.769631	13	0.4219
KEGG_WNT_SIGNALING_PATHWAY	0.0376481	0.119662	0.38186	145	0.422
REACTOME_MICRORNA_MIRNA_BIOGENESIS	0.0592703	0.426958	0.702482	15	0.4225
PID_SYNDECAN_3_PATHWAY	0.0696672	0.334884	0.615646	16	0.4235
PID_KIT_PATHWAY	0.0337836	0.400266	0.679918	52	0.4248
KEGG_VEGF_SIGNALING_PATHWAY	0.0409501	0.224512	0.506566	74	0.425
PID_VEGFR1_PATHWAY	0.041001	0.469672	0.735993	26	0.425
BIOCARTA_CACAM_PATHWAY	0.0771872	0.398128	0.679623	10	0.427475
REACTOME_CITRIC_ACID_CYCLE_TCA_CYCLE	0.0590834	0.37291	0.649357	19	0.4284
REACTOME_ACYL_CHAIN_REMODELLING_OF_PG	-0.0596943	0.408646	0.688644	16	0.4304
REACTOME_REGULATION_OF_BETA_CELL_DEVELOPMENT	0.0444775	0.399629	0.679918	30	0.4314
REACTOME_SMOOTH_MUSCLE_CONTRACTION	0.0495323	0.443465	0.71066	20	0.4353
KEGG_TYPE_I_DIABETES_MELLITUS	-0.107858	0.0170241	0.128757	41	0.4354
BIOCARTA_THELPER_PATHWAY	0.134825	0.105965	0.357141	12	0.437
KEGG_GRAFT_VERSUS_HOST_DISEASE	-0.126298	0.00793074	0.0777212	37	0.4372
REACTOME_FACILITATIVE_NA_INDEPENDENT_GLUCOSE_TRANSPORTERS	0.0995431	0.232651	0.51387	12	0.4386
REACTOME_BASE_FREE_SUGAR_PHOSPHATE_REMOVAL_VIA_THE_SINGLE_NUCLEOTIDE_REPLACEMENT_PATHWAY	-0.124007	0.174621	0.45309	10	0.4408
REACTOME_GRB2_SOS_PROVIDES_LINKAGE_TO_MAPK_SIGNALING_FOR_INTERGRINS_	0.0460211	0.537348	0.769697	15	0.4412
BIOCARTA_MCALPAIN_PATHWAY	0.0506992	0.380636	0.657979	25	0.4417
REACTOME_SIGNALING_BY_NOTCH4	0.104211	0.211475	0.49552	12	0.4431
REACTOME_MYD88_MAL_CASCADE_INITIATED_ON_PLASMA_MEMBRANE	0.024557	0.454686	0.720351	78	0.4434
REACTOME_PROLACTIN_RECEPTOR_SIGNALING	-0.177943	0.0263792	0.162958	13	0.4438
PID_HIF1_TFPATHWAY	0.0462901	0.201368	0.489584	64	0.4452
REACTOME_DCC_MEDIATED_ATTRACTIVE_SIGNALING	0.103924	0.194669	0.483286	13	0.4474
PID_CIRCADIAN_PATHWAY	0.0535537	0.472888	0.736839	15	0.4508
BIOCARTA_TALL1_PATHWAY	0.067034	0.368937	0.649357	15	0.451
REACTOME_EICOSANOID_LIGAND_BINDING_RECEPTORS	0.0431895	0.589908	0.807171	13	0.451
REACTOME_GABA_A_RECEPTOR_ACTIVATION	0.0770619	0.355486	0.637608	12	0.4511
REACTOME_GLYCEROPHOSPHOLIPID_BIOSYNTHESIS	0.0480109	0.143833	0.414948	78	0.4514
PID_RHOA_REG_PATHWAY	0.0526044	0.233383	0.51387	43	0.4529
REACTOME_ACTIVATION_OF_CHAPERONE_GENES_BY_XBP1S	0.0331422	0.45805	0.722339	42	0.453
REACTOME_AMINE_LIGAND_BINDING_RECEPTORS	0.0925912	0.0516029	0.24321	37	0.4535
BIOCARTA_SPPA_PATHWAY	0.0584448	0.342995	0.626005	22	0.454
REACTOME_INHIBITION_OF_REPLICATION_INITIATION_OF_DAMAGED_DNA_BY_RB1_E2F1	0.052523	0.528845	0.769631	12	0.4541
REACTOME_TRANSCRIPTIONAL_REGULATION_OF_WHITE_ADIPOCYTE_DIFFERENTIATION	0.0351138	0.307554	0.591879	71	0.4548
REACTOME_IL_7_SIGNALING	-0.137162	0.115324	0.373849	11	0.4554
REACTOME_SIGNALING_BY_HIPPO	0.0453166	0.483222	0.741131	20	0.456
REACTOME_CD28_DEPENDENT_VAV1_PATHWAY	0.0882932	0.310745	0.595162	11	0.456463
KEGG_ENDOMETRIAL_CANCER	0.0375154	0.350272	0.632078	52	0.4569
KEGG_COLORECTAL_CANCER	0.0367005	0.326564	0.604874	60	0.4574
PID_MAPK_TRK_PATHWAY	0.0427845	0.395542	0.676403	33	0.4578
PID_INTEGRIN_A9B1_PATHWAY	0.0745605	0.206454	0.492457	24	0.4586
REACTOME_HIV_INFECTION	0.0280472	0.206192	0.492457	173	0.4596
REACTOME_INSULIN_SYNTHESIS_AND_PROCESSING	-0.0482376	0.491324	0.743083	17	0.4607
REACTOME_G_PROTEIN_ACTIVATION	0.0382792	0.508004	0.757842	25	0.4612
REACTOME_INTERFERON_GAMMA_SIGNALING	-0.057061	0.130368	0.393574	59	0.4617
REACTOME_INTRINSIC_PATHWAY_FOR_APOPTOSIS	-0.043552	0.433874	0.705926	27	0.4632
REACTOME_AKT_PHOSPHORYLATES_TARGETS_IN_THE_CYTOSOL	0.0658641	0.449554	0.715914	11	0.4633
REACTOME_CELL_SURFACE_INTERACTIONS_AT_THE_VASCULAR_WALL	0.0435491	0.171552	0.448783	83	0.4635
REACTOME_CELL_CYCLE_CHECKPOINTS	-0.0556337	0.0497832	0.241155	105	0.4649
PID_HIF1A_PATHWAY	-0.0696157	0.36733	0.649069	14	0.4652
BIOCARTA_PS1_PATHWAY	0.07612	0.324274	0.604868	14	0.4656
PID_RETINOIC_ACID_PATHWAY	0.0482446	0.360915	0.642187	30	0.4663
REACTOME_TRANSMEMBRANE_TRANSPORT_OF_SMALL_MOLECULES	0.0434007	0.00329939	0.0456894	402	0.4671
REACTOME_TGF_BETA_RECEPTOR_SIGNALING_ACTIVATES_SMADS	0.0426013	0.489437	0.742312	22	0.4677
REACTOME_ELONGATION_ARREST_AND_RECOVERY	0.0674751	0.284765	0.570425	21	0.4679
PID_DNA_PK_PATHWAY	-0.049106	0.496683	0.747743	16	0.471
REACTOME_CYCLIN_E_ASSOCIATED_EVENTS_DURING_G1_S_TRANSITION_	0.0272613	0.477446	0.736839	57	0.471
BIOCARTA_FIBRINOLYSIS_PATHWAY	0.0900895	0.280051	0.564532	12	0.4711
REACTOME_MHC_CLASS_II_ANTIGEN_PRESENTATION	-0.0520623	0.10013	0.349495	84	0.4719
REACTOME_NONSENSE_MEDIATED_DECAY_ENHANCED_BY_THE_EXON_JUNCTION_COMPLEX	-0.0547367	0.0857107	0.322782	83	0.4721
PID_HDAC_CLASSII_PATHWAY	-0.0346414	0.504889	0.754078	31	0.4725
REACTOME_SHC_MEDIATED_CASCADE	0.0517509	0.343685	0.626005	28	0.4726
REACTOME_COMPLEMENT_CASCADE	0.106335	0.0477057	0.236487	29	0.4738
REACTOME_SPHINGOLIPID_METABOLISM	-0.050869	0.166938	0.441242	62	0.4741
REACTOME_PROTEOLYTIC_CLEAVAGE_OF_SNARE_COMPLEX_PROTEINS	0.0640105	0.424407	0.7022	13	0.4747
REACTOME_GOLGI_ASSOCIATED_VESICLE_BIOGENESIS	0.0293037	0.497126	0.747743	45	0.4767
KEGG_JAK_STAT_SIGNALING_PATHWAY	-0.0526609	0.0268792	0.163847	150	0.4783
BIOCARTA_IL4_PATHWAY	0.0714784	0.411866	0.692238	11	0.4797
REACTOME_INITIAL_TRIGGERING_OF_COMPLEMENT	0.0802941	0.316341	0.59812	13	0.4807
REACTOME_ACYL_CHAIN_REMODELLING_OF_PS	-0.0440404	0.568475	0.791515	14	0.4811
REACTOME_PEROXISOMAL_LIPID_METABOLISM	-0.127977	0.0476999	0.236487	20	0.483
KEGG_CITRATE_CYCLE_TCA_CYCLE	0.0471654	0.371759	0.649357	30	0.4841
REACTOME_METABOLISM_OF_CARBOHYDRATES	0.0194108	0.316901	0.59812	228	0.4856
PID_PLK1_PATHWAY	-0.089	0.0547821	0.248372	39	0.4866
REACTOME_SYNTHESIS_OF_GLYCOSYLPHOSPHATIDYLINOSITOL_GPI	-0.0677477	0.348371	0.630434	16	0.4869
REACTOME_DESTABILIZATION_OF_MRNA_BY_TRISTETRAPROLIN_TTP	-0.0948214	0.176115	0.455113	17	0.4871
REACTOME_EARLY_PHASE_OF_HIV_LIFE_CYCLE	0.0539071	0.501128	0.751555	13	0.489
BIOCARTA_CARM_ER_PATHWAY	0.0313848	0.527014	0.769091	34	0.4901
PID_TCPTP_PATHWAY	-0.0822637	0.0623801	0.268487	43	0.4916
REACTOME_SHC_RELATED_EVENTS	0.045389	0.517268	0.765132	17	0.4916
REACTOME_CLASS_I_MHC_MEDIATED_ANTIGEN_PROCESSING_PRESENTATION	-0.0283404	0.152782	0.423274	218	0.493
REACTOME_FGFR_LIGAND_BINDING_AND_ACTIVATION	0.0558422	0.364916	0.646596	22	0.493
REACTOME_HOST_INTERACTIONS_OF_HIV_FACTORS	0.0247317	0.374351	0.649642	109	0.4942
BIOCARTA_AKAPCENTROSOME_PATHWAY	0.0612144	0.427956	0.702482	14	0.4955
BIOCARTA_HCMV_PATHWAY	0.0578947	0.422918	0.700646	16	0.497
REACTOME_ZINC_TRANSPORTERS	-0.0615404	0.409466	0.689114	15	0.497
REACTOME_PLATELET_SENSITIZATION_BY_LDL	0.0573994	0.426897	0.702482	16	0.4979
PID_ARF6_DOWNSTREAM_PATHWAY	0.0537461	0.48644	0.741911	14	0.4994
REACTOME_SIGNALING_BY_RHO_GTPASES	0.0290485	0.294582	0.579163	110	0.5008
REACTOME_CHEMOKINE_RECEPTORS_BIND_CHEMOKINES	0.0488304	0.237837	0.518844	49	0.501
KEGG_CIRCADIAN_RHYTHM_MAMMAL	0.0868122	0.278655	0.564338	13	0.5012
REACTOME_RAP1_SIGNALLING	0.0561842	0.43675	0.706116	16	0.5027
REACTOME_SRP_DEPENDENT_COTRANSLATIONAL_PROTEIN_TARGETING_TO_MEMBRANE	-0.0439594	0.160148	0.433854	86	0.506
REACTOME_DESTABILIZATION_OF_MRNA_BY_KSRP	-0.0540296	0.440802	0.709069	17	0.506
REACTOME_FGFR4_LIGAND_BINDING_AND_ACTIVATION	0.0672474	0.420058	0.698964	12	0.5062
REACTOME_TRANSPORT_OF_VITAMINS_NUCLEOSIDES_AND_RELATED_MOLECULES	0.0520431	0.316447	0.59812	31	0.5069
REACTOME_INHIBITION_OF_INSULIN_SECRETION_BY_ADRENALINE_NORADRENALINE	0.0388006	0.519804	0.766686	23	0.5082
REACTOME_TRAFFICKING_OF_AMPA_RECEPTORS	0.0385998	0.49608	0.747743	26	0.5087
BIOCARTA_IL7_PATHWAY	0.0427261	0.542146	0.772122	17	0.5109
BIOCARTA_GRANULOCYTES_PATHWAY	0.0695907	0.385156	0.661305	13	0.5129
REACTOME_P75NTR_RECRUITS_SIGNALLING_COMPLEXES	0.0465289	0.610506	0.816932	10	0.515321
BIOCARTA_DREAM_PATHWAY	0.0481659	0.53281	0.769631	14	0.5155
REACTOME_SHC1_EVENTS_IN_ERBB4_SIGNALING	0.0414973	0.520848	0.766686	20	0.516
REACTOME_SYNTHESIS_OF_SUBSTRATES_IN_N_GLYCAN_BIOSYTHESIS	0.0442571	0.566573	0.790597	14	0.5169
BIOCARTA_ERYTH_PATHWAY	0.079404	0.28721	0.571632	15	0.5181
PID_IL2_STAT5_PATHWAY	0.0375718	0.476769	0.736839	30	0.5181
REACTOME_HORMONE_LIGAND_BINDING_RECEPTORS	-0.131419	0.15025	0.419826	10	0.5214
REACTOME_ADAPTIVE_IMMUNE_SYSTEM	-0.0179712	0.186346	0.471978	479	0.5214
BIOCARTA_RANMS_PATHWAY	-0.133665	0.143403	0.414948	10	0.52252
SA_REG_CASCADE_OF_CYCLIN_EXPR	0.0616055	0.4794	0.736839	11	0.5227
REACTOME_CROSS_PRESENTATION_OF_SOLUBLE_EXOGENOUS_ANTIGENS_ENDOSOMES	0.0261869	0.543986	0.772617	45	0.5232
ST_WNT_BETA_CATENIN_PATHWAY	0.0265023	0.593229	0.807714	34	0.5236
REACTOME_MEIOSIS	-0.0831443	0.0403393	0.216845	51	0.5247
PID_TGFBR_PATHWAY	0.0253008	0.524822	0.76765	53	0.5252
BIOCARTA_MEF2D_PATHWAY	0.0513992	0.49088	0.743083	15	0.5256
REACTOME_ANDROGEN_BIOSYNTHESIS	-0.174768	0.0557243	0.251174	10	0.5266
REACTOME_VITAMIN_B5_PANTOTHENATE_METABOLISM	0.0481886	0.580103	0.800706	11	0.5285
BIOCARTA_CTLA4_PATHWAY	0.0425415	0.521154	0.766686	19	0.5296
BIOCARTA_PGC1A_PATHWAY	0.0333968	0.614502	0.817422	19	0.5307
REACTOME_ACYL_CHAIN_REMODELLING_OF_PE	-0.031638	0.62449	0.825311	20	0.5311
REACTOME_SIGNALING_BY_CONSTITUTIVELY_ACTIVE_EGFR	0.0472098	0.513453	0.763108	16	0.533
REACTOME_ANTIGEN_PROCESSING_UBIQUITINATION_PROTEASOME_DEGRADATION	-0.0300975	0.164359	0.438861	182	0.5338
REACTOME_SIGNALING_BY_ILS	0.0359824	0.208801	0.494447	103	0.5346
REACTOME_STEROID_HORMONES	-0.110557	0.0395338	0.213416	29	0.5352
REACTOME_ORC1_REMOVAL_FROM_CHROMATIN	-0.0276637	0.45592	0.720648	61	0.5368
REACTOME_TCR_SIGNALING	0.0322617	0.435458	0.705926	49	0.5369
BIOCARTA_CELLCYCLE_PATHWAY	0.0655793	0.287319	0.571632	22	0.537
BIOCARTA_TOLL_PATHWAY	0.0421495	0.382088	0.658345	36	0.5376
PID_ERBB4_PATHWAY	-0.0260102	0.584529	0.803333	37	0.5379
REACTOME_ERKS_ARE_INACTIVATED	0.0578403	0.48798	0.741911	12	0.5397
REACTOME_IL_6_SIGNALING	0.0683331	0.454434	0.720351	10	0.5417
REACTOME_SYNTHESIS_OF_PE	0.0461329	0.613547	0.817422	10	0.5419
PID_ANGIOPOIETIN_RECEPTOR_PATHWAY	0.0281607	0.491695	0.743083	50	0.542
PID_ERB_GENOMIC_PATHWAY	0.0472904	0.540283	0.770796	14	0.5423
KEGG_HOMOLOGOUS_RECOMBINATION	-0.0377461	0.51393	0.763108	25	0.5439
REACTOME_PYRUVATE_METABOLISM_AND_CITRIC_ACID_TCA_CYCLE	0.0351758	0.442067	0.709312	40	0.5447
REACTOME_KINESINS	-0.0955926	0.105285	0.357141	24	0.5449
PID_PDGFRA_PATHWAY	0.0360921	0.558149	0.785725	22	0.5454
KEGG_GALACTOSE_METABOLISM	0.0490367	0.387196	0.663913	26	0.5457
PID_EPHA2_FWD_PATHWAY	0.0756741	0.266624	0.553477	18	0.5462
BIOCARTA_CLASSIC_PATHWAY	0.0674534	0.382398	0.658345	14	0.5477
REACTOME_RESPIRATORY_ELECTRON_TRANSPORT	-0.158586	1.91872e-05	0.00116403	61	0.5487
REACTOME_RNA_POL_I_RNA_POL_III_AND_MITOCHONDRIAL_TRANSCRIPTION	-0.0374556	0.333278	0.614465	56	0.5494
KEGG_RENIN_ANGIOTENSIN_SYSTEM	0.0503176	0.472831	0.736839	17	0.5495
REACTOME_P2Y_RECEPTORS	0.067072	0.421271	0.699739	12	0.5502
KEGG_RIBOSOME	-0.0443074	0.207574	0.492457	68	0.5528
BIOCARTA_TCYTOTOXIC_PATHWAY	0.100368	0.228802	0.509081	12	0.553
PID_PS1_PATHWAY	0.0336786	0.440281	0.709069	44	0.554
REACTOME_REGULATION_OF_COMPLEMENT_CASCADE	0.118751	0.138363	0.408043	13	0.5548
REACTOME_LIGAND_GATED_ION_CHANNEL_TRANSPORT	0.043695	0.488502	0.741911	21	0.5559
REACTOME_OLFACTORY_SIGNALING_PATHWAY	-0.132992	7.38267e-16	5.41499e-13	319	0.5569
REACTOME_LIPID_DIGESTION_MOBILIZATION_AND_TRANSPORT	0.0473641	0.283282	0.568348	43	0.5574
BIOCARTA_LYM_PATHWAY	-0.0820629	0.369003	0.649357	10	0.5578
REACTOME_INFLUENZA_VIRAL_RNA_TRANSCRIPTION_AND_REPLICATION	-0.0401327	0.221777	0.504543	78	0.5593
REACTOME_RORA_ACTIVATES_CIRCADIAN_EXPRESSION	0.0384261	0.523842	0.76765	23	0.5603
REACTOME_GENERIC_TRANSCRIPTION_PATHWAY	-0.0385241	0.0180884	0.13363	327	0.5625
KEGG_NATURAL_KILLER_CELL_MEDIATED_CYTOTOXICITY	-0.045669	0.0746943	0.298111	129	0.5628
REACTOME_CIRCADIAN_REPRESSION_OF_EXPRESSION_BY_REV_ERBA	0.0369991	0.548301	0.77615	22	0.5633
PID_IFNG_PATHWAY	0.0284747	0.533766	0.769697	40	0.564
ST_MYOCYTE_AD_PATHWAY	0.0395727	0.485286	0.741911	26	0.5647
BIOCARTA_TCRA_PATHWAY	0.0874606	0.31533	0.59812	11	0.5658
REACTOME_AMINE_COMPOUND_SLC_TRANSPORTERS	-0.0515437	0.354353	0.637608	27	0.566
REACTOME_NEF_MEDIATES_DOWN_MODULATION_OF_CELL_SURFACE_RECEPTORS_BY_RECRUITING_THEM_TO_CLATHRIN_ADAPTERS	0.039597	0.572122	0.794857	17	0.5673
KEGG_NOTCH_SIGNALING_PATHWAY	0.0260601	0.537198	0.769697	47	0.5674
REACTOME_THROMBOXANE_SIGNALLING_THROUGH_TP_RECEPTOR	0.0297486	0.637211	0.833883	21	0.5711
REACTOME_NEGATIVE_REGULATION_OF_FGFR_SIGNALING	0.0371116	0.447931	0.715118	35	0.572
PID_ECADHERIN_KERATINOCYTE_PATHWAY	0.0388673	0.55777	0.785725	19	0.576
PID_SMAD2_3NUCLEAR_PATHWAY	0.0197268	0.543091	0.772208	80	0.5768
KEGG_BASAL_TRANSCRIPTION_FACTORS	-0.0717868	0.142127	0.414948	35	0.5772
REACTOME_DOWNREGULATION_OF_TGF_BETA_RECEPTOR_SIGNALING	0.0333675	0.614813	0.817422	19	0.5777
BIOCARTA_RARRXR_PATHWAY	0.0298456	0.689138	0.865243	15	0.578
REACTOME_G1_PHASE	0.035754	0.477704	0.736839	33	0.5792
KEGG_OLFACTORY_TRANSDUCTION	-0.121918	8.50076e-16	5.41499e-13	381	0.5794
KEGG_PROXIMAL_TUBULE_BICARBONATE_RECLAMATION	0.0348855	0.56279	0.787042	23	0.5797
REACTOME_HDL_MEDIATED_LIPID_TRANSPORT	0.0688242	0.372803	0.649357	14	0.5808
REACTOME_POL_SWITCHING	0.0342954	0.668666	0.854238	13	0.5832
PID_CERAMIDE_PATHWAY	0.0265124	0.530158	0.769631	47	0.5837
KEGG_ANTIGEN_PROCESSING_AND_PRESENTATION	-0.0861911	0.00827495	0.0799725	79	0.5859
REACTOME_RESPIRATORY_ELECTRON_TRANSPORT_ATP_SYNTHESIS_BY_CHEMIOSMOTIC_COUPLING_AND_HEAT_PRODUCTION_BY_UNCOUPLING_PROTEINS_	-0.141432	9.47329e-05	0.00368594	64	0.5874
BIOCARTA_IL17_PATHWAY	0.0790074	0.306259	0.590278	14	0.5892
REACTOME_ABCA_TRANSPORTERS_IN_LIPID_HOMEOSTASIS	0.0552281	0.430733	0.704434	17	0.5905
REACTOME_ASSOCIATION_OF_TRIC_CCT_WITH_TARGET_PROTEINS_DURING_BIOSYNTHESIS	0.0255067	0.652865	0.843838	26	0.5909
REACTOME_METABOLISM_OF_MRNA	-0.0300803	0.169208	0.445393	178	0.5947
REACTOME_RNA_POL_III_TRANSCRIPTION	0.0336068	0.517695	0.765132	31	0.5952
KEGG_SPHINGOLIPID_METABOLISM	-0.0487016	0.31253	0.595162	36	0.5956
KEGG_HEMATOPOIETIC_CELL_LINEAGE	0.0467348	0.13764	0.406852	85	0.5956
REACTOME_DARPP_32_EVENTS	0.0422593	0.513222	0.763108	20	0.5957
REACTOME_BILE_SALT_AND_ORGANIC_ANION_SLC_TRANSPORTERS	0.073543	0.398492	0.679623	11	0.5961
REACTOME_EXTENSION_OF_TELOMERES	0.0315462	0.570817	0.793909	27	0.5971
REACTOME_DESTABILIZATION_OF_MRNA_BY_BRF1	-0.0611221	0.383194	0.658824	17	0.5987
PID_TCR_RAS_PATHWAY	0.0412149	0.593542	0.807714	14	0.5999
BIOCARTA_G1_PATHWAY	0.0433959	0.435524	0.705926	27	0.6005
PID_EPO_PATHWAY	0.030945	0.532822	0.769631	34	0.6009
BIOCARTA_G2_PATHWAY	-0.0529085	0.369987	0.649357	24	0.6021
BIOCARTA_P53_PATHWAY	-0.044524	0.5377	0.769697	16	0.6042
REACTOME_BILE_ACID_AND_BILE_SALT_METABOLISM	-0.0643164	0.256729	0.540472	26	0.6061
REACTOME_SIGNALING_BY_NOTCH	0.0223114	0.458691	0.722339	93	0.6061
BIOCARTA_MTA3_PATHWAY	0.0425708	0.520867	0.766686	19	0.6067
REACTOME_INHIBITION_OF_THE_PROTEOLYTIC_ACTIVITY_OF_APC_C_REQUIRED_FOR_THE_ONSET_OF_ANAPHASE_BY_MITOTIC_SPINDLE_CHECKPOINT_COMPONENTS	-0.0555887	0.42773	0.702482	17	0.6069
REACTOME_POST_TRANSLATIONAL_MODIFICATION_SYNTHESIS_OF_GPI_ANCHORED_PROTEINS	-0.0413489	0.474589	0.736839	25	0.6082
BIOCARTA_ETS_PATHWAY	-0.0473836	0.486695	0.741911	18	0.6098
REACTOME_CD28_CO_STIMULATION	0.0389478	0.453429	0.720317	31	0.6111
REACTOME_COSTIMULATION_BY_THE_CD28_FAMILY	0.0194557	0.600025	0.811499	61	0.6112
PID_CXCR3_PATHWAY	0.0261869	0.562356	0.787042	41	0.6116
BIOCARTA_MONOCYTE_PATHWAY	0.0617237	0.478557	0.736839	11	0.6118
BIOCARTA_CALCINEURIN_PATHWAY	0.0351535	0.637521	0.833883	15	0.612
BIOCARTA_IL6_PATHWAY	0.03425	0.578412	0.799707	22	0.6133
REACTOME_AMINO_ACID_AND_OLIGOPEPTIDE_SLC_TRANSPORTERS	-0.0386618	0.349995	0.632078	49	0.6141
PID_EPHRINB_REV_PATHWAY	0.0347331	0.510699	0.760971	30	0.6144
BIOCARTA_LAIR_PATHWAY	0.0541602	0.453449	0.720317	16	0.6146
KEGG_NUCLEOTIDE_EXCISION_REPAIR	-0.0257811	0.563775	0.787554	42	0.6155
KEGG_TGF_BETA_SIGNALING_PATHWAY	0.0315904	0.321301	0.601954	83	0.6159
REACTOME_REGULATION_OF_IFNG_SIGNALING	-0.0495315	0.536501	0.769697	13	0.6163
KEGG_PROGESTERONE_MEDIATED_OOCYTE_MATURATION	0.0211261	0.502146	0.751743	85	0.6166
REACTOME_NEUROTRANSMITTER_RELEASE_CYCLE	0.0397886	0.436509	0.706116	32	0.6179
REACTOME_TRAF3_DEPENDENT_IRF_ACTIVATION_PATHWAY	0.0411574	0.594057	0.807714	14	0.6204
BIOCARTA_CBL_PATHWAY	0.0283438	0.723558	0.880756	13	0.6205
REACTOME_E2F_MEDIATED_REGULATION_OF_DNA_REPLICATION	-0.0497999	0.322701	0.602817	33	0.6213
KEGG_ETHER_LIPID_METABOLISM	0.0273891	0.603988	0.812545	30	0.6221
PID_IL2_1PATHWAY	0.0275877	0.484004	0.741131	54	0.6246
REACTOME_HIGHLY_CALCIUM_PERMEABLE_POSTSYNAPTIC_NICOTINIC_ACETYLCHOLINE_RECEPTORS	0.0453645	0.586485	0.805153	12	0.6247
KEGG_CYTOSOLIC_DNA_SENSING_PATHWAY	0.0423177	0.292053	0.577756	52	0.6256
PID_AR_TF_PATHWAY	-0.0176763	0.662923	0.850518	51	0.6267
REACTOME_SIGNALING_BY_FGFR1_FUSION_MUTANTS	-0.0378994	0.588708	0.806466	17	0.6278
BIOCARTA_RANKL_PATHWAY	-0.0688286	0.372772	0.649357	14	0.6288
REACTOME_SYNTHESIS_OF_BILE_ACIDS_AND_BILE_SALTS_VIA_7ALPHA_HYDROXYCHOLESTEROL	-0.0703855	0.345483	0.626988	15	0.6293
KEGG_B_CELL_RECEPTOR_SIGNALING_PATHWAY	0.0217413	0.521825	0.766787	73	0.6294
REACTOME_SHC_MEDIATED_SIGNALLING	0.0347078	0.641793	0.83861	15	0.6304
REACTOME_DIABETES_PATHWAYS	0.0161079	0.542425	0.772122	121	0.6306
REACTOME_TRANS_GOLGI_NETWORK_VESICLE_BUDDING	0.0191387	0.633707	0.833883	52	0.6311
REACTOME_PECAM1_INTERACTIONS	0.0412573	0.651526	0.843838	10	0.633263
ST_TUMOR_NECROSIS_FACTOR_PATHWAY	0.0291876	0.593302	0.807714	28	0.6335
PID_E2F_PATHWAY	-0.0305425	0.374793	0.649642	71	0.6336
REACTOME_PHOSPHORYLATION_OF_THE_APC_C	-0.0571401	0.428988	0.702482	16	0.636
KEGG_RIG_I_LIKE_RECEPTOR_SIGNALING_PATHWAY	0.033663	0.341862	0.625765	67	0.6361
BIOCARTA_CHEMICAL_PATHWAY	0.0377877	0.539807	0.770796	22	0.637
REACTOME_NOTCH1_INTRACELLULAR_DOMAIN_REGULATES_TRANSCRIPTION	-0.0193532	0.664781	0.852043	42	0.6381
REACTOME_METABOLISM_OF_VITAMINS_AND_COFACTORS	0.0259532	0.526267	0.76888	50	0.6393
REACTOME_ASSEMBLY_OF_THE_PRE_REPLICATIVE_COMPLEX	-0.0210372	0.573873	0.795554	60	0.6393
PID_TRAIL_PATHWAY	-0.0361828	0.515588	0.764678	27	0.6396
REACTOME_FORMATION_OF_TRANSCRIPTION_COUPLED_NER_TC_NER_REPAIR_COMPLEX	0.0230207	0.696484	0.86822	24	0.6405
PID_HEDGEHOG_GLI_PATHWAY	0.0227442	0.598177	0.810564	45	0.6443
REACTOME_METABOLISM_OF_RNA	-0.0288689	0.14708	0.417073	216	0.6472
PID_ARF6_PATHWAY	0.0202706	0.678509	0.859265	35	0.649
KEGG_CELL_CYCLE	-0.0344043	0.191436	0.479357	122	0.6496
BIOCARTA_MET_PATHWAY	0.0261982	0.581818	0.802203	37	0.6506
KEGG_PPAR_SIGNALING_PATHWAY	-0.0352159	0.316504	0.59812	68	0.651
BIOCARTA_WNT_PATHWAY	0.0303639	0.592347	0.807714	26	0.6512
REACTOME_RNA_POL_III_TRANSCRIPTION_INITIATION_FROM_TYPE_3_PROMOTER	-0.0279818	0.635405	0.833883	24	0.6514
REACTOME_DNA_STRAND_ELONGATION	-0.0249617	0.636422	0.833883	30	0.6514
REACTOME_AMYLOIDS	0.0357372	0.562026	0.787042	22	0.6525
REACTOME_NUCLEAR_SIGNALING_BY_ERBB4	-0.0164196	0.729968	0.883171	37	0.6542
REACTOME_LOSS_OF_NLP_FROM_MITOTIC_CENTROSOMES	-0.0251338	0.523719	0.76765	54	0.655
BIOCARTA_VDR_PATHWAY	0.038402	0.64519	0.840463	12	0.6568
REACTOME_RIP_MEDIATED_NFKB_ACTIVATION_VIA_DAI	0.0371927	0.595677	0.809054	17	0.6573
KEGG_AUTOIMMUNE_THYROID_DISEASE	-0.0761796	0.0628684	0.26921	50	0.659
REACTOME_TRANSPORT_OF_RIBONUCLEOPROTEINS_INTO_THE_HOST_NUCLEUS	0.0297446	0.606998	0.814016	25	0.659
REACTOME_RECYCLING_OF_BILE_ACIDS_AND_SALTS	-0.119107	0.192281	0.480327	10	0.6593
REACTOME_SIGNALING_BY_ROBO_RECEPTOR	0.0241868	0.658087	0.84699	28	0.6599
REACTOME_MRNA_CAPPING	0.0302033	0.601464	0.811722	25	0.6601
PID_CD8_TCR_DOWNSTREAM_PATHWAY	0.0412641	0.254728	0.539858	64	0.6609
REACTOME_RNA_POL_I_TRANSCRIPTION_TERMINATION	-0.0311945	0.647006	0.84163	18	0.6626
REACTOME_IL_3_5_AND_GM_CSF_SIGNALING	0.0315014	0.475458	0.736839	43	0.6636
KEGG_MISMATCH_REPAIR	-0.0555831	0.367145	0.649069	22	0.6643
KEGG_BASAL_CELL_CARCINOMA	0.0307276	0.431474	0.704742	55	0.6647
KEGG_GLYCOSAMINOGLYCAN_DEGRADATION	-0.0284741	0.651704	0.843838	21	0.6657
NABA_SECRETED_FACTORS	-0.0157126	0.326651	0.604874	339	0.6669
KEGG_PROTEASOME	0.0190032	0.674182	0.856339	41	0.6691
REACTOME_PRESYNAPTIC_NICOTINIC_ACETYLCHOLINE_RECEPTORS	0.0488716	0.557884	0.785725	12	0.6693
REACTOME_POST_CHAPERONIN_TUBULIN_FOLDING_PATHWAY	-0.0307663	0.670209	0.854238	16	0.6696
REACTOME_REGULATION_OF_SIGNALING_BY_CBL	0.0278776	0.682368	0.861365	18	0.6701
BIOCARTA_STEM_PATHWAY	-0.0576726	0.455167	0.720351	14	0.6735
BIOCARTA_PML_PATHWAY	0.0334188	0.633515	0.833883	17	0.6735
KEGG_UBIQUITIN_MEDIATED_PROTEOLYSIS	-0.0255316	0.340257	0.623722	118	0.6746
REACTOME_TERMINATION_OF_O_GLYCAN_BIOSYNTHESIS	-0.051742	0.460392	0.724123	17	0.6747
KEGG_GLYCOSYLPHOSPHATIDYLINOSITOL_GPI_ANCHOR_BIOSYNTHESIS	0.0272897	0.643791	0.839498	24	0.6774
REACTOME_FORMATION_OF_INCISION_COMPLEX_IN_GG_NER	-0.0243075	0.713931	0.879049	19	0.6793
PID_FOXM1_PATHWAY	-0.0390013	0.39999	0.679918	39	0.6804
REACTOME_FGFR1_LIGAND_BINDING_AND_ACTIVATION	0.0388051	0.615312	0.817422	14	0.6808
REACTOME_TCA_CYCLE_AND_RESPIRATORY_ELECTRON_TRANSPORT	-0.0680972	0.0190685	0.138425	100	0.6834
REACTOME_METABOLISM_OF_PROTEINS	-0.0120086	0.428019	0.702482	381	0.6835
REACTOME_MITOTIC_M_M_G1_PHASES	-0.0333308	0.154575	0.426252	155	0.6836
REACTOME_SEROTONIN_RECEPTORS	0.0594081	0.476264	0.736839	12	0.6839
PID_NFKAPPAB_ATYPICAL_PATHWAY	0.0372175	0.606442	0.814016	16	0.6847
KEGG_PROSTATE_CANCER	0.02087	0.500022	0.751212	88	0.6868
REACTOME_APC_C_CDC20_MEDIATED_DEGRADATION_OF_CYCLIN_B	-0.0478806	0.494537	0.746492	17	0.6888
REACTOME_REGULATION_OF_HYPOXIA_INDUCIBLE_FACTOR_HIF_BY_OXYGEN	-0.0369854	0.587175	0.805233	18	0.6889
REACTOME_TRAF6_MEDIATED_IRF7_ACTIVATION	0.062333	0.237834	0.518844	30	0.6889
KEGG_DNA_REPLICATION	-0.0235292	0.625602	0.825925	36	0.6893
REACTOME_TRANSCRIPTION_COUPLED_NER_TC_NER	0.0195858	0.672545	0.855966	39	0.6895
BIOCARTA_BCELLSURVIVAL_PATHWAY	0.0261029	0.717866	0.879049	16	0.6896
REACTOME_MYOGENESIS	0.0283784	0.623612	0.825007	25	0.6896
KEGG_TASTE_TRANSDUCTION	0.0234482	0.578752	0.799707	47	0.6906
PID_RANBP2_PATHWAY	-0.0263396	0.773087	0.900282	10	0.690958
BIOCARTA_MITOCHONDRIA_PATHWAY	0.025031	0.691505	0.8654	21	0.691
BIOCARTA_SALMONELLA_PATHWAY	0.0317148	0.692271	0.865508	13	0.691121
REACTOME_3_UTR_MEDIATED_TRANSLATIONAL_REGULATION	-0.0247522	0.43438	0.705926	84	0.6917
REACTOME_GABA_SYNTHESIS_RELEASE_REUPTAKE_AND_DEGRADATION	0.027299	0.714446	0.879049	15	0.6921
KEGG_TOLL_LIKE_RECEPTOR_SIGNALING_PATHWAY	0.0169096	0.562443	0.787042	99	0.6932
PID_MET_PATHWAY	0.0226101	0.488494	0.741911	79	0.6937
REACTOME_ENDOSOMAL_SORTING_COMPLEX_REQUIRED_FOR_TRANSPORT_ESCRT	-0.0197644	0.732517	0.885414	25	0.6943
REACTOME_MITOTIC_PROMETAPHASE	-0.0467052	0.160397	0.433854	76	0.6961
REACTOME_CDT1_ASSOCIATION_WITH_THE_CDC6_ORC_ORIGIN_COMPLEX	-0.0210528	0.603662	0.812545	51	0.6964
BIOCARTA_PPARA_PATHWAY	0.0147236	0.701208	0.871315	57	0.6967
KEGG_LINOLEIC_ACID_METABOLISM	-0.0439525	0.413128	0.693445	29	0.6975
REACTOME_RECRUITMENT_OF_MITOTIC_CENTROSOME_PROTEINS_AND_COMPLEXES	-0.0221015	0.551394	0.779662	61	0.6977
BIOCARTA_TH1TH2_PATHWAY	-0.0818945	0.216811	0.501424	19	0.6979
REACTOME_SCF_BETA_TRCP_MEDIATED_DEGRADATION_OF_EMI1	0.0152782	0.720409	0.87912	46	0.6979
BIOCARTA_AHSP_PATHWAY	-0.0303771	0.715684	0.879049	12	0.6983
REACTOME_GLUCOSE_TRANSPORT	0.0252259	0.600898	0.811722	36	0.6983
PID_INTEGRIN5_PATHWAY	0.0251935	0.727296	0.88247	16	0.6991
KEGG_OOCYTE_MEIOSIS	0.0150726	0.596803	0.80972	104	0.7008
PID_PI3KCI_PATHWAY	0.0235388	0.573286	0.795554	48	0.7023
REACTOME_BETA_DEFENSINS	0.0461646	0.325397	0.604874	38	0.7042
REACTOME_DNA_REPLICATION	-0.0306691	0.165693	0.438861	174	0.7051
REACTOME_CELL_CYCLE	-0.0316368	0.0489078	0.240573	337	0.7053
KEGG_BLADDER_CANCER	0.0165647	0.717356	0.879049	40	0.7057
ST_G_ALPHA_S_PATHWAY	-0.0236997	0.742876	0.889768	16	0.708
REACTOME_HS_GAG_BIOSYNTHESIS	0.0270603	0.608337	0.814954	30	0.708
REACTOME_G0_AND_EARLY_G1	-0.0344814	0.567324	0.790777	23	0.7091
ST_ADRENERGIC	0.0197014	0.682872	0.861365	36	0.7094
KEGG_FOLATE_BIOSYNTHESIS	0.0385101	0.673339	0.856122	10	0.7098
PID_TAP63_PATHWAY	-0.0131845	0.742708	0.889768	52	0.7098
PID_AR_PATHWAY	-0.0124922	0.738428	0.889768	60	0.71
REACTOME_REGULATION_OF_APOPTOSIS	-0.0119174	0.764526	0.899936	53	0.7105
REACTOME_ANTIGEN_PRESENTATION_FOLDING_ASSEMBLY_AND_PEPTIDE_LOADING_OF_CLASS_I_MHC	-0.0640813	0.321464	0.601954	20	0.7122
REACTOME_CHROMOSOME_MAINTENANCE	-0.0439746	0.198185	0.486327	72	0.7123
PID_IL12_2PATHWAY	-0.0232244	0.531357	0.769631	61	0.7136
REACTOME_FRS2_MEDIATED_CASCADE	0.0259501	0.590489	0.807171	36	0.7153
REACTOME_NEPHRIN_INTERACTIONS	0.021794	0.742401	0.889768	19	0.7163
SIG_IL4RECEPTOR_IN_B_LYPHOCYTES	0.0214488	0.699934	0.870816	27	0.7176
KEGG_OXIDATIVE_PHOSPHORYLATION	-0.0750195	0.0101787	0.0901943	99	0.7178
PID_RXR_VDR_PATHWAY	-0.0255019	0.652925	0.843838	26	0.7193
REACTOME_SEMA3A_PAK_DEPENDENT_AXON_REPULSION	0.0219352	0.78429	0.90424	13	0.7193
REACTOME_PROLONGED_ERK_ACTIVATION_EVENTS	0.0196749	0.766682	0.900234	19	0.7194
REACTOME_GLYCOSPHINGOLIPID_METABOLISM	0.0301072	0.532408	0.769631	36	0.7197
REACTOME_PI_METABOLISM	-0.020215	0.643212	0.839498	44	0.7197
REACTOME_CTLA4_INHIBITORY_SIGNALING	0.028005	0.657071	0.84699	21	0.7205
PID_TELOMERASE_PATHWAY	-0.0170206	0.635915	0.833883	65	0.723
REACTOME_GLYCOGEN_BREAKDOWN_GLYCOGENOLYSIS	0.0466081	0.560815	0.787042	13	0.7234
BIOCARTA_IL22BP_PATHWAY	-0.0401587	0.5783	0.799707	16	0.7237
REACTOME_IMMUNE_SYSTEM	0.00759288	0.467285	0.733153	854	0.7273
REACTOME_SYNTHESIS_OF_BILE_ACIDS_AND_BILE_SALTS	-0.038626	0.560217	0.787042	19	0.7279
REACTOME_HIV_LIFE_CYCLE	0.0182487	0.529877	0.769631	100	0.7284
KEGG_ABC_TRANSPORTERS	0.0256646	0.556475	0.785725	44	0.7308
KEGG_SYSTEMIC_LUPUS_ERYTHEMATOSUS	0.0181966	0.647408	0.84163	53	0.731
PID_IL23_PATHWAY	0.0308492	0.516658	0.765132	37	0.7311
KEGG_PARKINSONS_DISEASE	-0.0737114	0.0128895	0.108034	96	0.7355
PID_NOTCH_PATHWAY	0.0160404	0.675944	0.857722	57	0.736
PID_AURORA_A_PATHWAY	-0.0282637	0.598698	0.810564	29	0.7367
REACTOME_SYNTHESIS_OF_DNA	-0.0137893	0.659509	0.84699	86	0.7383
REACTOME_SIGNAL_AMPLIFICATION	0.0172457	0.748122	0.892986	29	0.7384
REACTOME_CTNNB1_PHOSPHORYLATION_CASCADE	0.0238113	0.749616	0.892986	15	0.742
PID_BETA_CATENIN_NUC_PATHWAY	-0.0124617	0.711662	0.879049	74	0.7438
REACTOME_VIF_MEDIATED_DEGRADATION_OF_APOBEC3G	0.012606	0.775204	0.900282	43	0.7444
KEGG_VASOPRESSIN_REGULATED_WATER_REABSORPTION	0.0167747	0.710552	0.879049	41	0.7465
REACTOME_FORMATION_OF_TUBULIN_FOLDING_INTERMEDIATES_BY_CCT_TRIC	-0.0156951	0.808136	0.920899	20	0.7467
REACTOME_METABOLISM_OF_PORPHYRINS	0.0253896	0.742321	0.889768	14	0.7467
PID_CDC42_REG_PATHWAY	0.0208121	0.693488	0.866181	30	0.7486
BIOCARTA_EIF_PATHWAY	-0.0221352	0.774389	0.900282	14	0.7503
BIOCARTA_ALK_PATHWAY	0.0237636	0.61739	0.818476	37	0.7529
PID_ERBB2_ERBB3_PATHWAY	0.0218602	0.616434	0.818059	44	0.7529
REACTOME_CONVERSION_FROM_APC_C_CDC20_TO_APC_C_CDH1_IN_LATE_ANAPHASE	-0.0320414	0.667592	0.854158	15	0.7531
BIOCARTA_IL5_PATHWAY	0.0335973	0.71303	0.879049	10	0.7538
BIOCARTA_RNA_PATHWAY	0.0269645	0.767856	0.900282	10	0.7545
PID_TCR_CALCIUM_PATHWAY	-0.0223834	0.687534	0.864677	27	0.7556
BIOCARTA_RB_PATHWAY	-0.0278201	0.728462	0.88247	13	0.7575
REACTOME_TRANSLATION	-0.0162417	0.539078	0.770796	121	0.7578
KEGG_INTESTINAL_IMMUNE_NETWORK_FOR_IGA_PRODUCTION	-0.0274712	0.524414	0.76765	45	0.7596
BIOCARTA_TPO_PATHWAY	0.0234649	0.690927	0.8654	24	0.7597
REACTOME_CELL_CYCLE_MITOTIC	-0.0238046	0.167959	0.443023	290	0.7609
REACTOME_PROCESSIVE_SYNTHESIS_ON_THE_LAGGING_STRAND	0.0175004	0.81455	0.924075	15	0.761
PID_NCADHERIN_PATHWAY	0.019586	0.701703	0.871315	32	0.7616
REACTOME_SIGNALING_BY_WNT	0.012235	0.745679	0.891178	59	0.7616
REACTOME_M_G1_TRANSITION	-0.0137409	0.681597	0.861365	75	0.7637
PID_P73PATHWAY	0.0078972	0.812383	0.923946	76	0.7642
BIOCARTA_CDC42RAC_PATHWAY	0.0233077	0.754739	0.894453	15	0.7643
KEGG_GLYCOSAMINOGLYCAN_BIOSYNTHESIS_KERATAN_SULFATE	0.0340782	0.658999	0.84699	14	0.7646
BIOCARTA_BLYMPHOCYTE_PATHWAY	-0.0313738	0.718705	0.879049	11	0.7657
PID_HES_HEY_PATHWAY	-0.021385	0.612605	0.817235	47	0.7679
REACTOME_TRIGLYCERIDE_BIOSYNTHESIS	0.0429512	0.3731	0.649357	36	0.768
REACTOME_TRANSPORT_OF_ORGANIC_ANIONS	-0.0314638	0.717933	0.879049	11	0.7681
REACTOME_ADHERENS_JUNCTIONS_INTERACTIONS	0.0181231	0.763691	0.899936	23	0.7684
REACTOME_PTM_GAMMA_CARBOXYLATION_HYPUSINE_FORMATION_AND_ARYLSULFATASE_ACTIVATION	-0.0175277	0.76647	0.900234	24	0.7691
BIOCARTA_EPO_PATHWAY	0.023799	0.719661	0.879049	19	0.7694
BIOCARTA_PITX2_PATHWAY	-0.0267831	0.719612	0.879049	15	0.7697
REACTOME_SYNTHESIS_OF_PIPS_AT_THE_PLASMA_MEMBRANE	-0.0167287	0.751398	0.892986	30	0.7716
REACTOME_NUCLEOTIDE_LIKE_PURINERGIC_RECEPTORS	0.0434249	0.547786	0.77615	16	0.7725
ST_STAT3_PATHWAY	-0.0266708	0.759455	0.896706	11	0.7739
REACTOME_ER_PHAGOSOME_PATHWAY	-0.0177178	0.653081	0.843838	54	0.7743
BIOCARTA_ARF_PATHWAY	-0.0247672	0.723824	0.880756	17	0.7747
REACTOME_ENDOGENOUS_STEROLS	-0.0569465	0.445307	0.712641	15	0.7768
REACTOME_MEIOTIC_SYNAPSIS	-0.0367397	0.50143	0.751555	28	0.7781
REACTOME_INTERFERON_SIGNALING	-0.0167084	0.48397	0.741131	149	0.7782
REACTOME_RNA_POL_III_TRANSCRIPTION_TERMINATION	-0.0174307	0.803606	0.918436	17	0.7827
REACTOME_ACTIVATED_NOTCH1_TRANSMITS_SIGNAL_TO_THE_NUCLEUS	0.0261379	0.657846	0.84699	24	0.7832
REACTOME_DESTABILIZATION_OF_MRNA_BY_AUF1_HNRNP_D0	0.011158	0.791624	0.908077	47	0.7833
REACTOME_SIGNALING_BY_ERBB4	0.00905755	0.774837	0.900282	84	0.7835
REACTOME_TANDEM_PORE_DOMAIN_POTASSIUM_CHANNELS	0.0150338	0.856948	0.941499	12	0.7849
PID_WNT_SIGNALING_PATHWAY	-0.0177774	0.744968	0.891164	28	0.7857
REACTOME_INFLUENZA_LIFE_CYCLE	-0.0173195	0.532024	0.769631	110	0.7861
REACTOME_TRANSLOCATION_OF_ZAP_70_TO_IMMUNOLOGICAL_SYNAPSE	-0.029577	0.712055	0.879049	13	0.7865
REACTOME_FACTORS_INVOLVED_IN_MEGAKARYOCYTE_DEVELOPMENT_AND_PLATELET_PRODUCTION	-0.00638535	0.81859	0.924874	109	0.7873
PID_RAC1_REG_PATHWAY	-0.0149144	0.750701	0.892986	38	0.7889
NABA_MATRISOME	0.00691429	0.478685	0.736839	998	0.789
REACTOME_INTERACTIONS_OF_VPR_WITH_HOST_CELLULAR_PROTEINS	0.0183249	0.728574	0.88247	30	0.7894
PID_RB_1PATHWAY	0.0152642	0.678341	0.859265	62	0.7902
REACTOME_PYRUVATE_METABOLISM	0.0197916	0.771407	0.900282	18	0.7913
BIOCARTA_SKP2E2F_PATHWAY	0.0316854	0.728696	0.88247	10	0.792039
REACTOME_CIRCADIAN_CLOCK	-0.00919027	0.824187	0.928671	49	0.7922
PID_ARF6_TRAFFICKING_PATHWAY	0.010987	0.790551	0.908077	49	0.7923
BIOCARTA_INFLAM_PATHWAY	-0.0247781	0.650279	0.843838	28	0.7925
BIOCARTA_P53HYPOXIA_PATHWAY	0.014176	0.818087	0.924874	22	0.7931
REACTOME_GROWTH_HORMONE_RECEPTOR_SIGNALING	-0.0467853	0.427927	0.702482	24	0.7946
REACTOME_SYNTHESIS_AND_INTERCONVERSION_OF_NUCLEOTIDE_DI_AND_TRIPHOSPHATES	-0.0229228	0.736495	0.888536	18	0.7953
REACTOME_PYRIMIDINE_METABOLISM	0.0311887	0.604893	0.812905	23	0.7955
KEGG_ONE_CARBON_POOL_BY_FOLATE	-0.0159094	0.825703	0.928671	16	0.8017
REACTOME_SIGNALING_BY_BMP	-0.027825	0.659135	0.84699	21	0.8018
REACTOME_REVERSIBLE_HYDRATION_OF_CARBON_DIOXIDE	-0.0238375	0.775016	0.900282	12	0.8024
KEGG_PRIMARY_BILE_ACID_BIOSYNTHESIS	0.0275155	0.703303	0.872452	16	0.803
REACTOME_NA_CL_DEPENDENT_NEUROTRANSMITTER_TRANSPORTERS	-0.0356191	0.61133	0.816932	17	0.803
BIOCARTA_D4GDI_PATHWAY	0.0240444	0.764135	0.899936	13	0.8041
REACTOME_REGULATION_OF_ORNITHINE_DECARBOXYLASE_ODC	0.0100386	0.814078	0.924075	46	0.8047
REACTOME_N_GLYCAN_TRIMMING_IN_THE_ER_AND_CALNEXIN_CALRETICULIN_CYCLE	-0.015955	0.84218	0.937882	13	0.8057
REACTOME_SYNTHESIS_SECRETION_AND_DEACYLATION_OF_GHRELIN	-0.0274187	0.713249	0.879049	15	0.8061
REACTOME_SYNTHESIS_OF_PA	0.0234689	0.684861	0.862462	25	0.8067
ST_DIFFERENTIATION_PATHWAY_IN_PC12_CELLS	0.0113003	0.793439	0.90903	45	0.8092
NABA_ECM_REGULATORS	0.00952721	0.619588	0.820535	233	0.8107
REACTOME_ACTIVATION_OF_THE_MRNA_UPON_BINDING_OF_THE_CAP_BINDING_COMPLEX_AND_EIFS_AND_SUBSEQUENT_BINDING_TO_43S	0.014337	0.739728	0.889768	45	0.8113
REACTOME_FATTY_ACID_TRIACYLGLYCEROL_AND_KETONE_BODY_METABOLISM	0.0162838	0.477272	0.736839	162	0.8116
REACTOME_REGULATION_OF_PYRUVATE_DEHYDROGENASE_PDH_COMPLEX	-0.0227029	0.785456	0.904728	12	0.8124
ST_INTERLEUKIN_4_PATHWAY	0.012006	0.83553	0.934561	25	0.8126
REACTOME_CS_DS_DEGRADATION	0.0273342	0.743103	0.889768	12	0.8152
REACTOME_NUCLEOTIDE_EXCISION_REPAIR	0.0115147	0.791894	0.908077	44	0.8179
BIOCARTA_CYTOKINE_PATHWAY	-0.0277413	0.667772	0.854158	20	0.8193
BIOCARTA_DC_PATHWAY	-0.0297294	0.629551	0.830278	22	0.8196
BIOCARTA_NKT_PATHWAY	0.0331504	0.53706	0.769697	29	0.82
REACTOME_PRE_NOTCH_PROCESSING_IN_GOLGI	0.00913313	0.8994	0.96187	16	0.821
REACTOME_MRNA_DECAY_BY_3_TO_5_EXORIBONUCLEASE	-0.0189863	0.827449	0.928671	11	0.8215
KEGG_GLYCEROLIPID_METABOLISM	-0.0188534	0.669305	0.854238	43	0.8223
REACTOME_PHOSPHORYLATION_OF_CD3_AND_TCR_ZETA_CHAINS	-0.029825	0.689342	0.865243	15	0.8234
REACTOME_TRANSCRIPTION	0.0123238	0.634483	0.833883	126	0.8257
REACTOME_A_TETRASACCHARIDE_LINKER_SEQUENCE_IS_REQUIRED_FOR_GAG_SYNTHESIS	0.0208158	0.718877	0.879049	25	0.8268
REACTOME_IL_RECEPTOR_SHC_SIGNALING	-0.0193498	0.72807	0.88247	27	0.8279
KEGG_LEISHMANIA_INFECTION	-0.00982243	0.776848	0.900654	70	0.8283
PID_PRL_SIGNALING_EVENTS_PATHWAY	0.0137761	0.823134	0.928671	22	0.8287
KEGG_VIRAL_MYOCARDITIS	-0.0183703	0.603974	0.812545	67	0.8292
PID_S1P_META_PATHWAY	-0.0117248	0.852545	0.940383	21	0.8306
KEGG_REGULATION_OF_AUTOPHAGY	0.0280936	0.582734	0.802598	32	0.8311
REACTOME_PROTEIN_FOLDING	0.00771333	0.852084	0.940383	49	0.8315
PID_INTEGRIN2_PATHWAY	0.0167564	0.759148	0.896706	28	0.8324
REACTOME_APC_C_CDC20_MEDIATED_DEGRADATION_OF_MITOTIC_PROTEINS	-0.0103066	0.781181	0.901471	61	0.8333
REACTOME_METABOLISM_OF_LIPIDS_AND_LIPOPROTEINS	-0.0087013	0.534377	0.769697	450	0.8348
REACTOME_RAF_MAP_KINASE_CASCADE	-0.0170028	0.852343	0.940383	10	0.835821
REACTOME_KERATAN_SULFATE_BIOSYNTHESIS	-0.0189809	0.742737	0.889768	25	0.8377
REACTOME_REGULATION_OF_MITOTIC_CELL_CYCLE	-0.0106806	0.753014	0.894072	73	0.8377
KEGG_ALZHEIMERS_DISEASE	0.0183724	0.458573	0.722339	138	0.8395
REACTOME_SIGNALING_BY_FGFR_MUTANTS	0.013863	0.75626	0.895423	42	0.8406
BIOCARTA_SRCRPTP_PATHWAY	0.0214053	0.805879	0.91915	11	0.8407
KEGG_ALPHA_LINOLENIC_ACID_METABOLISM	0.0187001	0.777931	0.900654	19	0.8417
BIOCARTA_EXTRINSIC_PATHWAY	0.022697	0.776993	0.900654	13	0.8421
REACTOME_SIGNALING_BY_FGFR1_MUTANTS	-0.0163356	0.765016	0.899936	28	0.8424
REACTOME_CD28_DEPENDENT_PI3K_AKT_SIGNALING	0.0183395	0.771254	0.900282	21	0.8449
REACTOME_MITOTIC_G2_G2_M_PHASES	-0.0141552	0.670517	0.854238	76	0.8452
PID_IL3_PATHWAY	-0.0129336	0.816226	0.924874	27	0.848
REACTOME_LATE_PHASE_OF_HIV_LIFE_CYCLE	0.0128118	0.680555	0.861	87	0.8493
BIOCARTA_ACTINY_PATHWAY	0.0147999	0.818883	0.924874	20	0.8494
SA_G1_AND_S_PHASES	-0.0171748	0.843689	0.938508	11	0.8502
REACTOME_G1_S_TRANSITION	-0.00975972	0.735646	0.888354	101	0.8525
REACTOME_AMINE_DERIVED_HORMONES	0.0142356	0.848681	0.940191	15	0.8543
REACTOME_SIGNALING_BY_ACTIVATED_POINT_MUTANTS_OF_FGFR1	0.0170342	0.844952	0.938508	11	0.8553
REACTOME_SLC_MEDIATED_TRANSMEMBRANE_TRANSPORT	0.00966129	0.611737	0.816932	237	0.856
PID_AP1_PATHWAY	-0.00693099	0.845983	0.938835	66	0.857
REACTOME_AUTODEGRADATION_OF_THE_E3_UBIQUITIN_LIGASE_COP1	0.00684266	0.876812	0.954844	43	0.8587
KEGG_GLYCOSAMINOGLYCAN_BIOSYNTHESIS_HEPARAN_SULFATE	0.015387	0.786134	0.904728	26	0.8609
BIOCARTA_RAC1_PATHWAY	0.0124804	0.83953	0.937882	22	0.8609
PID_TOLL_ENDOGENOUS_PATHWAY	-0.0182172	0.757566	0.896137	24	0.8609
REACTOME_RECRUITMENT_OF_NUMA_TO_MITOTIC_CENTROSOMES	-0.0192984	0.832685	0.933017	10	0.86289
PID_HEDGEHOG_2PATHWAY	-0.0184044	0.770467	0.900282	21	0.864
REACTOME_PURINE_CATABOLISM	0.0291548	0.749607	0.892986	10	0.865
KEGG_HEDGEHOG_SIGNALING_PATHWAY	0.0122744	0.751193	0.892986	56	0.8668
REACTOME_ACYL_CHAIN_REMODELLING_OF_PC	-0.0144804	0.818436	0.924874	21	0.8668
REACTOME_S_PHASE	-0.00837433	0.772047	0.900282	101	0.8679
KEGG_P53_SIGNALING_PATHWAY	0.0104978	0.772006	0.900282	64	0.8691
REACTOME_DEFENSINS	0.0155567	0.712609	0.879049	47	0.8703
NABA_MATRISOME_ASSOCIATED	-0.00431303	0.699526	0.870816	734	0.8704
KEGG_BUTANOATE_METABOLISM	0.0157927	0.753817	0.894193	33	0.8728
PID_IL27_PATHWAY	-0.0225929	0.690333	0.8654	26	0.873
REACTOME_PYRIMIDINE_CATABOLISM	0.0309462	0.722379	0.88068	11	0.8734
REACTOME_DEADENYLATION_OF_MRNA	0.00978328	0.892281	0.961501	16	0.8734
REACTOME_PD1_SIGNALING	0.0137114	0.844908	0.938508	17	0.8735
KEGG_STEROID_BIOSYNTHESIS	-0.0159598	0.825161	0.928671	16	0.8745
PID_FOXO_PATHWAY	-0.00907622	0.828077	0.928671	48	0.8745
REACTOME_IL_2_SIGNALING	-0.00905772	0.841177	0.937882	41	0.8755
BIOCARTA_HSP27_PATHWAY	0.0100215	0.89315	0.961501	15	0.8761
KEGG_RIBOFLAVIN_METABOLISM	0.0151456	0.850089	0.940383	13	0.8765
REACTOME_ACTIVATION_OF_BH3_ONLY_PROTEINS	-0.0122482	0.873978	0.95359	14	0.8767
PID_S1P_S1P1_PATHWAY	-0.0155092	0.810364	0.922613	20	0.8771
REACTOME_P53_DEPENDENT_G1_DNA_DAMAGE_RESPONSE	0.00535015	0.898138	0.96187	48	0.878
REACTOME_METABOLISM_OF_POLYAMINES	0.0114125	0.882512	0.95617	14	0.8784
REACTOME_ADVANCED_GLYCOSYLATION_ENDPRODUCT_RECEPTOR_SIGNALING	-0.00956063	0.905031	0.965037	13	0.8787
REACTOME_LAGGING_STRAND_SYNTHESIS	0.0110421	0.867743	0.949747	19	0.8787
BIOCARTA_IL12_PATHWAY	-0.0141897	0.826229	0.928671	20	0.8824
REACTOME_GLUTAMATE_NEUROTRANSMITTER_RELEASE_CYCLE	-0.0117556	0.883369	0.95617	13	0.8826
REACTOME_G1_S_SPECIFIC_TRANSCRIPTION	0.0152742	0.827495	0.928671	17	0.8832
REACTOME_SOS_MEDIATED_SIGNALLING	-0.0122217	0.874249	0.95359	14	0.8835
KEGG_NON_HOMOLOGOUS_END_JOINING	0.0148791	0.858404	0.941953	12	0.8838
KEGG_CELL_ADHESION_MOLECULES_CAMS	0.00722237	0.778869	0.900654	128	0.8844
REACTOME_EFFECTS_OF_PIP2_HYDROLYSIS	0.0111148	0.853717	0.940861	23	0.8859
REACTOME_TELOMERE_MAINTENANCE	0.0130192	0.795994	0.911138	33	0.8861
WNT_SIGNALING	0.00877431	0.779206	0.900654	86	0.8865
REACTOME_KERATAN_SULFATE_KERATIN_METABOLISM	-0.0127054	0.812985	0.923946	29	0.8878
REACTOME_PURINE_SALVAGE	0.0160788	0.840972	0.937882	13	0.888
PID_TCR_JNK_PATHWAY	0.0115142	0.881473	0.95617	14	0.8884
REACTOME_ANTIVIRAL_MECHANISM_BY_IFN_STIMULATED_GENES	-0.0073574	0.841558	0.937882	62	0.8891
REACTOME_CHONDROITIN_SULFATE_DERMATAN_SULFATE_METABOLISM	0.00813743	0.84721	0.939379	47	0.8891
REACTOME_HYALURONAN_UPTAKE_AND_DEGRADATION	0.0171947	0.850696	0.940383	10	0.8894
REACTOME_YAP1_AND_WWTR1_TAZ_STIMULATED_GENE_EXPRESSION	-0.0106243	0.86314	0.94552	22	0.8913
BIOCARTA_ASBCELL_PATHWAY	-0.0221046	0.790977	0.908077	12	0.8922
PID_ERBB1_RECEPTOR_PROXIMAL_PATHWAY	-0.00674386	0.890319	0.960429	35	0.8927
REACTOME_AUTODEGRADATION_OF_CDH1_BY_CDH1_APC_C	0.00491594	0.902584	0.963866	52	0.8932
KEGG_THYROID_CANCER	-0.00831915	0.876897	0.954844	29	0.8954
PID_INTEGRIN_CS_PATHWAY	-0.0140779	0.803941	0.918436	26	0.896
REACTOME_CDK_MEDIATED_PHOSPHORYLATION_AND_REMOVAL_OF_CDC6	0.00509154	0.908173	0.966366	43	0.8981
PID_NEPHRIN_NEPH1_PATHWAY	-0.00696357	0.895086	0.961501	30	0.8991
PID_IL4_2PATHWAY	-0.00774657	0.834618	0.934361	61	0.8992
REACTOME_ORGANIC_CATION_ANION_ZWITTERION_TRANSPORT	0.0324957	0.685096	0.862462	13	0.8992
NABA_ECM_GLYCOPROTEINS	0.00391035	0.855117	0.941499	186	0.9026
PID_ANTHRAX_PATHWAY	0.00705495	0.922207	0.971084	16	0.9028
REACTOME_P53_INDEPENDENT_G1_S_DNA_DAMAGE_CHECKPOINT	0.00513989	0.905196	0.965037	45	0.903
BIOCARTA_CTL_PATHWAY	0.0229636	0.774444	0.900282	13	0.9038
REACTOME_GAP_JUNCTION_DEGRADATION	-0.0114837	0.89996	0.96187	10	0.906246
BIOCARTA_NO2IL12_PATHWAY	0.0103346	0.882783	0.95617	17	0.9065
KEGG_HUNTINGTONS_DISEASE	-0.0210748	0.372652	0.649357	152	0.9077
REACTOME_PERK_REGULATED_GENE_EXPRESSION	0.00557013	0.921755	0.971084	26	0.91
REACTOME_FATTY_ACYL_COA_BIOSYNTHESIS	-0.0190484	0.779766	0.900654	18	0.9104
REACTOME_SPRY_REGULATION_OF_FGF_SIGNALING	0.00829826	0.920742	0.971084	12	0.910464
PID_BMP_PATHWAY	0.00681563	0.880145	0.95617	41	0.9105
REACTOME_PASSIVE_TRANSPORT_BY_AQUAPORINS	0.0114874	0.895077	0.961501	11	0.9109
BIOCARTA_PROTEASOME_PATHWAY	-0.0053126	0.925361	0.971356	26	0.9116
KEGG_PROTEIN_EXPORT	-0.010105	0.872728	0.953564	21	0.9123
REACTOME_NOTCH_HLH_TRANSCRIPTION_PATHWAY	-0.00784957	0.925015	0.971356	12	0.9132
KEGG_NICOTINATE_AND_NICOTINAMIDE_METABOLISM	-0.0110862	0.857252	0.941499	22	0.9138
REACTOME_EXTRINSIC_PATHWAY_FOR_APOPTOSIS	-0.0151112	0.85622	0.941499	12	0.9139
KEGG_GLYCOLYSIS_GLUCONEOGENESIS	0.00515893	0.889417	0.960269	61	0.9141
REACTOME_CELL_EXTRACELLULAR_MATRIX_INTERACTIONS	0.00823325	0.915093	0.969101	14	0.9146
REACTOME_CALNEXIN_CALRETICULIN_CYCLE	-0.0072626	0.93355	0.97149	11	0.9153
REACTOME_RNA_POL_III_CHAIN_ELONGATION	0.00638105	0.931843	0.97149	15	0.9177
BIOCARTA_AKAP95_PATHWAY	0.0143892	0.86302	0.94552	12	0.9203
PID_HIF2PATHWAY	0.00383112	0.940277	0.972332	32	0.9217
REACTOME_GLOBAL_GENOMIC_NER_GG_NER	-0.00509886	0.921814	0.971084	31	0.9251
REACTOME_HEPARAN_SULFATE_HEPARIN_HS_GAG_METABOLISM	-0.00572871	0.887661	0.959186	51	0.9254
REACTOME_RECEPTOR_LIGAND_BINDING_INITIATES_THE_SECOND_PROTEOLYTIC_CLEAVAGE_OF_NOTCH_RECEPTOR	0.0082663	0.927897	0.971356	10	0.925937
REACTOME_REPAIR_SYNTHESIS_FOR_GAP_FILLING_BY_DNA_POL_IN_TC_NER	-0.010988	0.886852	0.959125	14	0.9262
KEGG_ARACHIDONIC_ACID_METABOLISM	0.00949692	0.804533	0.918436	57	0.9265
REACTOME_PURINE_METABOLISM	-0.00787537	0.881445	0.95617	30	0.9272
REACTOME_ACTIVATION_OF_GENES_BY_ATF4	-0.00520036	0.931254	0.97149	23	0.9287
PID_GMCSF_PATHWAY	0.00543963	0.90896	0.966366	37	0.9291
REACTOME_GAP_JUNCTION_TRAFFICKING	0.00622106	0.910994	0.966366	27	0.9319
BIOCARTA_41BB_PATHWAY	-0.00641857	0.927037	0.971356	17	0.9322
PID_MYC_PATHWAY	0.00446779	0.939655	0.972332	24	0.9333
REACTOME_REGULATION_OF_MRNA_STABILITY_BY_PROTEINS_THAT_BIND_AU_RICH_ELEMENTS	-0.00419111	0.898469	0.96187	78	0.9333
ST_GRANULE_CELL_SURVIVAL_PATHWAY	-0.0034194	0.951007	0.978661	27	0.9335
REACTOME_GPCR_DOWNSTREAM_SIGNALING	-0.00674564	0.536449	0.769697	774	0.934
BIOCARTA_IL10_PATHWAY	-0.00794489	0.909753	0.966366	17	0.9343
REACTOME_SYNTHESIS_OF_BILE_ACIDS_AND_BILE_SALTS_VIA_24_HYDROXYCHOLESTEROL	-0.00890979	0.922301	0.971084	10	0.9354
REACTOME_BMAL1_CLOCK_NPAS2_ACTIVATES_CIRCADIAN_EXPRESSION	-0.00360666	0.94205	0.972587	34	0.9355
REACTOME_FORMATION_OF_THE_TERNARY_COMPLEX_AND_SUBSEQUENTLY_THE_43S_COMPLEX	-0.00457889	0.923317	0.971351	37	0.9358
REACTOME_MEMBRANE_TRAFFICKING	-0.00309499	0.908349	0.966366	117	0.9384
BIOCARTA_IL3_PATHWAY	-0.00427604	0.954296	0.981072	15	0.9386
PID_THROMBIN_PAR4_PATHWAY	0.0072895	0.927519	0.971356	13	0.9396
REACTOME_METABOLISM_OF_NON_CODING_RNA	-0.00589608	0.896217	0.96156	41	0.9403
BIOCARTA_P27_PATHWAY	0.00737532	0.935651	0.97149	10	0.940625
REACTOME_CYCLIN_A_B1_ASSOCIATED_EVENTS_DURING_G2_M_TRANSITION	-0.00969127	0.896651	0.96156	15	0.9408
REACTOME_SIGNAL_REGULATORY_PROTEIN_SIRP_FAMILY_INTERACTIONS	-0.00792642	0.927493	0.971356	11	0.9409
REACTOME_ADP_SIGNALLING_THROUGH_P2RY12	-0.00416971	0.949859	0.978661	19	0.9424
KEGG_PRIMARY_IMMUNODEFICIENCY	0.00491204	0.919993	0.971084	35	0.9436
REACTOME_ARMS_MEDIATED_ACTIVATION	0.00351164	0.960042	0.981616	17	0.9436
PID_P53_REGULATION_PATHWAY	0.00320739	0.935149	0.97149	54	0.9443
BIOCARTA_EPONFKB_PATHWAY	0.00738074	0.932472	0.97149	11	0.9457
BIOCARTA_TID_PATHWAY	-0.00523577	0.937064	0.972166	19	0.9464
BIOCARTA_GLEEVEC_PATHWAY	0.00470188	0.93783	0.972169	23	0.9482
REACTOME_PREFOLDIN_MEDIATED_TRANSFER_OF_SUBSTRATE_TO_CCT_TRIC	-0.00292813	0.95882	0.981616	26	0.9497
REACTOME_DOWNREGULATION_OF_SMAD2_3_SMAD4_TRANSCRIPTIONAL_ACTIVITY	0.00300165	0.965842	0.983599	17	0.9499
REACTOME_GENERATION_OF_SECOND_MESSENGER_MOLECULES	0.00571039	0.921338	0.971084	25	0.9502
KEGG_RNA_POLYMERASE	0.00433866	0.941396	0.972587	24	0.9518
REACTOME_CHOLESTEROL_BIOSYNTHESIS	0.00834071	0.894807	0.961501	21	0.952
REACTOME_HS_GAG_DEGRADATION	-0.00570871	0.929619	0.97149	20	0.9525
REACTOME_METAL_ION_SLC_TRANSPORTERS	-0.00299125	0.961292	0.981763	22	0.9547
REACTOME_INTERFERON_ALPHA_BETA_SIGNALING	-0.00598065	0.871945	0.953526	61	0.9597
REACTOME_CYTOKINE_SIGNALING_IN_IMMUNE_SYSTEM	0.00148871	0.935289	0.97149	256	0.9597
KEGG_OTHER_GLYCAN_DEGRADATION	0.00556502	0.9386	0.972176	16	0.9603
REACTOME_SIGNALING_BY_GPCR	0.00406299	0.695084	0.867323	869	0.9605
KEGG_TERPENOID_BACKBONE_BIOSYNTHESIS	-0.00621595	0.933602	0.97149	15	0.9608
BIOCARTA_PTC1_PATHWAY	-0.00961971	0.91206	0.966693	11	0.9618
REACTOME_SIGNALING_BY_NOTCH1	0.00183059	0.959392	0.981616	65	0.9624
PID_ERA_GENOMIC_PATHWAY	0.0016863	0.96375	0.98304	61	0.9648
REACTOME_PHOSPHOLIPID_METABOLISM	-0.00153334	0.943371	0.973162	183	0.9662
REACTOME_PPARA_ACTIVATES_GENE_EXPRESSION	0.00157933	0.95643	0.981072	101	0.9672
REACTOME_ACTIVATION_OF_IRF3_IRF7_MEDIATED_BY_TBK1_IKK_EPSILON	-0.00322338	0.96917	0.985413	12	0.9674
REACTOME_REGULATION_OF_IFNA_SIGNALING	0.00660613	0.910874	0.966366	24	0.9675
REACTOME_ANTIGEN_PROCESSING_CROSS_PRESENTATION	0.00194386	0.955907	0.981072	68	0.9684
REACTOME_SHC1_EVENTS_IN_EGFR_SIGNALING	0.00257553	0.972462	0.987972	15	0.9695
REACTOME_GAP_JUNCTION_ASSEMBLY	-0.00349244	0.959112	0.981616	18	0.9709
REACTOME_NEP_NS2_INTERACTS_WITH_THE_CELLULAR_EXPORT_MACHINERY	-0.0031639	0.956368	0.981072	25	0.9718
REACTOME_SYNTHESIS_OF_VERY_LONG_CHAIN_FATTY_ACYL_COAS	-0.00684483	0.92937	0.97149	14	0.9751
BIOCARTA_HIF_PATHWAY	-0.00298467	0.96917	0.985413	14	0.9754
KEGG_CYTOKINE_CYTOKINE_RECEPTOR_INTERACTION	-0.00271169	0.882429	0.95617	256	0.9763
REACTOME_EGFR_DOWNREGULATION	0.00135198	0.982499	0.993027	22	0.9767
REACTOME_TRANSPORT_OF_INORGANIC_CATIONS_ANIONS_AND_AMINO_ACIDS_OLIGOPEPTIDES	-0.00188135	0.950443	0.978661	92	0.9793
PID_SHP2_PATHWAY	0.00119355	0.975844	0.990618	54	0.9802
REACTOME_GLYCOPROTEIN_HORMONES	0.00417979	0.961727	0.981763	11	0.9803
KEGG_GLYCOSAMINOGLYCAN_BIOSYNTHESIS_CHONDROITIN_SULFATE	0.00175475	0.977287	0.991292	22	0.9822
REACTOME_MITOTIC_G1_G1_S_PHASES	0.00112277	0.965586	0.983599	125	0.9826
REACTOME_APC_C_CDH1_MEDIATED_DEGRADATION_OF_CDC20_AND_OTHER_APC_C_CDH1_TARGETED_PROTEINS_IN_LATE_MITOSIS_EARLY_G1	0.0008021	0.982894	0.993027	60	0.984
KEGG_NEUROTROPHIN_SIGNALING_PATHWAY	-0.000580751	0.98255	0.993027	120	0.9859
REACTOME_OTHER_SEMAPHORIN_INTERACTIONS	0.00139095	0.985126	0.993645	15	0.9872
REACTOME_METABOLISM_OF_NUCLEOTIDES	-0.000882613	0.980118	0.993027	67	0.9897
REACTOME_REGULATION_OF_GLUCOKINASE_BY_GLUCOKINASE_REGULATORY_PROTEIN	0.000808331	0.988847	0.993645	25	0.9903
KEGG_ACUTE_MYELOID_LEUKEMIA	0.000863654	0.982044	0.993027	57	0.9907
REACTOME_O_LINKED_GLYCOSYLATION_OF_MUCINS	0.000582322	0.989116	0.993645	46	0.9917
NABA_ECM_AFFILIATED	0.000434022	0.984887	0.993645	162	0.992
REACTOME_GLYCOSAMINOGLYCAN_METABOLISM	-0.000361119	0.989745	0.993645	107	0.9926
REACTOME_PEPTIDE_HORMONE_BIOSYNTHESIS	-0.0012903	0.987153	0.993645	13	0.9929
KEGG_LYSOSOME	-0.000430764	0.98727	0.993645	116	0.9941
REACTOME_CHONDROITIN_SULFATE_BIOSYNTHESIS	0.000420557	0.99494	0.997919	19	0.9942
KEGG_PYRUVATE_METABOLISM	-0.000695798	0.98802	0.993645	39	0.9963
BIOCARTA_ETC_PATHWAY	0.00032793	0.997136	0.997919	10	0.9964
REACTOME_TRANSPORT_OF_GLUCOSE_AND_OTHER_SUGARS_BILE_SALTS_AND_ORGANIC_ACIDS_METAL_IONS_AND_AMINE_COMPOUNDS	0.000157264	0.995922	0.997919	89	0.9974
PID_HDAC_CLASSI_PATHWAY	0.000138404	0.996976	0.997919	63	0.9978
REACTOME_SIGNALLING_TO_P38_VIA_RIT_AND_RIN	-0.000132079	0.998588	0.998588	15	0.998

## Sheet: Canonical Carn-Om
	stat	pval	p.adj	num.genes	permpvals
KEGG_GLYCINE_SERINE_AND_THREONINE_METABOLISM	-0.164624	0.00217441	0.0862291	29	0.0045
REACTOME_RESPIRATORY_ELECTRON_TRANSPORT	-0.295416	1.694e-15	2.1496e-12	61	0.0126
KEGG_OXIDATIVE_PHOSPHORYLATION	-0.204457	2.4986e-12	1.0569e-09	99	0.0137
REACTOME_G_ALPHA_I_SIGNALLING_EVENTS	0.0812373	0.00016768	0.00967181	183	0.0157
KEGG_REGULATION_OF_AUTOPHAGY	0.221008	1.5462e-05	0.00150936	32	0.0162
REACTOME_PROTEOLYTIC_CLEAVAGE_OF_SNARE_COMPLEX_PROTEINS	0.169444	0.0344704	0.470144	13	0.0188
REACTOME_RNA_POL_I_TRANSCRIPTION_TERMINATION	-0.150919	0.0267298	0.408677	18	0.0192
REACTOME_GPCR_LIGAND_BINDING	0.0685495	6.9279e-06	0.00079922	376	0.0192
REACTOME_BOTULINUM_NEUROTOXICITY	0.17625	0.0181619	0.343991	15	0.0219
PID_HEDGEHOG_2PATHWAY	-0.162561	0.00996463	0.258064	21	0.0237
ST_G_ALPHA_I_PATHWAY	0.108931	0.0259179	0.406047	35	0.0267
REACTOME_RESPIRATORY_ELECTRON_TRANSPORT_ATP_SYNTHESIS_BY_CHEMIOSMOTIC_COUPLING_AND_HEAT_PRODUCTION_BY_UNCOUPLING_PROTEINS_	-0.274469	3.5735e-14	2.2674e-11	64	0.0267
REACTOME_APOPTOSIS	0.0596851	0.0203178	0.373671	128	0.0281
BIOCARTA_CFTR_PATHWAY	0.181548	0.037135	0.496046	11	0.0285
REACTOME_ACTIVATED_TAK1_MEDIATES_P38_MAPK_ACTIVATION	0.15568	0.0311696	0.459932	16	0.0314
REACTOME_ENOS_ACTIVATION_AND_REGULATION	0.162012	0.0249266	0.395398	16	0.0334
REACTOME_CLASS_C_3_METABOTROPIC_GLUTAMATE_PHEROMONE_RECEPTORS	0.190777	0.0172777	0.333755	13	0.0343
PID_ARF6_DOWNSTREAM_PATHWAY	-0.143787	0.0626087	0.620706	14	0.0371
REACTOME_MRNA_DECAY_BY_5_TO_3_EXORIBONUCLEASE	-0.209367	0.0219092	0.38615	10	0.0397504
ST_GA13_PATHWAY	0.0884344	0.0705561	0.668177	35	0.0405
BIOCARTA_PTC1_PATHWAY	-0.227363	0.00904734	0.244278	11	0.0407
BIOCARTA_TEL_PATHWAY	0.176616	0.0117429	0.275958	17	0.0409
REACTOME_CLASS_A1_RHODOPSIN_LIKE_RECEPTORS	0.0671917	0.00011996	0.00724924	283	0.0419
REACTOME_RNA_POL_I_TRANSCRIPTION_INITIATION	-0.142128	0.0211097	0.382688	22	0.0421
REACTOME_INWARDLY_RECTIFYING_K_CHANNELS	0.119253	0.0263848	0.408321	29	0.0435
REACTOME_PLATELET_CALCIUM_HOMEOSTASIS	0.172098	0.017212	0.333755	16	0.0457
KEGG_B_CELL_RECEPTOR_SIGNALING_PATHWAY	-0.0683999	0.0438875	0.535512	73	0.0526
PID_BARD1_PATHWAY	-0.139546	0.0121595	0.280552	27	0.0528
REACTOME_TCA_CYCLE_AND_RESPIRATORY_ELECTRON_TRANSPORT	-0.176681	1.1866e-09	2.1512e-07	100	0.0546
REACTOME_CTNNB1_PHOSPHORYLATION_CASCADE	-0.13874	0.0723985	0.670611	14	0.0549
KEGG_RIBOSOME	-0.139985	9.8774e-05	0.00659707	65	0.0571
REACTOME_INHIBITION_OF_VOLTAGE_GATED_CA2_CHANNELS_VIA_GBETA_GAMMA_SUBUNITS	0.115179	0.05605	0.583012	23	0.0571
PID_CONE_PATHWAY	0.13528	0.0248258	0.395398	23	0.0573
KEGG_SULFUR_METABOLISM	-0.1596	0.0464064	0.550372	13	0.0588
REACTOME_RNA_POL_I_TRANSCRIPTION	-0.123116	0.0332548	0.467531	25	0.0591
KEGG_PARKINSONS_DISEASE	-0.187769	2.9376e-10	6.213e-08	95	0.06
REACTOME_CYTOSOLIC_SULFONATION_OF_SMALL_MOLECULES	-0.15837	0.0402859	0.521662	14	0.0605
REACTOME_SRP_DEPENDENT_COTRANSLATIONAL_PROTEIN_TARGETING_TO_MEMBRANE	-0.125438	8.2119e-05	0.0057894	83	0.0611
REACTOME_INFLUENZA_VIRAL_RNA_TRANSCRIPTION_AND_REPLICATION	-0.133607	6.6261e-05	0.0052553	75	0.0629
REACTOME_TGF_BETA_RECEPTOR_SIGNALING_IN_EMT_EPITHELIAL_TO_MESENCHYMAL_TRANSITION	0.144266	0.0976691	0.740716	11	0.064
KEGG_HUNTINGTONS_DISEASE	-0.140541	3.105e-09	4.9253e-07	151	0.0643
REACTOME_PEPTIDE_CHAIN_ELONGATION	-0.136928	0.00019898	0.0109785	62	0.0651
REACTOME_TRAF6_MEDIATED_IRF7_ACTIVATION	0.216636	4.0874e-05	0.00345797	30	0.0651
REACTOME_REGULATION_OF_INSULIN_SECRETION_BY_ACETYLCHOLINE	0.118616	0.194119	0.854919	10	0.0661033
PID_BETA_CATENIN_DEG_PATHWAY	-0.128542	0.0666696	0.64583	17	0.0671
KEGG_ALZHEIMERS_DISEASE	-0.108087	1.2976e-05	0.00137222	138	0.0696
REACTOME_HYALURONAN_UPTAKE_AND_DEGRADATION	-0.166646	0.0681108	0.649869	10	0.0708
ST_INTERFERON_GAMMA_PATHWAY	0.138217	0.130264	0.815117	10	0.0719
REACTOME_PLC_BETA_MEDIATED_EVENTS	0.0830487	0.0768688	0.677406	38	0.0732
REACTOME_AMINE_LIGAND_BINDING_RECEPTORS	0.137606	0.0038192	0.134627	37	0.0744
REACTOME_ACTIVATION_OF_CHAPERONES_BY_ATF6_ALPHA	0.166717	0.0556183	0.583012	11	0.0751
REACTOME_SIGNALING_BY_GPCR	0.0720391	3.7653e-12	1.1945e-09	868	0.0758
REACTOME_GPCR_DOWNSTREAM_SIGNALING	0.0750898	5.9431e-12	1.5084e-09	774	0.0767
PID_REG_GR_PATHWAY	0.0470738	0.146724	0.818169	80	0.077
REACTOME_NONSENSE_MEDIATED_DECAY_ENHANCED_BY_THE_EXON_JUNCTION_COMPLEX	-0.129226	7.5236e-05	0.00561616	79	0.079
REACTOME_POTASSIUM_CHANNELS	0.114061	0.00011906	0.00724924	96	0.0794
REACTOME_RNA_POL_II_PRE_TRANSCRIPTION_EVENTS	-0.107952	0.00979515	0.258064	48	0.0812
KEGG_RNA_POLYMERASE	-0.119759	0.0424352	0.527944	24	0.0837
PID_REELIN_PATHWAY	-0.0852176	0.112567	0.776035	29	0.0859
KEGG_SNARE_INTERACTIONS_IN_VESICULAR_TRANSPORT	0.0835624	0.0875064	0.723171	35	0.0885
KEGG_CYSTEINE_AND_METHIONINE_METABOLISM	-0.0851176	0.0862419	0.723171	34	0.0894
REACTOME_TIGHT_JUNCTION_INTERACTIONS	0.0828218	0.129665	0.815117	28	0.0898
REACTOME_PHASE_II_CONJUGATION	-0.0917356	0.00858294	0.244278	69	0.0908
REACTOME_HYALURONAN_METABOLISM	-0.114328	0.138743	0.815117	14	0.091
REACTOME_RNA_POL_II_TRANSCRIPTION_PRE_INITIATION_AND_PROMOTER_OPENING	-0.106383	0.0273804	0.413639	36	0.0915
REACTOME_P38MAPK_EVENTS	0.135059	0.0919073	0.723171	13	0.0924
KEGG_PENTOSE_PHOSPHATE_PATHWAY	0.111314	0.0496565	0.5623	26	0.0931
REACTOME_METABOLISM_OF_PROTEINS	-0.0434186	0.00430573	0.147675	378	0.0963
REACTOME_CIRCADIAN_CLOCK	-0.0627321	0.133356	0.815117	48	0.0974
REACTOME_NEURONAL_SYSTEM	0.0764262	2.1763e-05	0.00197268	266	0.0987
REACTOME_PRE_NOTCH_TRANSCRIPTION_AND_TRANSLATION	0.107001	0.075898	0.67706	23	0.0997
REACTOME_REGULATION_OF_INSULIN_SECRETION	0.0676608	0.0326112	0.467531	84	0.0998
REACTOME_CELL_EXTRACELLULAR_MATRIX_INTERACTIONS	-0.115382	0.135141	0.815117	14	0.1003
PID_CD8_TCR_DOWNSTREAM_PATHWAY	0.115791	0.00139364	0.0570492	64	0.1004
REACTOME_ELONGATION_ARREST_AND_RECOVERY	-0.128766	0.0412191	0.527944	21	0.1024
BIOCARTA_ECM_PATHWAY	-0.100079	0.0968817	0.740619	23	0.1052
BIOCARTA_TNFR1_PATHWAY	0.0735529	0.178359	0.850117	28	0.1083
BIOCARTA_MTA3_PATHWAY	-0.116874	0.0779728	0.677723	19	0.1096
REACTOME_INTEGRATION_OF_ENERGY_METABOLISM	0.0630137	0.0229886	0.388967	110	0.1096
KEGG_OOCYTE_MEIOSIS	-0.0567471	0.0474605	0.557661	103	0.1097
REACTOME_ANDROGEN_BIOSYNTHESIS	-0.293068	0.00133563	0.0564973	10	0.1103
PID_INTEGRIN5_PATHWAY	-0.116805	0.105923	0.776035	16	0.1104
KEGG_RIG_I_LIKE_RECEPTOR_SIGNALING_PATHWAY	0.0925731	0.00895326	0.244278	67	0.1105
PID_SMAD2_3PATHWAY	0.103716	0.151111	0.818169	16	0.1113
REACTOME_SIGNALING_BY_ACTIVATED_POINT_MUTANTS_OF_FGFR1	-0.131446	0.131278	0.815117	11	0.1146
PID_INTEGRIN_A9B1_PATHWAY	-0.119032	0.0437044	0.535512	24	0.1157
KEGG_NEUROACTIVE_LIGAND_RECEPTOR_INTERACTION	0.061213	0.0006569	0.0297719	267	0.1172
REACTOME_SMOOTH_MUSCLE_CONTRACTION	-0.0967281	0.134509	0.815117	20	0.1176
REACTOME_INFLUENZA_LIFE_CYCLE	-0.096865	0.0005654	0.0274401	107	0.1177
REACTOME_FORMATION_OF_RNA_POL_II_ELONGATION_COMPLEX_	-0.0966269	0.0588084	0.592284	32	0.1188
REACTOME_PRE_NOTCH_EXPRESSION_AND_PROCESSING	0.0745532	0.112247	0.776035	38	0.1194
PID_EPHRINB_REV_PATHWAY	-0.0891608	0.0913231	0.723171	30	0.1197
KEGG_LYSINE_DEGRADATION	-0.0919487	0.0532462	0.577517	37	0.1209
REACTOME_GOLGI_ASSOCIATED_VESICLE_BIOGENESIS	0.0518257	0.235014	0.878686	44	0.1215
REACTOME_POST_TRANSLATIONAL_PROTEIN_MODIFICATION	-0.0399577	0.0750105	0.676393	169	0.1233
PID_SYNDECAN_4_PATHWAY	-0.0601282	0.247104	0.897547	31	0.1236
KEGG_NOTCH_SIGNALING_PATHWAY	0.0717641	0.0892748	0.723171	47	0.1243
REACTOME_E2F_MEDIATED_REGULATION_OF_DNA_REPLICATION	-0.11747	0.0216058	0.38615	32	0.1248
REACTOME_NCAM1_INTERACTIONS	0.0994634	0.0318418	0.464451	39	0.1276
REACTOME_VIF_MEDIATED_DEGRADATION_OF_APOBEC3G	0.0666009	0.135908	0.815117	42	0.128
REACTOME_REGULATION_OF_IFNA_SIGNALING	0.20296	0.00058383	0.0274401	24	0.1282
REACTOME_NOTCH_HLH_TRANSCRIPTION_PATHWAY	0.113072	0.175173	0.850117	12	0.1311
REACTOME_G_ALPHA_S_SIGNALLING_EVENTS	0.0476562	0.0762959	0.67706	117	0.1314
REACTOME_REGULATION_OF_GENE_EXPRESSION_IN_BETA_CELLS	0.0823099	0.202847	0.86286	20	0.1326
REACTOME_PECAM1_INTERACTIONS	-0.120301	0.18786	0.850117	10	0.134413
PID_CASPASE_PATHWAY	0.0583439	0.154269	0.819112	50	0.1358
BIOCARTA_LYM_PATHWAY	-0.175468	0.0547514	0.583012	10	0.1378
REACTOME_METABOLISM_OF_STEROID_HORMONES_AND_VITAMINS_A_AND_D	-0.148561	0.00275092	0.105786	34	0.1393
PID_RHODOPSIN_PATHWAY	0.142097	0.0160519	0.327133	24	0.1399
BIOCARTA_GSK3_PATHWAY	-0.0633123	0.26423	0.915368	26	0.1411
PID_BCR_5PATHWAY	-0.053112	0.139603	0.81639	65	0.1415
REACTOME_GABA_B_RECEPTOR_ACTIVATION	0.0778779	0.106321	0.776035	36	0.1422
REACTOME_CELL_CELL_JUNCTION_ORGANIZATION	0.0594145	0.142895	0.818169	51	0.1457
REACTOME_DNA_REPAIR	-0.0761097	0.0110495	0.264987	94	0.1464
PID_FRA_PATHWAY	0.0574149	0.233806	0.878686	36	0.1472
REACTOME_PLATELET_SENSITIZATION_BY_LDL	-0.111571	0.134809	0.815117	15	0.1476
REACTOME_BRANCHED_CHAIN_AMINO_ACID_CATABOLISM	-0.118099	0.0920047	0.723171	17	0.149
REACTOME_XENOBIOTICS	0.168187	0.0241813	0.395398	15	0.1493
REACTOME_AMINO_ACID_TRANSPORT_ACROSS_THE_PLASMA_MEMBRANE	-0.098309	0.0584434	0.592284	31	0.1495
BIOCARTA_ACE2_PATHWAY	0.124066	0.121565	0.805586	13	0.1506
KEGG_STARCH_AND_SUCROSE_METABOLISM	-0.0847613	0.0348255	0.470144	52	0.1526
PID_PI3KCI_PATHWAY	-0.080181	0.0550475	0.583012	48	0.1533
REACTOME_VOLTAGE_GATED_POTASSIUM_CHANNELS	0.154373	0.00047031	0.0238731	43	0.1534
KEGG_SELENOAMINO_ACID_METABOLISM	-0.096639	0.108912	0.776035	23	0.1541
KEGG_CALCIUM_SIGNALING_PATHWAY	0.0727394	0.0011523	0.0504232	170	0.1568
BIOCARTA_STATHMIN_PATHWAY	0.0883645	0.182656	0.850117	19	0.1584
REACTOME_MITOTIC_G2_G2_M_PHASES	-0.0708307	0.0332686	0.467531	76	0.1599
PID_IL12_STAT4_PATHWAY	0.0725265	0.156098	0.825367	32	0.16
REACTOME_G_PROTEIN_BETA_GAMMA_SIGNALLING	0.0833317	0.149578	0.818169	25	0.1611
REACTOME_FACTORS_INVOLVED_IN_MEGAKARYOCYTE_DEVELOPMENT_AND_PLATELET_PRODUCTION	0.0362036	0.193462	0.854919	109	0.1617
KEGG_MATURITY_ONSET_DIABETES_OF_THE_YOUNG	0.0607417	0.303374	0.915368	24	0.1624
PID_PS1_PATHWAY	-0.067465	0.122128	0.805586	44	0.1633
BIOCARTA_PITX2_PATHWAY	-0.103674	0.164665	0.832507	15	0.1638
BIOCARTA_FMLP_PATHWAY	-0.0727449	0.161432	0.829379	31	0.1639
REACTOME_APOPTOTIC_CLEAVAGE_OF_CELLULAR_PROTEINS	0.117166	0.015113	0.322319	36	0.164
REACTOME_GABA_RECEPTOR_ACTIVATION	0.0695468	0.0894781	0.723171	50	0.1645
REACTOME_RIP_MEDIATED_NFKB_ACTIVATION_VIA_DAI	-0.100527	0.151513	0.818169	17	0.1647
REACTOME_APOPTOTIC_EXECUTION_PHASE	0.0997927	0.0222151	0.386178	44	0.1669
REACTOME_INSULIN_SYNTHESIS_AND_PROCESSING	0.0831254	0.235644	0.878686	17	0.1684
KEGG_TERPENOID_BACKBONE_BIOSYNTHESIS	0.132912	0.0748417	0.676393	15	0.1697
REACTOME_ABACAVIR_TRANSPORT_AND_METABOLISM	-0.111219	0.223408	0.86761	10	0.17
BIOCARTA_CALCINEURIN_PATHWAY	-0.0866229	0.245635	0.895721	15	0.173
REACTOME_PROCESSING_OF_CAPPED_INTRONLESS_PRE_MRNA	0.0839448	0.205524	0.86286	19	0.1731
REACTOME_DEPOSITION_OF_NEW_CENPA_CONTAINING_NUCLEOSOMES_AT_THE_CENTROMERE	-0.198313	0.00360078	0.130554	18	0.1734
REACTOME_FANCONI_ANEMIA_PATHWAY	-0.170088	0.0152397	0.322319	17	0.1753
KEGG_PROPANOATE_METABOLISM	-0.0839689	0.111804	0.776035	30	0.1783
PID_THROMBIN_PAR1_PATHWAY	0.0541537	0.236637	0.878686	40	0.1809
PID_P38_ALPHA_BETA_DOWNSTREAM_PATHWAY	0.0524222	0.264111	0.915368	38	0.1812
REACTOME_PROCESSING_OF_INTRONLESS_PRE_MRNAS	0.098315	0.202974	0.86286	14	0.1854
REACTOME_PEPTIDE_LIGAND_BINDING_RECEPTORS	0.0470177	0.0345931	0.470144	172	0.1855
REACTOME_3_UTR_MEDIATED_TRANSLATIONAL_REGULATION	-0.0892639	0.00562599	0.183061	81	0.1858
NABA_ECM_GLYCOPROTEINS	-0.0435419	0.0420365	0.527944	186	0.1877
REACTOME_FORMATION_OF_THE_HIV1_EARLY_ELONGATION_COMPLEX	-0.0835402	0.148562	0.818169	25	0.1889
REACTOME_EICOSANOID_LIGAND_BINDING_RECEPTORS	0.0849081	0.289334	0.915368	13	0.1891
KEGG_TYROSINE_METABOLISM	-0.070666	0.12252	0.805586	40	0.1908
SIG_BCR_SIGNALING_PATHWAY	-0.0558778	0.190531	0.854919	46	0.1922
PID_INSULIN_GLUCOSE_PATHWAY	-0.0811197	0.160685	0.829379	25	0.1935
BIOCARTA_NO1_PATHWAY	0.0739108	0.184149	0.850117	27	0.194
REACTOME_AUTODEGRADATION_OF_THE_E3_UBIQUITIN_LIGASE_COP1	0.0570774	0.20126	0.86286	42	0.1966
BIOCARTA_WNT_PATHWAY	-0.0789846	0.171986	0.849221	25	0.1969
REACTOME_SEMA3A_PLEXIN_REPULSION_SIGNALING_BY_INHIBITING_INTEGRIN_ADHESION	-0.0724515	0.365924	0.923242	13	0.1997
REACTOME_STEROID_HORMONES	-0.147654	0.00597151	0.189446	29	0.2003
REACTOME_OPSINS	0.135355	0.138412	0.815117	10	0.2006
REACTOME_FGFR1_LIGAND_BINDING_AND_ACTIVATION	-0.099745	0.196481	0.854919	14	0.2029
PID_SYNDECAN_1_PATHWAY	0.0817267	0.0555498	0.583012	46	0.2037
BIOCARTA_PLCE_PATHWAY	0.087771	0.336638	0.923242	10	0.20422
REACTOME_VIRAL_MESSENGER_RNA_SYNTHESIS	-0.1203	0.167245	0.838868	11	0.205352
REACTOME_RESPONSE_TO_ELEVATED_PLATELET_CYTOSOLIC_CA2_	-0.0477467	0.153969	0.819112	75	0.2065
PID_PRL_SIGNALING_EVENTS_PATHWAY	-0.0915746	0.137334	0.815117	22	0.2067
REACTOME_RIG_I_MDA5_MEDIATED_INDUCTION_OF_IFN_ALPHA_BETA_PATHWAYS	0.0803078	0.0244063	0.395398	66	0.2078
REACTOME_P53_DEPENDENT_G1_DNA_DAMAGE_RESPONSE	0.0505829	0.231032	0.877783	47	0.2088
NABA_COLLAGENS	0.090369	0.0383838	0.502156	44	0.2092
REACTOME_CROSS_PRESENTATION_OF_SOLUBLE_EXOGENOUS_ANTIGENS_ENDOSOMES	0.0544079	0.207409	0.86286	45	0.2094
REACTOME_CYCLIN_A_B1_ASSOCIATED_EVENTS_DURING_G2_M_TRANSITION	-0.130007	0.081422	0.698138	15	0.2097
KEGG_CYTOSOLIC_DNA_SENSING_PATHWAY	0.102068	0.011045	0.264987	52	0.2099
REACTOME_ER_PHAGOSOME_PATHWAY	0.0580175	0.144772	0.818169	53	0.2099
REACTOME_TRANSLATION	-0.0713927	0.00766138	0.231626	118	0.2116
REACTOME_SIGNAL_TRANSDUCTION_BY_L1	-0.0569151	0.265698	0.915368	32	0.2135
PID_ERA_GENOMIC_PATHWAY	-0.0451586	0.223569	0.86761	61	0.2143
BIOCARTA_RNA_PATHWAY	-0.0990522	0.278221	0.915368	10	0.2144
BIOCARTA_NUCLEARRS_PATHWAY	-0.105633	0.171346	0.849221	14	0.2149
REACTOME_SIGNALING_BY_PDGF	0.0433115	0.113282	0.776035	113	0.2154
KEGG_PROTEASOME	0.0580542	0.199018	0.861957	41	0.2155
KEGG_NEUROTROPHIN_SIGNALING_PATHWAY	-0.0385196	0.146855	0.818169	120	0.2172
KEGG_PATHOGENIC_ESCHERICHIA_COLI_INFECTION	0.0516411	0.207328	0.86286	50	0.2173
REACTOME_TRAF6_MEDIATED_INDUCTION_OF_TAK1_COMPLEX	0.0937648	0.281715	0.915368	11	0.2186
REACTOME_G_BETA_GAMMA_SIGNALLING_THROUGH_PI3KGAMMA	0.0780268	0.20552	0.86286	22	0.2208
REACTOME_ASPARAGINE_N_LINKED_GLYCOSYLATION	-0.0549008	0.0925711	0.723171	79	0.2213
REACTOME_PI_METABOLISM	-0.0627708	0.150337	0.818169	44	0.2226
KEGG_BASAL_TRANSCRIPTION_FACTORS	-0.11477	0.0189329	0.353321	35	0.2227
KEGG_GLYCOSPHINGOLIPID_BIOSYNTHESIS_GANGLIO_SERIES	-0.0830027	0.265925	0.915368	15	0.2248
REACTOME_CLASS_B_2_SECRETIN_FAMILY_RECEPTORS	0.0473425	0.144432	0.818169	80	0.225
REACTOME_HS_GAG_DEGRADATION	-0.0950595	0.141361	0.818169	20	0.2252
REACTOME_APOPTOTIC_CLEAVAGE_OF_CELL_ADHESION_PROTEINS	0.20935	0.0162406	0.327133	11	0.2256
ST_GRANULE_CELL_SURVIVAL_PATHWAY	-0.0579882	0.297422	0.915368	27	0.2262
REACTOME_APC_CDC20_MEDIATED_DEGRADATION_OF_NEK2A	-0.0926489	0.173813	0.850117	18	0.2264
PID_P53_DOWNSTREAM_PATHWAY	0.0281344	0.266791	0.915368	132	0.2269
BIOCARTA_CHEMICAL_PATHWAY	0.0774684	0.208782	0.86286	22	0.2272
REACTOME_NEUROTRANSMITTER_RECEPTOR_BINDING_AND_DOWNSTREAM_TRANSMISSION_IN_THE_POSTSYNAPTIC_CELL	0.0486791	0.0584198	0.592284	128	0.2272
BIOCARTA_G2_PATHWAY	-0.0898261	0.127999	0.815117	24	0.2316
REACTOME_RECRUITMENT_OF_NUMA_TO_MITOTIC_CENTROSOMES	-0.12045	0.187315	0.850117	10	0.233887
REACTOME_CHOLESTEROL_BIOSYNTHESIS	0.130799	0.0381222	0.502156	21	0.2347
REACTOME_REGULATION_OF_ORNITHINE_DECARBOXYLASE_ODC	0.0540719	0.205262	0.86286	46	0.2355
REACTOME_KERATAN_SULFATE_KERATIN_METABOLISM	-0.0846138	0.115137	0.781331	29	0.237
REACTOME_INHIBITION_OF_THE_PROTEOLYTIC_ACTIVITY_OF_APC_C_REQUIRED_FOR_THE_ONSET_OF_ANAPHASE_BY_MITOTIC_SPINDLE_CHECKPOINT_COMPONENTS	-0.0990678	0.15754	0.829379	17	0.2375
REACTOME_ABORTIVE_ELONGATION_OF_HIV1_TRANSCRIPT_IN_THE_ABSENCE_OF_TAT	-0.104076	0.149696	0.818169	16	0.2392
KEGG_CARDIAC_MUSCLE_CONTRACTION	-0.0662224	0.0526572	0.576052	72	0.2399
REACTOME_MRNA_CAPPING	-0.0809831	0.16139	0.829379	25	0.2405
PID_DELTA_NP63_PATHWAY	0.0548369	0.214141	0.86521	43	0.2446
REACTOME_ACTIVATION_OF_RAC	-0.0888431	0.286759	0.915368	12	0.2446
BIOCARTA_SKP2E2F_PATHWAY	-0.139338	0.127175	0.815117	10	0.245208
REACTOME_ASSOCIATION_OF_LICENSING_FACTORS_WITH_THE_PRE_REPLICATIVE_COMPLEX	-0.127222	0.14413	0.818169	11	0.2459
REACTOME_NUCLEAR_SIGNALING_BY_ERBB4	-0.0449084	0.345143	0.923242	37	0.247
REACTOME_PD1_SIGNALING	0.0930388	0.184383	0.850117	17	0.2474
BIOCARTA_CCR3_PATHWAY	0.0676064	0.295565	0.915368	20	0.2529
BIOCARTA_TOB1_PATHWAY	0.0867194	0.190937	0.854919	19	0.2533
KEGG_BETA_ALANINE_METABOLISM	-0.079239	0.209055	0.86286	21	0.2538
REACTOME_CTLA4_INHIBITORY_SIGNALING	-0.0791124	0.220948	0.86761	20	0.2542
REACTOME_RESOLUTION_OF_AP_SITES_VIA_THE_SINGLE_NUCLEOTIDE_REPLACEMENT_PATHWAY	-0.148413	0.0751547	0.676393	12	0.2555
KEGG_ADHERENS_JUNCTION	-0.0481606	0.177102	0.850117	66	0.2562
REACTOME_SIGNALING_BY_RHO_GTPASES	-0.041168	0.137438	0.815117	110	0.2562
REACTOME_TRANSMISSION_ACROSS_CHEMICAL_SYNAPSES	0.0436005	0.0481376	0.558136	175	0.2574
REACTOME_GAP_JUNCTION_ASSEMBLY	0.0910917	0.181159	0.850117	18	0.258
REACTOME_TRANSFERRIN_ENDOCYTOSIS_AND_RECYCLING	0.0811048	0.160762	0.829379	25	0.2587
KEGG_HEDGEHOG_SIGNALING_PATHWAY	-0.0622797	0.107666	0.776035	56	0.2591
PID_TELOMERASE_PATHWAY	0.0473063	0.188245	0.850117	65	0.2591
REACTOME_SEROTONIN_RECEPTORS	0.112462	0.17751	0.850117	12	0.2592
PID_HDAC_CLASSIII_PATHWAY	0.0680387	0.248965	0.897547	24	0.26
REACTOME_INTERFERON_ALPHA_BETA_SIGNALING	0.131439	0.00039639	0.0209591	61	0.2601
REACTOME_FORMATION_OF_THE_TERNARY_COMPLEX_AND_SUBSEQUENTLY_THE_43S_COMPLEX	-0.0815448	0.100268	0.752902	34	0.2615
REACTOME_IL_7_SIGNALING	-0.169156	0.0521354	0.575303	11	0.2621
REACTOME_SULFUR_AMINO_ACID_METABOLISM	-0.0644431	0.285061	0.915368	23	0.2626
REACTOME_SCFSKP2_MEDIATED_DEGRADATION_OF_P27_P21	0.0487714	0.248167	0.897547	47	0.2627
KEGG_FC_GAMMA_R_MEDIATED_PHAGOCYTOSIS	0.0441039	0.147306	0.818169	91	0.2641
REACTOME_INFLAMMASOMES	0.0861942	0.232836	0.878686	16	0.265
PID_TCPTP_PATHWAY	-0.117704	0.0076661	0.231626	43	0.2652
REACTOME_RNA_POL_III_TRANSCRIPTION_INITIATION_FROM_TYPE_2_PROMOTER	0.0757769	0.229642	0.87512	21	0.2667
KEGG_ARACHIDONIC_ACID_METABOLISM	0.0974915	0.0110672	0.264987	57	0.2672
BIOCARTA_ETC_PATHWAY	-0.0947033	0.299868	0.915368	10	0.2678
REACTOME_TRANSPORT_TO_THE_GOLGI_AND_SUBSEQUENT_MODIFICATION	-0.0690478	0.170331	0.847647	33	0.2685
REACTOME_NRIF_SIGNALS_CELL_DEATH_FROM_THE_NUCLEUS	0.0817675	0.347865	0.923242	11	0.2686
REACTOME_P53_INDEPENDENT_G1_S_DNA_DAMAGE_CHECKPOINT	0.0472898	0.278539	0.915368	44	0.2696
PID_PLK1_PATHWAY	-0.106754	0.0229585	0.388967	38	0.2699
REACTOME_RNA_POL_III_TRANSCRIPTION	0.0611421	0.239224	0.882487	31	0.2702
REACTOME_CDC6_ASSOCIATION_WITH_THE_ORC_ORIGIN_COMPLEX	-0.166025	0.0566424	0.584384	11	0.2704
REACTOME_SOS_MEDIATED_SIGNALLING	-0.0888364	0.249987	0.898677	14	0.2709
BIOCARTA_RACCYCD_PATHWAY	-0.066813	0.257593	0.915298	24	0.2712
KEGG_THYROID_CANCER	-0.0588245	0.273377	0.915368	29	0.2723
REACTOME_LATE_PHASE_OF_HIV_LIFE_CYCLE	-0.068865	0.0277834	0.414789	86	0.2731
PID_FCER1_PATHWAY	-0.0374415	0.32093	0.919645	59	0.2739
REACTOME_REGULATION_OF_RHEB_GTPASE_ACTIVITY_BY_AMPK	0.107298	0.24016	0.88337	10	0.276061
REACTOME_E2F_ENABLED_INHIBITION_OF_PRE_REPLICATION_COMPLEX_FORMATION	-0.194183	0.0335267	0.467531	10	0.2764
REACTOME_NUCLEAR_RECEPTOR_TRANSCRIPTION_PATHWAY	-0.0440932	0.296466	0.915368	47	0.2773
REACTOME_G_ALPHA_Q_SIGNALLING_EVENTS	0.0280426	0.204995	0.86286	174	0.2778
BIOCARTA_PGC1A_PATHWAY	-0.0599335	0.366072	0.923242	19	0.2803
REACTOME_MITOCHONDRIAL_TRNA_AMINOACYLATION	-0.166922	0.0142717	0.312255	18	0.2811
REACTOME_PLATELET_ACTIVATION_SIGNALING_AND_AGGREGATION	-0.0223919	0.291987	0.915368	189	0.2814
REACTOME_METABOLISM_OF_AMINO_ACIDS_AND_DERIVATIVES	-0.0356291	0.0944483	0.726393	188	0.2815
PID_IL8_CXCR1_PATHWAY	0.0607299	0.293636	0.915368	25	0.2819
BIOCARTA_HDAC_PATHWAY	-0.0591075	0.316568	0.919645	24	0.2835
KEGG_ANTIGEN_PROCESSING_AND_PRESENTATION	0.0853995	0.00888696	0.244278	79	0.2857
BIOCARTA_CSK_PATHWAY	0.0856582	0.174486	0.850117	21	0.2861
PID_GMCSF_PATHWAY	-0.0682899	0.151124	0.818169	37	0.2865
KEGG_TIGHT_JUNCTION	0.0509894	0.0500709	0.5623	125	0.2867
KEGG_LONG_TERM_DEPRESSION	0.0528895	0.138271	0.815117	66	0.287
PID_TCR_PATHWAY	0.050618	0.159161	0.829379	65	0.2871
REACTOME_G1_S_SPECIFIC_TRANSCRIPTION	-0.0938667	0.180508	0.850117	17	0.2871
REACTOME_BASE_FREE_SUGAR_PHOSPHATE_REMOVAL_VIA_THE_SINGLE_NUCLEOTIDE_REPLACEMENT_PATHWAY	-0.151121	0.0980617	0.740716	10	0.29
REACTOME_G_ALPHA_Z_SIGNALLING_EVENTS	0.0553088	0.221097	0.86761	41	0.2907
BIOCARTA_MET_PATHWAY	-0.06324	0.183712	0.850117	37	0.2917
REACTOME_REGULATION_OF_SIGNALING_BY_CBL	-0.0743589	0.275026	0.915368	18	0.2919
REACTOME_CDK_MEDIATED_PHOSPHORYLATION_AND_REMOVAL_OF_CDC6	0.0477434	0.285078	0.915368	42	0.294
REACTOME_GLYCOSAMINOGLYCAN_METABOLISM	-0.0352641	0.209425	0.86286	107	0.2951
ST_WNT_CA2_CYCLIC_GMP_PATHWAY	0.0686163	0.300762	0.915368	19	0.2963
PID_CD8_TCR_PATHWAY	0.0672845	0.0908037	0.723171	53	0.2972
REACTOME_RECRUITMENT_OF_MITOTIC_CENTROSOME_PROTEINS_AND_COMPLEXES	-0.0505253	0.173282	0.850117	61	0.2972
KEGG_LINOLEIC_ACID_METABOLISM	0.121805	0.0233276	0.38951	29	0.2986
REACTOME_REGULATION_OF_INSULIN_SECRETION_BY_GLUCAGON_LIKE_PEPTIDE1	0.0561459	0.225661	0.869663	39	0.2987
BIOCARTA_CK1_PATHWAY	0.0734617	0.309228	0.919645	16	0.2993
REACTOME_TRANS_GOLGI_NETWORK_VESICLE_BUDDING	0.0317523	0.433641	0.937592	51	0.2995
REACTOME_METABOLISM_OF_CARBOHYDRATES	-0.0235024	0.226581	0.869663	227	0.3001
ST_JNK_MAPK_PATHWAY	-0.0491283	0.289065	0.915368	39	0.3012
REACTOME_METABOLISM_OF_RNA	-0.0587582	0.00345194	0.128838	212	0.302
REACTOME_PYRIMIDINE_CATABOLISM	0.153549	0.0779296	0.677723	11	0.3037
REACTOME_IL_3_5_AND_GM_CSF_SIGNALING	-0.0630074	0.153479	0.819112	43	0.3038
REACTOME_CELL_JUNCTION_ORGANIZATION	0.0355997	0.297562	0.915368	72	0.3059
REACTOME_REGULATION_OF_INSULIN_LIKE_GROWTH_FACTOR_IGF_ACTIVITY_BY_INSULIN_LIKE_GROWTH_FACTOR_BINDING_PROTEINS_IGFBPS	0.0898287	0.213723	0.86521	16	0.3064
REACTOME_REGULATION_OF_HYPOXIA_INDUCIBLE_FACTOR_HIF_BY_OXYGEN	-0.0873125	0.212881	0.86521	17	0.3069
PID_S1P_S1P4_PATHWAY	0.0727899	0.363689	0.923242	13	0.3088
KEGG_N_GLYCAN_BIOSYNTHESIS	-0.0562662	0.192308	0.854919	45	0.3106
PID_RET_PATHWAY	-0.0533056	0.256147	0.913062	38	0.3121
KEGG_VASOPRESSIN_REGULATED_WATER_REABSORPTION	-0.0557426	0.217496	0.86521	41	0.3124
REACTOME_METABOLISM_OF_MRNA	-0.0568193	0.0102265	0.25955	174	0.3126
REACTOME_HIV_LIFE_CYCLE	-0.0499811	0.0868915	0.723171	99	0.3134
REACTOME_HIGHLY_CALCIUM_PERMEABLE_POSTSYNAPTIC_NICOTINIC_ACETYLCHOLINE_RECEPTORS	0.0917297	0.271389	0.915368	12	0.3142
REACTOME_DSCAM_INTERACTIONS	0.103965	0.232641	0.878686	11	0.3142
REACTOME_INHIBITION_OF_REPLICATION_INITIATION_OF_DAMAGED_DNA_BY_RB1_E2F1	-0.0708235	0.416163	0.937592	11	0.3144
BIOCARTA_NKCELLS_PATHWAY	-0.064719	0.316672	0.919645	20	0.3153
KEGG_AUTOIMMUNE_THYROID_DISEASE	0.116074	0.00459356	0.153401	50	0.3189
REACTOME_BASE_EXCISION_REPAIR	-0.0849012	0.200407	0.86286	19	0.3201
REACTOME_CRMPS_IN_SEMA3A_SIGNALING	-0.06736	0.383059	0.935602	14	0.3214
PID_CDC42_REG_PATHWAY	-0.0558336	0.290359	0.915368	30	0.3219
REACTOME_REGULATION_OF_WATER_BALANCE_BY_RENAL_AQUAPORINS	0.0489585	0.284663	0.915368	40	0.322
REACTOME_SPHINGOLIPID_DE_NOVO_BIOSYNTHESIS	-0.0670176	0.23729	0.878686	26	0.3225
REACTOME_ACTIVATION_OF_THE_MRNA_UPON_BINDING_OF_THE_CAP_BINDING_COMPLEX_AND_EIFS_AND_SUBSEQUENT_BINDING_TO_43S	-0.0694649	0.119868	0.800589	42	0.3225
REACTOME_EFFECTS_OF_PIP2_HYDROLYSIS	0.0582327	0.334046	0.923242	23	0.3232
BIOCARTA_HSP27_PATHWAY	-0.0725515	0.330844	0.923242	15	0.3233
REACTOME_GASTRIN_CREB_SIGNALLING_PATHWAY_VIA_PKC_AND_MAPK	0.0255399	0.22232	0.86761	195	0.3238
REACTOME_KERATAN_SULFATE_BIOSYNTHESIS	-0.0852656	0.140356	0.817026	25	0.324
BIOCARTA_EDG1_PATHWAY	0.0548799	0.333168	0.923242	26	0.3241
REACTOME_NUCLEOTIDE_BINDING_DOMAIN_LEUCINE_RICH_REPEAT_CONTAINING_RECEPTOR_NLR_SIGNALING_PATHWAYS	0.0544536	0.217361	0.86521	43	0.3241
REACTOME_LIPID_DIGESTION_MOBILIZATION_AND_TRANSPORT	-0.0663057	0.133079	0.815117	43	0.3244
BIOCARTA_ALK_PATHWAY	-0.070998	0.135568	0.815117	37	0.3253
KEGG_UBIQUITIN_MEDIATED_PROTEOLYSIS	-0.0498209	0.0638666	0.628269	117	0.3254
REACTOME_CELL_DEATH_SIGNALLING_VIA_NRAGE_NRIF_AND_NADE	0.0549142	0.163583	0.832507	54	0.3265
SIG_INSULIN_RECEPTOR_PATHWAY_IN_CARDIAC_MYOCYTES	-0.043225	0.291221	0.915368	50	0.327
SA_CASPASE_CASCADE	0.0909693	0.170093	0.847647	19	0.3276
REACTOME_IL_6_SIGNALING	0.0926279	0.310584	0.919645	10	0.3279
PID_NFKAPPAB_ATYPICAL_PATHWAY	-0.0751705	0.298109	0.915368	16	0.3295
BIOCARTA_PAR1_PATHWAY	0.078294	0.104465	0.775243	36	0.3296
REACTOME_UNWINDING_OF_DNA	0.106455	0.221645	0.86761	11	0.3297
REACTOME_MITOTIC_PROMETAPHASE	-0.0833658	0.0128036	0.290137	75	0.3314
BIOCARTA_BCR_PATHWAY	-0.0501463	0.33441	0.923242	31	0.3318
KEGG_MISMATCH_REPAIR	-0.103566	0.0928896	0.723171	22	0.333
REACTOME_ACTIVATION_OF_KAINATE_RECEPTORS_UPON_GLUTAMATE_BINDING	0.0581388	0.30526	0.916873	26	0.3344
REACTOME_ACTIVATION_OF_IRF3_IRF7_MEDIATED_BY_TBK1_IKK_EPSILON	0.0802016	0.357174	0.923242	11	0.3345
REACTOME_OXYGEN_DEPENDENT_PROLINE_HYDROXYLATION_OF_HYPOXIA_INDUCIBLE_FACTOR_ALPHA	-0.0770165	0.399173	0.937592	10	0.337476
PID_RHOA_REG_PATHWAY	0.0509108	0.24878	0.897547	43	0.3376
REACTOME_IL_2_SIGNALING	-0.0508236	0.260848	0.915368	41	0.3383
REACTOME_ETHANOL_OXIDATION	-0.0863833	0.344333	0.923242	10	0.3399
REACTOME_FGFR4_LIGAND_BINDING_AND_ACTIVATION	-0.0886366	0.28788	0.915368	12	0.3404
REACTOME_PURINE_METABOLISM	0.0670434	0.204221	0.86286	30	0.3422
REACTOME_ENERGY_DEPENDENT_REGULATION_OF_MTOR_BY_LKB1_AMPK	0.0641668	0.359948	0.923242	17	0.3426
PID_ANTHRAX_PATHWAY	-0.0636353	0.37841	0.934371	16	0.3427
REACTOME_APC_C_CDH1_MEDIATED_DEGRADATION_OF_CDC20_AND_OTHER_APC_C_CDH1_TARGETED_PROTEINS_IN_LATE_MITOSIS_EARLY_G1	0.0386448	0.305624	0.916873	59	0.3446
REACTOME_ACETYLCHOLINE_BINDING_AND_DOWNSTREAM_EVENTS	0.076746	0.303651	0.915368	15	0.3447
REACTOME_HOMOLOGOUS_RECOMBINATION_REPAIR_OF_REPLICATION_INDEPENDENT_DOUBLE_STRAND_BREAKS	-0.12332	0.110283	0.776035	14	0.3464
REACTOME_CD28_DEPENDENT_PI3K_AKT_SIGNALING	-0.0713193	0.258217	0.915298	21	0.3468
REACTOME_OLFACTORY_SIGNALING_PATHWAY	0.0863246	1.6573e-07	2.1031e-05	319	0.3472
REACTOME_RNA_POL_II_TRANSCRIPTION	-0.0538305	0.0910261	0.723171	83	0.3481
KEGG_TRYPTOPHAN_METABOLISM	-0.0748477	0.110836	0.776035	38	0.3493
ST_WNT_BETA_CATENIN_PATHWAY	-0.0364275	0.462824	0.937592	34	0.3505
BIOCARTA_FCER1_PATHWAY	-0.0528586	0.279758	0.915368	35	0.3506
ST_P38_MAPK_PATHWAY	0.0398056	0.409117	0.937592	36	0.3506
REACTOME_MRNA_DECAY_BY_3_TO_5_EXORIBONUCLEASE	0.0947786	0.276544	0.915368	11	0.3517
PID_P73PATHWAY	0.027879	0.402084	0.937592	76	0.352
PID_S1P_S1P2_PATHWAY	0.057793	0.337709	0.923242	23	0.3529
PID_ERBB2_ERBB3_PATHWAY	-0.0632784	0.147066	0.818169	44	0.3531
KEGG_OLFACTORY_TRANSDUCTION	0.0806442	1.0237e-07	1.4435e-05	381	0.3537
REACTOME_RNA_POL_III_CHAIN_ELONGATION	-0.0608976	0.414376	0.937592	15	0.3547
REACTOME_THE_NLRP3_INFLAMMASOME	0.0846175	0.331319	0.923242	11	0.3547
KEGG_T_CELL_RECEPTOR_SIGNALING_PATHWAY	-0.0249552	0.383383	0.935602	103	0.3553
REACTOME_SHC1_EVENTS_IN_EGFR_SIGNALING	-0.0621622	0.404751	0.937592	15	0.3568
REACTOME_PKA_MEDIATED_PHOSPHORYLATION_OF_CREB	0.0572515	0.41404	0.937592	17	0.3574
REACTOME_RESOLUTION_OF_AP_SITES_VIA_THE_MULTIPLE_NUCLEOTIDE_PATCH_REPLACEMENT_PATHWAY	-0.0790113	0.259637	0.915368	17	0.3575
PID_THROMBIN_PAR4_PATHWAY	0.0690239	0.389039	0.937592	13	0.3576
REACTOME_SCF_BETA_TRCP_MEDIATED_DEGRADATION_OF_EMI1	0.0418437	0.332252	0.923242	45	0.3577
REACTOME_CASPASE_MEDIATED_CLEAVAGE_OF_CYTOSKELETAL_PROTEINS	0.0903561	0.278631	0.915368	12	0.3593
REACTOME_RECYCLING_OF_BILE_ACIDS_AND_SALTS	-0.163251	0.0739198	0.676393	10	0.3599
BIOCARTA_ATM_PATHWAY	-0.065228	0.325262	0.921333	19	0.3618
REACTOME_APC_C_CDC20_MEDIATED_DEGRADATION_OF_CYCLIN_B	-0.0904061	0.210794	0.86521	16	0.3622
REACTOME_ANTIVIRAL_MECHANISM_BY_IFN_STIMULATED_GENES	-0.0459824	0.215236	0.86521	61	0.3627
REACTOME_MRNA_SPLICING_MINOR_PATHWAY	-0.0706993	0.18062	0.850117	30	0.3634
REACTOME_SYNTHESIS_OF_PIPS_AT_THE_GOLGI_MEMBRANE	-0.0716629	0.3368	0.923242	15	0.3635
KEGG_BASE_EXCISION_REPAIR	-0.0708853	0.159241	0.829379	33	0.3643
PID_ERBB_NETWORK_PATHWAY	0.0526696	0.480227	0.945538	15	0.3652
REACTOME_N_GLYCAN_ANTENNAE_ELONGATION_IN_THE_MEDIAL_TRANS_GOLGI	-0.0691774	0.309867	0.919645	18	0.3654
KEGG_CITRATE_CYCLE_TCA_CYCLE	0.0593446	0.261088	0.915368	30	0.3655
PID_S1P_META_PATHWAY	0.0470548	0.455695	0.937592	21	0.3665
KEGG_PRION_DISEASES	0.0497479	0.309032	0.919645	35	0.3666
BIOCARTA_ACH_PATHWAY	0.066088	0.360308	0.923242	16	0.367
PID_INTEGRIN_CS_PATHWAY	-0.0789046	0.164103	0.832507	26	0.3671
REACTOME_INNATE_IMMUNE_SYSTEM	0.0442819	0.0157346	0.327133	256	0.3674
REACTOME_THE_ROLE_OF_NEF_IN_HIV1_REPLICATION_AND_DISEASE_PATHOGENESIS	-0.0495996	0.410629	0.937592	23	0.3685
REACTOME_DESTABILIZATION_OF_MRNA_BY_AUF1_HNRNP_D0	0.0398866	0.3501	0.923242	46	0.3686
REACTOME_TRAFFICKING_AND_PROCESSING_OF_ENDOSOMAL_TLR	0.0888983	0.307442	0.919645	11	0.3687
KEGG_GLYCOSAMINOGLYCAN_BIOSYNTHESIS_CHONDROITIN_SULFATE	0.065294	0.289421	0.915368	22	0.3693
REACTOME_JNK_C_JUN_KINASES_PHOSPHORYLATION_AND_ACTIVATION_MEDIATED_BY_ACTIVATED_HUMAN_TAK1	0.0573931	0.426948	0.937592	16	0.3696
REACTOME_PHOSPHOLIPID_METABOLISM	-0.0225657	0.295858	0.915368	183	0.3699
PID_P38_MKK3_6PATHWAY	0.049501	0.391997	0.937592	25	0.3716
BIOCARTA_TCYTOTOXIC_PATHWAY	0.133587	0.109209	0.776035	12	0.3721
REACTOME_FRS2_MEDIATED_CASCADE	-0.0595953	0.216523	0.86521	36	0.3748
REACTOME_SIGNALLING_TO_RAS	0.0468251	0.400129	0.937592	27	0.3756
REACTOME_MYD88_MAL_CASCADE_INITIATED_ON_PLASMA_MEMBRANE	-0.0294405	0.376244	0.934371	76	0.3757
REACTOME_PRE_NOTCH_PROCESSING_IN_GOLGI	0.041646	0.564307	0.947439	16	0.3764
BIOCARTA_AKAP13_PATHWAY	0.0650107	0.455449	0.937592	11	0.3772
BIOCARTA_TCR_PATHWAY	-0.0414376	0.359279	0.923242	41	0.3773
PID_ATM_PATHWAY	-0.106117	0.0444769	0.537535	30	0.378
PID_HIF1_TFPATHWAY	-0.0286159	0.429625	0.937592	64	0.3781
PID_MYC_REPRESS_PATHWAY	0.0298987	0.428014	0.937592	59	0.3782
REACTOME_SIGNALING_BY_NOTCH4	0.111471	0.181362	0.850117	12	0.3782
REACTOME_NUCLEOTIDE_LIKE_PURINERGIC_RECEPTORS	0.0964158	0.182017	0.850117	16	0.3787
REACTOME_SHC_RELATED_EVENTS	-0.0637437	0.363124	0.923242	17	0.3802
BIOCARTA_SPRY_PATHWAY	-0.05487	0.420547	0.937592	18	0.3822
REACTOME_SYNTHESIS_OF_PIPS_AT_THE_PLASMA_MEMBRANE	-0.0544901	0.302122	0.915368	30	0.3822
BIOCARTA_GATA3_PATHWAY	0.0504069	0.485351	0.947439	16	0.3827
REACTOME_ANTIGEN_PROCESSING_CROSS_PRESENTATION	0.0344984	0.33002	0.923242	67	0.3842
REACTOME_TERMINATION_OF_O_GLYCAN_BIOSYNTHESIS	0.101293	0.14842	0.818169	17	0.3847
PID_TCR_JNK_PATHWAY	0.0654961	0.396361	0.937592	14	0.385
REACTOME_BILE_SALT_AND_ORGANIC_ANION_SLC_TRANSPORTERS	0.0863974	0.321249	0.919645	11	0.3853
REACTOME_SIGNALING_BY_ERBB4	-0.0302794	0.341796	0.923242	83	0.3864
PID_ENDOTHELIN_PATHWAY	0.0381171	0.300372	0.915368	62	0.3867
REACTOME_REGULATION_OF_APOPTOSIS	0.032209	0.422589	0.937592	52	0.3894
BIOCARTA_THELPER_PATHWAY	0.133587	0.109209	0.776035	12	0.3895
REACTOME_RNA_POL_III_TRANSCRIPTION_TERMINATION	-0.0548626	0.433791	0.937592	17	0.3898
BIOCARTA_HIF_PATHWAY	-0.072832	0.345612	0.923242	14	0.3905
REACTOME_SIGNALLING_BY_NGF	0.0278995	0.180317	0.850117	197	0.3912
REACTOME_SIGNALING_BY_FGFR1_FUSION_MUTANTS	0.0613438	0.381471	0.934797	17	0.3921
BIOCARTA_VEGF_PATHWAY	-0.0358161	0.519853	0.947439	27	0.3924
REACTOME_NCAM_SIGNALING_FOR_NEURITE_OUT_GROWTH	0.040609	0.262349	0.915368	64	0.3948
BIOCARTA_DREAM_PATHWAY	0.0698613	0.365642	0.923242	14	0.3958
REACTOME_LOSS_OF_NLP_FROM_MITOTIC_CENTROSOMES	-0.0419683	0.287013	0.915368	54	0.3963
REACTOME_PYRIMIDINE_METABOLISM	0.0793459	0.188095	0.850117	23	0.3974
REACTOME_MITOCHONDRIAL_FATTY_ACID_BETA_OXIDATION	-0.0969881	0.226152	0.869663	13	0.3982
REACTOME_SPHINGOLIPID_METABOLISM	-0.0427865	0.245032	0.895721	62	0.3985
BIOCARTA_RANKL_PATHWAY	-0.101844	0.18723	0.850117	14	0.3987
ST_ERK1_ERK2_MAPK_PATHWAY	-0.0365107	0.475228	0.944162	32	0.3987
BIOCARTA_ARAP_PATHWAY	-0.0493479	0.481406	0.945672	17	0.4011
REACTOME_MEIOTIC_RECOMBINATION	-0.106333	0.0715853	0.66892	24	0.4023
REACTOME_TRANSCRIPTIONAL_REGULATION_OF_WHITE_ADIPOCYTE_DIFFERENTIATION	-0.0341984	0.320338	0.919645	71	0.403
ST_G_ALPHA_S_PATHWAY	-0.0529719	0.463419	0.937592	16	0.4034
REACTOME_TRANSCRIPTION	-0.047423	0.067329	0.647277	126	0.4034
REACTOME_P75_NTR_RECEPTOR_MEDIATED_SIGNALLING	0.0341109	0.318224	0.919645	72	0.4053
REACTOME_SIGNALLING_TO_ERKS	0.0415752	0.388609	0.937592	36	0.4065
REACTOME_RAF_MAP_KINASE_CASCADE	-0.0674018	0.460607	0.937592	10	0.40675
BIOCARTA_PPARA_PATHWAY	-0.0337627	0.378948	0.934371	57	0.4068
PID_ATR_PATHWAY	-0.0831105	0.0806158	0.695928	37	0.4069
REACTOME_PRESYNAPTIC_NICOTINIC_ACETYLCHOLINE_RECEPTORS	0.08638	0.30033	0.915368	12	0.4069
REACTOME_CA_DEPENDENT_EVENTS	0.0487711	0.399016	0.937592	25	0.4081
KEGG_ONE_CARBON_POOL_BY_FOLATE	-0.0512903	0.477734	0.944162	16	0.4096
KEGG_GALACTOSE_METABOLISM	-0.0562598	0.321156	0.919645	26	0.4098
REACTOME_SEMA3A_PAK_DEPENDENT_AXON_REPULSION	-0.0503652	0.529666	0.947439	13	0.4098
REACTOME_METABOLISM_OF_LIPIDS_AND_LIPOPROTEINS	-0.0262325	0.0610507	0.610027	450	0.4098
REACTOME_TRNA_AMINOACYLATION	-0.0939556	0.111382	0.776035	24	0.4117
REACTOME_TRAF6_MEDIATED_INDUCTION_OF_NFKB_AND_MAP_KINASES_UPON_TLR7_8_OR_9_ACTIVATION	-0.028929	0.403858	0.937592	70	0.4117
PID_FGF_PATHWAY	-0.0364905	0.350198	0.923242	55	0.4123
REACTOME_DOUBLE_STRAND_BREAK_REPAIR	-0.0664806	0.30368	0.915368	20	0.4123
REACTOME_COSTIMULATION_BY_THE_CD28_FAMILY	-0.0295724	0.42923	0.937592	60	0.4125
REACTOME_NRAGE_SIGNALS_DEATH_THROUGH_JNK	0.0478671	0.278202	0.915368	43	0.4135
REACTOME_SEMA4D_IN_SEMAPHORIN_SIGNALING	0.0388963	0.47665	0.944162	28	0.4148
BIOCARTA_TALL1_PATHWAY	-0.0591784	0.427675	0.937592	15	0.4178
KEGG_VALINE_LEUCINE_AND_ISOLEUCINE_DEGRADATION	-0.067557	0.125913	0.815117	43	0.418
KEGG_TOLL_LIKE_RECEPTOR_SIGNALING_PATHWAY	0.0378161	0.195205	0.854919	99	0.4183
PID_TRKR_PATHWAY	0.0349676	0.349927	0.923242	60	0.4185
REACTOME_CELL_CELL_COMMUNICATION	0.0275991	0.31504	0.919645	112	0.4202
REACTOME_GLUCAGON_TYPE_LIGAND_RECEPTORS	0.0363392	0.49135	0.947439	30	0.4204
KEGG_PEROXISOME	-0.0654834	0.0505544	0.56275	75	0.4218
PID_UPA_UPAR_PATHWAY	-0.0447867	0.321767	0.919645	41	0.4227
REACTOME_BMAL1_CLOCK_NPAS2_ACTIVATES_CIRCADIAN_EXPRESSION	-0.0420708	0.396467	0.937592	34	0.424
KEGG_ALANINE_ASPARTATE_AND_GLUTAMATE_METABOLISM	-0.0487227	0.356177	0.923242	30	0.4242
PID_TXA2PATHWAY	0.036321	0.361287	0.923242	53	0.4245
KEGG_FATTY_ACID_METABOLISM	-0.0759926	0.0888518	0.723171	42	0.4249
REACTOME_HORMONE_LIGAND_BINDING_RECEPTORS	-0.152843	0.0942925	0.726393	10	0.4253
KEGG_LYSOSOME	-0.0327206	0.227524	0.869663	115	0.4254
REACTOME_GRB2_EVENTS_IN_ERBB2_SIGNALING	-0.0373636	0.544367	0.947439	22	0.4258
REACTOME_CD28_CO_STIMULATION	-0.0560649	0.280499	0.915368	31	0.4269
REACTOME_G_PROTEIN_ACTIVATION	0.051137	0.376538	0.934371	25	0.4273
BIOCARTA_TID_PATHWAY	-0.0515152	0.437218	0.937592	19	0.4276
REACTOME_G2_M_CHECKPOINTS	-0.0890532	0.0488204	0.558136	41	0.4293
PID_FAS_PATHWAY	-0.0385212	0.424399	0.937592	36	0.431
BIOCARTA_CARDIACEGF_PATHWAY	-0.0456568	0.514799	0.947439	17	0.4324
REACTOME_SEMA4D_INDUCED_CELL_MIGRATION_AND_GROWTH_CONE_COLLAPSE	0.0461221	0.444212	0.937592	23	0.4325
REACTOME_INTERFERON_SIGNALING	0.0440122	0.0661197	0.64543	148	0.4338
PID_MYC_ACTIV_PATHWAY	-0.0385156	0.243974	0.894807	77	0.4345
REACTOME_EARLY_PHASE_OF_HIV_LIFE_CYCLE	0.074878	0.35009	0.923242	13	0.4353
BIOCARTA_ETS_PATHWAY	-0.0715959	0.293257	0.915368	18	0.4359
BIOCARTA_ARENRF2_PATHWAY	0.0672886	0.401073	0.937592	13	0.4363
REACTOME_PHOSPHORYLATION_OF_THE_APC_C	-0.0808122	0.263316	0.915368	16	0.4364
REACTOME_INTEGRIN_CELL_SURFACE_INTERACTIONS	-0.031795	0.333058	0.923242	78	0.437
REACTOME_AQUAPORIN_MEDIATED_TRANSPORT	0.0355087	0.400473	0.937592	47	0.4377
REACTOME_CONVERSION_FROM_APC_C_CDC20_TO_APC_C_CDH1_IN_LATE_ANAPHASE	-0.0669973	0.3692	0.924093	15	0.4381
REACTOME_GLUCURONIDATION	-0.0670897	0.324696	0.921333	18	0.4383
BIOCARTA_FAS_PATHWAY	0.034385	0.514946	0.947439	30	0.4391
BIOCARTA_SARS_PATHWAY	0.0631582	0.489319	0.947439	10	0.44
REACTOME_PROLACTIN_RECEPTOR_SIGNALING	-0.160215	0.0455703	0.545554	13	0.4407
PID_HDAC_CLASSII_PATHWAY	-0.0380785	0.463573	0.937592	31	0.4408
BIOCARTA_BAD_PATHWAY	0.0368643	0.51565	0.947439	26	0.4411
KEGG_CIRCADIAN_RHYTHM_MAMMAL	0.0837544	0.295937	0.915368	13	0.4415
REACTOME_MICRORNA_MIRNA_BIOGENESIS	-0.0600917	0.420579	0.937592	15	0.4426
BIOCARTA_ARF_PATHWAY	-0.0703745	0.315365	0.919645	17	0.4427
REACTOME_MITOCHONDRIAL_PROTEIN_IMPORT	-0.0327098	0.448487	0.937592	45	0.4438
REACTOME_CLASS_I_MHC_MEDIATED_ANTIGEN_PROCESSING_PRESENTATION	-0.0262718	0.187015	0.850117	216	0.4463
KEGG_VASCULAR_SMOOTH_MUSCLE_CONTRACTION	0.0426037	0.131204	0.815117	106	0.4474
REACTOME_TANDEM_PORE_DOMAIN_POTASSIUM_CHANNELS	0.0483589	0.562022	0.947439	12	0.4476
PID_IL3_PATHWAY	-0.0516261	0.353585	0.923242	27	0.4486
REACTOME_FORMATION_OF_INCISION_COMPLEX_IN_GG_NER	-0.0400221	0.546128	0.947439	19	0.4487
REACTOME_KERATAN_SULFATE_DEGRADATION	-0.0646446	0.457992	0.937592	11	0.4491
KEGG_FRUCTOSE_AND_MANNOSE_METABOLISM	0.0412763	0.426887	0.937592	31	0.4492
PID_IL5_PATHWAY	-0.0584259	0.4493	0.937592	14	0.4493
BIOCARTA_STRESS_PATHWAY	-0.0429927	0.475731	0.944162	23	0.4505
KEGG_PYRUVATE_METABOLISM	0.0733043	0.113676	0.776035	39	0.4512
REACTOME_AXON_GUIDANCE	0.0301864	0.116504	0.78498	232	0.4515
REACTOME_SHC_MEDIATED_CASCADE	-0.0512276	0.348588	0.923242	28	0.4529
REACTOME_PHOSPHORYLATION_OF_CD3_AND_TCR_ZETA_CHAINS	0.0992189	0.18357	0.850117	15	0.4536
KEGG_TASTE_TRANSDUCTION	0.044746	0.289373	0.915368	47	0.4549
REACTOME_REGULATION_OF_BETA_CELL_DEVELOPMENT	0.0387695	0.462834	0.937592	30	0.4549
KEGG_APOPTOSIS	0.0282576	0.372167	0.927859	84	0.455
REACTOME_N_GLYCAN_ANTENNAE_ELONGATION	-0.0605863	0.432712	0.937592	14	0.4552
BIOCARTA_CXCR4_PATHWAY	-0.0481931	0.414158	0.937592	24	0.4553
REACTOME_ENDOGENOUS_STEROLS	-0.10338	0.165863	0.835238	15	0.4568
REACTOME_TRAF3_DEPENDENT_IRF_ACTIVATION_PATHWAY	0.0591298	0.443856	0.937592	14	0.4573
BIOCARTA_RARRXR_PATHWAY	-0.0440078	0.555297	0.947439	15	0.4583
PID_WNT_NONCANONICAL_PATHWAY	-0.0368283	0.47838	0.944162	31	0.4592
REACTOME_CELL_CYCLE_MITOTIC	-0.0428828	0.0134602	0.299667	287	0.4593
REACTOME_ASSEMBLY_OF_THE_PRE_REPLICATIVE_COMPLEX	0.0295628	0.433223	0.937592	59	0.4594
REACTOME_PURINE_SALVAGE	0.0748875	0.350028	0.923242	13	0.4595
REACTOME_PI3K_CASCADE	-0.0324197	0.35646	0.923242	68	0.4611
REACTOME_RORA_ACTIVATES_CIRCADIAN_EXPRESSION	-0.045766	0.447737	0.937592	23	0.4626
REACTOME_PROSTACYCLIN_SIGNALLING_THROUGH_PROSTACYCLIN_RECEPTOR	0.0515577	0.475442	0.944162	16	0.4631
REACTOME_SIGNALING_BY_ILS	-0.0339763	0.235311	0.878686	103	0.4645
REACTOME_FORMATION_OF_TRANSCRIPTION_COUPLED_NER_TC_NER_REPAIR_COMPLEX	-0.0397532	0.500572	0.947439	24	0.4651
REACTOME_FGFR_LIGAND_BINDING_AND_ACTIVATION	-0.0555364	0.367548	0.923242	22	0.4667
REACTOME_AMINO_ACID_AND_OLIGOPEPTIDE_SLC_TRANSPORTERS	-0.0440826	0.286589	0.915368	49	0.4672
NABA_ECM_REGULATORS	-0.0250492	0.19182	0.854919	233	0.4674
BIOCARTA_NFAT_PATHWAY	-0.0384174	0.348216	0.923242	50	0.4678
REACTOME_ASSOCIATION_OF_TRIC_CCT_WITH_TARGET_PROTEINS_DURING_BIOSYNTHESIS	0.0387958	0.493897	0.947439	26	0.4684
REACTOME_ORC1_REMOVAL_FROM_CHROMATIN	0.0285199	0.445835	0.937592	60	0.4687
REACTOME_STRIATED_MUSCLE_CONTRACTION	0.109688	0.0487287	0.558136	27	0.4691
PID_IL2_PI3K_PATHWAY	0.0287557	0.5622	0.947439	34	0.4692
KEGG_GLYCOSAMINOGLYCAN_BIOSYNTHESIS_HEPARAN_SULFATE	0.0560689	0.322801	0.920528	26	0.4693
BIOCARTA_ERK5_PATHWAY	0.053597	0.444471	0.937592	17	0.4694
REACTOME_ACTIVATED_AMPK_STIMULATES_FATTY_ACID_OXIDATION_IN_MUSCLE	-0.0534782	0.43243	0.937592	18	0.4697
BIOCARTA_HCMV_PATHWAY	-0.0558005	0.439889	0.937592	16	0.4698
BIOCARTA_UCALPAIN_PATHWAY	0.0521709	0.456684	0.937592	17	0.4699
REACTOME_MYOGENESIS	-0.0441708	0.444969	0.937592	25	0.4701
KEGG_ETHER_LIPID_METABOLISM	0.0450917	0.393153	0.937592	30	0.4709
REACTOME_BIOSYNTHESIS_OF_THE_N_GLYCAN_PRECURSOR_DOLICHOL_LIPID_LINKED_OLIGOSACCHARIDE_LLO_AND_TRANSFER_TO_A_NASCENT_PROTEIN	-0.0503007	0.357379	0.923242	28	0.4713
REACTOME_ORGANIC_CATION_ANION_ZWITTERION_TRANSPORT	0.125639	0.116912	0.78498	13	0.4718
REACTOME_IL_RECEPTOR_SHC_SIGNALING	-0.0545002	0.327431	0.923242	27	0.4719
BIOCARTA_RB_PATHWAY	-0.0592845	0.459408	0.937592	13	0.4721
REACTOME_MHC_CLASS_II_ANTIGEN_PRESENTATION	-0.0478229	0.133251	0.815117	83	0.4724
KEGG_FC_EPSILON_RI_SIGNALING_PATHWAY	-0.0224443	0.494418	0.947439	78	0.4726
BIOCARTA_EIF2_PATHWAY	-0.0487045	0.576055	0.947439	11	0.4743
PID_CMYB_PATHWAY	0.0207261	0.520296	0.947439	81	0.4748
REACTOME_SHC_MEDIATED_SIGNALLING	-0.0536987	0.471692	0.944127	15	0.4751
BIOCARTA_IL7_PATHWAY	-0.0469917	0.502585	0.947439	17	0.4756
KEGG_AMYOTROPHIC_LATERAL_SCLEROSIS_ALS	0.0290313	0.478405	0.944162	50	0.476
REACTOME_EXTRACELLULAR_MATRIX_ORGANIZATION	0.0335758	0.294726	0.915368	82	0.477
SIG_IL4RECEPTOR_IN_B_LYPHOCYTES	-0.0429623	0.440126	0.937592	27	0.4786
BIOCARTA_MEF2D_PATHWAY	0.0575048	0.440859	0.937592	15	0.481
PID_AURORA_B_PATHWAY	-0.0525344	0.275976	0.915368	36	0.4813
REACTOME_TIE2_SIGNALING	-0.0860287	0.219685	0.86761	17	0.4816
BIOCARTA_RELA_PATHWAY	-0.0491983	0.509632	0.947439	15	0.4817
REACTOME_BIOLOGICAL_OXIDATIONS	-0.0421537	0.0901668	0.723171	137	0.4817
REACTOME_NUCLEOTIDE_EXCISION_REPAIR	-0.0317961	0.466257	0.939175	44	0.4823
REACTOME_DAG_AND_IP3_SIGNALING	0.0464067	0.404353	0.937592	27	0.4832
PID_LKB1_PATHWAY	0.0314007	0.461974	0.937592	46	0.4841
PID_ERBB4_PATHWAY	-0.0294495	0.535864	0.947439	37	0.4843
REACTOME_CIRCADIAN_REPRESSION_OF_EXPRESSION_BY_REV_ERBA	-0.0447016	0.46828	0.940951	22	0.4844
REACTOME_SHC1_EVENTS_IN_ERBB4_SIGNALING	-0.0412573	0.523263	0.947439	20	0.4845
BIOCARTA_CREB_PATHWAY	0.0469035	0.408183	0.937592	26	0.4864
SIG_PIP3_SIGNALING_IN_B_LYMPHOCYTES	0.0411194	0.39383	0.937592	36	0.4865
ST_FAS_SIGNALING_PATHWAY	-0.0282539	0.439066	0.937592	63	0.4867
KEGG_NATURAL_KILLER_CELL_MEDIATED_CYTOTOXICITY	0.0521287	0.0419092	0.527944	129	0.4888
BIOCARTA_ATRBRCA_PATHWAY	-0.0902773	0.162488	0.831443	20	0.4892
BIOCARTA_TOLL_PATHWAY	-0.0390512	0.418053	0.937592	36	0.4897
PID_RXR_VDR_PATHWAY	-0.049895	0.378942	0.934371	26	0.4904
BIOCARTA_DNAFRAGMENT_PATHWAY	0.0486991	0.593959	0.952805	10	0.491149
BIOCARTA_PS1_PATHWAY	-0.0452903	0.55755	0.947439	14	0.4919
REACTOME_SYNTHESIS_OF_SUBSTRATES_IN_N_GLYCAN_BIOSYTHESIS	0.0442411	0.566714	0.947439	14	0.4922
ST_MYOCYTE_AD_PATHWAY	-0.0417275	0.461838	0.937592	26	0.4924
REACTOME_POST_NMDA_RECEPTOR_ACTIVATION_EVENTS	0.0444044	0.400405	0.937592	30	0.4937
PID_GLYPICAN_1PATHWAY	-0.0345078	0.535216	0.947439	27	0.4942
REACTOME_METAL_ION_SLC_TRANSPORTERS	0.0349271	0.570925	0.947439	22	0.4946
REACTOME_PPARA_ACTIVATES_GENE_EXPRESSION	-0.0225204	0.435946	0.937592	101	0.495
PID_INSULIN_PATHWAY	0.0310671	0.4716	0.944127	45	0.4951
REACTOME_ACTIVATION_OF_BH3_ONLY_PROTEINS	0.0482344	0.532228	0.947439	14	0.4957
REACTOME_SIGNALING_BY_BMP	-0.0599108	0.342235	0.923242	21	0.4963
REACTOME_BASIGIN_INTERACTIONS	-0.0458995	0.436725	0.937592	24	0.4963
KEGG_AMINOACYL_TRNA_BIOSYNTHESIS	-0.10431	0.0905645	0.723171	22	0.4975
BIOCARTA_MYOSIN_PATHWAY	0.0524043	0.313102	0.919645	31	0.4977
KEGG_ENDOMETRIAL_CANCER	-0.0346484	0.388316	0.937592	52	0.4984
REACTOME_G_BETA_GAMMA_SIGNALLING_THROUGH_PLC_BETA	0.0435597	0.522535	0.947439	18	0.4987
BIOCARTA_AHSP_PATHWAY	0.047099	0.572255	0.947439	12	0.4992
REACTOME_ANTIGEN_ACTIVATES_B_CELL_RECEPTOR_LEADING_TO_GENERATION_OF_SECOND_MESSENGERS	-0.0324628	0.574548	0.947439	25	0.4994
REACTOME_ACTIVATION_OF_NMDA_RECEPTOR_UPON_GLUTAMATE_BINDING_AND_POSTSYNAPTIC_EVENTS	0.0411662	0.4067	0.937592	34	0.4996
BIOCARTA_NO2IL12_PATHWAY	0.0662348	0.344675	0.923242	17	0.501
REACTOME_THE_ACTIVATION_OF_ARYLSULFATASES	-0.0574575	0.509481	0.947439	11	0.5015
BIOCARTA_CTL_PATHWAY	0.114598	0.152692	0.819112	13	0.503
REACTOME_SYNTHESIS_SECRETION_AND_DEACYLATION_OF_GHRELIN	-0.0712125	0.339846	0.923242	15	0.505
REACTOME_NEGATIVE_REGULATION_OF_FGFR_SIGNALING	-0.0410397	0.415095	0.937592	33	0.5052
SA_B_CELL_RECEPTOR_COMPLEXES	-0.049667	0.400028	0.937592	24	0.5053
REACTOME_NEPHRIN_INTERACTIONS	-0.0443961	0.503154	0.947439	19	0.5058
KEGG_PROTEIN_EXPORT	-0.0569272	0.366812	0.923242	21	0.5062
BIOCARTA_LECTIN_PATHWAY	0.104737	0.209175	0.86286	12	0.5062
REACTOME_RNA_POL_I_RNA_POL_III_AND_MITOCHONDRIAL_TRANSCRIPTION	-0.0404907	0.295593	0.915368	56	0.507
PID_HEDGEHOG_GLI_PATHWAY	-0.0340606	0.429971	0.937592	45	0.5104
REACTOME_CHEMOKINE_RECEPTORS_BIND_CHEMOKINES	0.0449605	0.277101	0.915368	49	0.5107
BIOCARTA_SHH_PATHWAY	-0.0397551	0.582125	0.949591	16	0.5118
PID_FANCONI_PATHWAY	-0.0748259	0.102009	0.761469	40	0.5124
KEGG_PPAR_SIGNALING_PATHWAY	-0.0434129	0.216899	0.86521	68	0.5142
REACTOME_CELL_CYCLE	-0.0421871	0.00892604	0.244278	334	0.5149
REACTOME_ANTIGEN_PROCESSING_UBIQUITINATION_PROTEASOME_DEGRADATION	-0.0267449	0.219075	0.86761	180	0.5153
BIOCARTA_GCR_PATHWAY	0.0445657	0.550294	0.947439	15	0.5156
REACTOME_REGULATION_OF_AMPK_ACTIVITY_VIA_LKB1	0.0407525	0.597693	0.952805	14	0.5158
REACTOME_AUTODEGRADATION_OF_CDH1_BY_CDH1_APC_C	0.0272031	0.502348	0.947439	51	0.5158
REACTOME_SIGNALING_BY_NOTCH2	0.0878775	0.292029	0.915368	12	0.5163
PID_INTEGRIN4_PATHWAY	0.113135	0.193993	0.854919	11	0.5164
KEGG_ASTHMA	0.042136	0.440719	0.937592	28	0.518
REACTOME_HIV_INFECTION	-0.0256227	0.250859	0.899266	171	0.518
PID_ER_NONGENOMIC_PATHWAY	0.0280307	0.545249	0.947439	39	0.5195
WNT_SIGNALING	-0.0357841	0.255641	0.913062	85	0.5201
REACTOME_SYNTHESIS_OF_PA	0.0517254	0.371071	0.926948	25	0.5202
REACTOME_PURINE_CATABOLISM	0.091042	0.318941	0.919645	10	0.5202
BIOCARTA_HIVNEF_PATHWAY	0.0249266	0.519648	0.947439	56	0.5209
REACTOME_ACTIVATION_OF_ATR_IN_RESPONSE_TO_REPLICATION_STRESS	-0.073719	0.131703	0.815117	35	0.5212
REACTOME_IMMUNOREGULATORY_INTERACTIONS_BETWEEN_A_LYMPHOID_AND_A_NON_LYMPHOID_CELL	0.0685207	0.0716888	0.66892	58	0.5215
REACTOME_ADAPTIVE_IMMUNE_SYSTEM	-0.0161283	0.237501	0.878686	475	0.5215
PID_NOTCH_PATHWAY	-0.0252904	0.509863	0.947439	57	0.5244
PID_MET_PATHWAY	-0.0359428	0.270822	0.915368	79	0.5261
REACTOME_TRANSLOCATION_OF_ZAP_70_TO_IMMUNOLOGICAL_SYNAPSE	0.0632556	0.429891	0.937592	13	0.5261
ST_PHOSPHOINOSITIDE_3_KINASE_PATHWAY	-0.0303639	0.52892	0.947439	36	0.5269
REACTOME_INSULIN_RECEPTOR_SIGNALLING_CASCADE	-0.0257768	0.415603	0.937592	84	0.5282
KEGG_SYSTEMIC_LUPUS_ERYTHEMATOSUS	0.0395115	0.320658	0.919645	53	0.5284
BIOCARTA_P38MAPK_PATHWAY	0.0278676	0.563339	0.947439	36	0.5285
ST_ADRENERGIC	0.0279729	0.561866	0.947439	36	0.5286
REACTOME_SMAD2_SMAD3_SMAD4_HETEROTRIMER_REGULATES_TRANSCRIPTION	0.0337391	0.575696	0.947439	23	0.5288
PID_EPO_PATHWAY	-0.031687	0.523045	0.947439	34	0.5294
BIOCARTA_CELL2CELL_PATHWAY	-0.0508243	0.510444	0.947439	14	0.53
REACTOME_SIGNALING_BY_ROBO_RECEPTOR	-0.0346699	0.525841	0.947439	28	0.5309
NABA_BASEMENT_MEMBRANES	0.0552807	0.227022	0.869663	40	0.5311
BIOCARTA_ACTINY_PATHWAY	0.0472065	0.476514	0.944162	19	0.5312
KEGG_RENIN_ANGIOTENSIN_SYSTEM	0.0522912	0.455646	0.937592	17	0.5315
REACTOME_METABOLISM_OF_NUCLEOTIDES	0.0337329	0.340863	0.923242	67	0.5346
REACTOME_RAP1_SIGNALLING	-0.0495699	0.492626	0.947439	16	0.5346
PID_TCR_CALCIUM_PATHWAY	0.033956	0.541764	0.947439	27	0.5386
REACTOME_REMOVAL_OF_THE_FLAP_INTERMEDIATE_FROM_THE_C_STRAND	-0.0698798	0.444287	0.937592	10	0.539
BIOCARTA_IGF1MTOR_PATHWAY	-0.0485383	0.464166	0.937592	19	0.5403
REACTOME_A_TETRASACCHARIDE_LINKER_SEQUENCE_IS_REQUIRED_FOR_GAG_SYNTHESIS	-0.0559459	0.333319	0.923242	25	0.5415
REACTOME_METABOLISM_OF_NON_CODING_RNA	-0.0486955	0.281342	0.915368	41	0.5425
PID_LIS1_PATHWAY	0.0326792	0.564437	0.947439	26	0.543
REACTOME_SYNTHESIS_SECRETION_AND_INACTIVATION_OF_GIP	-0.0402683	0.615305	0.952805	13	0.5439
REACTOME_GAP_JUNCTION_TRAFFICKING	0.0367784	0.516629	0.947439	26	0.5442
REACTOME_LAGGING_STRAND_SYNTHESIS	-0.0438248	0.508663	0.947439	19	0.5443
BIOCARTA_CARM1_PATHWAY	0.0429427	0.592035	0.952805	13	0.546
REACTOME_INTRINSIC_PATHWAY	-0.0601366	0.390912	0.937592	17	0.5463
REACTOME_YAP1_AND_WWTR1_TAZ_STIMULATED_GENE_EXPRESSION	-0.0427557	0.487865	0.947439	22	0.5465
KEGG_RNA_DEGRADATION	-0.0528701	0.196719	0.854919	50	0.5468
REACTOME_POST_TRANSLATIONAL_MODIFICATION_SYNTHESIS_OF_GPI_ANCHORED_PROTEINS	-0.0450844	0.43561	0.937592	25	0.5469
PID_P53_REGULATION_PATHWAY	0.026001	0.513418	0.947439	53	0.5473
BIOCARTA_P53_PATHWAY	-0.0499806	0.489048	0.947439	16	0.5475
BIOCARTA_EGF_PATHWAY	0.0376498	0.468622	0.940951	31	0.5476
REACTOME_GENERATION_OF_SECOND_MESSENGER_MOLECULES	0.0481579	0.404971	0.937592	25	0.5482
PID_S1P_S1P3_PATHWAY	0.0312483	0.567483	0.947439	28	0.5501
PID_VEGFR1_PATHWAY	-0.0326434	0.564863	0.947439	26	0.5512
BIOCARTA_AGPCR_PATHWAY	0.0519426	0.533409	0.947439	12	0.5513
REACTOME_CELL_SURFACE_INTERACTIONS_AT_THE_VASCULAR_WALL	-0.0275875	0.38643	0.937592	83	0.552
REACTOME_ACTIVATION_OF_THE_PRE_REPLICATIVE_COMPLEX	-0.0430216	0.415238	0.937592	30	0.553
BIOCARTA_P53HYPOXIA_PATHWAY	-0.031997	0.603657	0.952805	22	0.5531
REACTOME_MITOTIC_M_M_G1_PHASES	-0.036059	0.125946	0.815117	153	0.5538
REACTOME_O_LINKED_GLYCOSYLATION_OF_MUCINS	-0.0277806	0.515178	0.947439	46	0.5561
KEGG_ACUTE_MYELOID_LEUKEMIA	-0.0353741	0.356618	0.923242	57	0.5563
PID_WNT_CANONICAL_PATHWAY	-0.029376	0.649469	0.952805	20	0.5564
REACTOME_ACTIVATION_OF_CHAPERONE_GENES_BY_XBP1S	-0.0245633	0.582336	0.949591	42	0.557
REACTOME_LIGAND_GATED_ION_CHANNEL_TRANSPORT	0.0372977	0.554336	0.947439	21	0.5573
BIOCARTA_VIP_PATHWAY	-0.0319585	0.596011	0.952805	23	0.5578
REACTOME_G0_AND_EARLY_G1	-0.0508433	0.398995	0.937592	23	0.5584
REACTOME_SIGNALING_BY_NOTCH3	0.0878775	0.292029	0.915368	12	0.5585
REACTOME_NOD1_2_SIGNALING_PATHWAY	0.0347386	0.52502	0.947439	28	0.5593
REACTOME_SYNTHESIS_OF_GLYCOSYLPHOSPHATIDYLINOSITOL_GPI	-0.0552697	0.444252	0.937592	16	0.5595
REACTOME_AMINE_COMPOUND_SLC_TRANSPORTERS	-0.0410309	0.460955	0.937592	27	0.5599
PID_FOXO_PATHWAY	-0.0309945	0.458323	0.937592	48	0.5609
REACTOME_COLLAGEN_FORMATION	0.0332574	0.403204	0.937592	53	0.5612
PID_NECTIN_PATHWAY	0.0261113	0.645195	0.952805	26	0.5615
BIOCARTA_41BB_PATHWAY	-0.0416667	0.552207	0.947439	17	0.5621
KEGG_PROGESTERONE_MEDIATED_OOCYTE_MATURATION	-0.0275439	0.38158	0.934797	85	0.5628
REACTOME_TRAFFICKING_OF_GLUR2_CONTAINING_AMPA_RECEPTORS	0.0488635	0.54201	0.947439	13	0.5636
REACTOME_REGULATION_OF_PYRUVATE_DEHYDROGENASE_PDH_COMPLEX	0.0477909	0.566625	0.947439	12	0.5639
KEGG_PANTOTHENATE_AND_COA_BIOSYNTHESIS	-0.046195	0.522548	0.947439	16	0.5641
KEGG_WNT_SIGNALING_PATHWAY	-0.0250103	0.302873	0.915368	144	0.5664
PID_HDAC_CLASSI_PATHWAY	-0.0208331	0.56831	0.947439	63	0.5665
REACTOME_INSULIN_RECEPTOR_RECYCLING	0.0377049	0.531663	0.947439	23	0.5668
BIOCARTA_SRCRPTP_PATHWAY	-0.0581672	0.504265	0.947439	11	0.5669
REACTOME_SYNTHESIS_OF_DNA	0.020561	0.513651	0.947439	85	0.5669
REACTOME_METABOLISM_OF_VITAMINS_AND_COFACTORS	-0.0302851	0.459611	0.937592	50	0.5674
ST_DIFFERENTIATION_PATHWAY_IN_PC12_CELLS	-0.0252185	0.558982	0.947439	45	0.5679
ST_GA12_PATHWAY	0.0343067	0.577785	0.947439	22	0.5696
PID_AVB3_OPN_PATHWAY	-0.0261562	0.62037	0.952805	30	0.5696
REACTOME_GLYCOPROTEIN_HORMONES	-0.0925087	0.288211	0.915368	11	0.5701
NABA_CORE_MATRISOME	-0.0175804	0.330476	0.923242	264	0.5703
REACTOME_CD28_DEPENDENT_VAV1_PATHWAY	-0.0578292	0.506746	0.947439	11	0.571076
PID_TAP63_PATHWAY	0.020184	0.615287	0.952805	52	0.5712
BIOCARTA_PDGF_PATHWAY	0.0379395	0.458124	0.937592	32	0.5715
BIOCARTA_CASPASE_PATHWAY	0.0465295	0.440199	0.937592	23	0.5735
KEGG_GRAFT_VERSUS_HOST_DISEASE	0.0450193	0.343954	0.923242	37	0.5739
REACTOME_TRANSCRIPTION_COUPLED_NER_TC_NER	-0.027248	0.55653	0.947439	39	0.5741
REACTOME_CHROMOSOME_MAINTENANCE	-0.0540512	0.113745	0.776035	72	0.5744
REACTOME_PLATELET_HOMEOSTASIS	0.0259647	0.456943	0.937592	69	0.5756
REACTOME_ACTIVATED_TLR4_SIGNALLING	-0.0162736	0.605181	0.952805	85	0.576
KEGG_ENDOCYTOSIS	0.00992885	0.654519	0.954536	173	0.578
BIOCARTA_TCRA_PATHWAY	0.0765968	0.379197	0.934371	11	0.5782
REACTOME_CYCLIN_E_ASSOCIATED_EVENTS_DURING_G1_S_TRANSITION_	0.0236266	0.545264	0.947439	55	0.5793
REACTOME_LIPOPROTEIN_METABOLISM	-0.0500855	0.368133	0.923242	27	0.5797
REACTOME_DNA_REPLICATION	-0.0333356	0.134086	0.815117	172	0.5834
PID_SMAD2_3NUCLEAR_PATHWAY	-0.0187648	0.562936	0.947439	80	0.5837
REACTOME_METABOLISM_OF_POLYAMINES	0.0394066	0.609846	0.952805	14	0.5842
REACTOME_CLEAVAGE_OF_GROWING_TRANSCRIPT_IN_THE_TERMINATION_REGION_	0.0314779	0.519791	0.947439	35	0.585
REACTOME_ADP_SIGNALLING_THROUGH_P2RY1	0.034195	0.570547	0.947439	23	0.5854
BIOCARTA_AMI_PATHWAY	0.0472522	0.464733	0.937592	20	0.586
SIG_CHEMOTAXIS	0.0353871	0.422755	0.937592	43	0.587
KEGG_COLORECTAL_CANCER	-0.0254364	0.496537	0.947439	60	0.5877
SA_MMP_CYTOKINE_CONNECTION	0.0740226	0.321132	0.919645	15	0.5881
KEGG_AXON_GUIDANCE	-0.0204588	0.433591	0.937592	124	0.5897
REACTOME_GENERIC_TRANSCRIPTION_PATHWAY	0.0388301	0.0173584	0.333755	326	0.5903
BIOCARTA_IL3_PATHWAY	-0.032668	0.661493	0.955318	15	0.5913
REACTOME_SYNTHESIS_OF_PE	0.037771	0.679256	0.957728	10	0.5916
PID_ERB_GENOMIC_PATHWAY	0.0385566	0.617578	0.952805	14	0.592
PID_KIT_PATHWAY	-0.0215744	0.591158	0.952805	52	0.5957
KEGG_ARGININE_AND_PROLINE_METABOLISM	-0.0257579	0.533507	0.947439	49	0.5959
KEGG_GLYCOSPHINGOLIPID_BIOSYNTHESIS_LACTO_AND_NEOLACTO_SERIES	-0.0265616	0.646005	0.952805	25	0.5965
REACTOME_NGF_SIGNALLING_VIA_TRKA_FROM_THE_PLASMA_MEMBRANE	0.0213781	0.411367	0.937592	125	0.5976
REACTOME_ION_TRANSPORT_BY_P_TYPE_ATPASES	-0.0339497	0.500204	0.947439	33	0.5981
REACTOME_INHIBITION_OF_INSULIN_SECRETION_BY_ADRENALINE_NORADRENALINE	0.0351608	0.559713	0.947439	23	0.5992
PID_NFAT_TFPATHWAY	-0.032595	0.450081	0.937592	45	0.5999
BIOCARTA_CTCF_PATHWAY	0.0294931	0.640106	0.952805	21	0.601
REACTOME_DEADENYLATION_DEPENDENT_MRNA_DECAY	-0.043126	0.364628	0.923242	37	0.6014
KEGG_AMINO_SUGAR_AND_NUCLEOTIDE_SUGAR_METABOLISM	0.0246433	0.581109	0.949591	42	0.6019
REACTOME_DIABETES_PATHWAYS	0.0175153	0.507738	0.947439	121	0.6038
BIOCARTA_TRKA_PATHWAY	0.0505174	0.5447	0.947439	12	0.6047
REACTOME_TRIGLYCERIDE_BIOSYNTHESIS	0.0600805	0.212806	0.86521	36	0.6047
REACTOME_SIGNALING_BY_CONSTITUTIVELY_ACTIVE_EGFR	-0.0346186	0.64265	0.952805	15	0.6052
REACTOME_DCC_MEDIATED_ATTRACTIVE_SIGNALING	0.0471473	0.556291	0.947439	13	0.6058
SA_G1_AND_S_PHASES	-0.0473189	0.586958	0.95013	11	0.6059
REACTOME_VITAMIN_B5_PANTOTHENATE_METABOLISM	0.039991	0.646148	0.952805	11	0.6063
REACTOME_NOTCH1_INTRACELLULAR_DOMAIN_REGULATES_TRANSCRIPTION	-0.0207924	0.645518	0.952805	41	0.6068
ST_INTERLEUKIN_4_PATHWAY	0.0246425	0.670011	0.957506	25	0.6076
REACTOME_SYNTHESIS_AND_INTERCONVERSION_OF_NUCLEOTIDE_DI_AND_TRIPHOSPHATES	-0.0401629	0.555474	0.947439	18	0.6078
REACTOME_HEPARAN_SULFATE_HEPARIN_HS_GAG_METABOLISM	-0.0275914	0.496268	0.947439	51	0.6088
REACTOME_TRAF6_MEDIATED_NFKB_ACTIVATION	-0.0290116	0.645576	0.952805	21	0.6093
PID_IL6_7_PATHWAY	0.0183839	0.670118	0.957506	45	0.6095
REACTOME_PERK_REGULATED_GENE_EXPRESSION	0.0308337	0.586633	0.95013	26	0.6096
BIOCARTA_MAL_PATHWAY	-0.0355534	0.601732	0.952805	18	0.6109
REACTOME_P2Y_RECEPTORS	0.0494846	0.552955	0.947439	12	0.6123
KEGG_PORPHYRIN_AND_CHLOROPHYLL_METABOLISM	-0.0326858	0.480593	0.945538	39	0.6127
BIOCARTA_INTEGRIN_PATHWAY	-0.0285407	0.548524	0.947439	37	0.6133
KEGG_BASAL_CELL_CARCINOMA	-0.0303955	0.436472	0.937592	55	0.6148
BIOCARTA_IL12_PATHWAY	0.039412	0.542011	0.947439	20	0.6153
BIOCARTA_PYK2_PATHWAY	-0.0434831	0.452089	0.937592	25	0.6168
KEGG_RENAL_CELL_CARCINOMA	-0.0219283	0.541917	0.947439	65	0.6181
KEGG_GLYCOSYLPHOSPHATIDYLINOSITOL_GPI_ANCHOR_BIOSYNTHESIS	-0.030729	0.602589	0.952805	24	0.6184
REACTOME_OPIOID_SIGNALLING	0.023804	0.495248	0.947439	69	0.6185
REACTOME_RECYCLING_PATHWAY_OF_L1	0.0329405	0.584766	0.95013	23	0.6191
REACTOME_GLYCOLYSIS	0.034434	0.55154	0.947439	25	0.6199
PID_PI3K_PLC_TRK_PATHWAY	-0.0252849	0.600048	0.952805	36	0.62
REACTOME_SIGNALING_BY_TGF_BETA_RECEPTOR_COMPLEX	0.0189679	0.627249	0.952805	55	0.6202
REACTOME_SYNTHESIS_OF_PIPS_AT_THE_EARLY_ENDOSOME_MEMBRANE	-0.050062	0.583673	0.949591	10	0.6212
PID_A6B1_A6B4_INTEGRIN_PATHWAY	0.0239604	0.574591	0.947439	46	0.6217
REACTOME_DEADENYLATION_OF_MRNA	-0.0337182	0.640699	0.952805	16	0.6249
PID_FOXM1_PATHWAY	-0.0436306	0.352659	0.923242	38	0.6257
REACTOME_EGFR_DOWNREGULATION	-0.0257288	0.690578	0.957728	20	0.6266
BIOCARTA_MCM_PATHWAY	-0.0351417	0.616115	0.952805	17	0.6281
PID_CIRCADIAN_PATHWAY	-0.029924	0.688365	0.957728	15	0.6288
PID_NFKAPPAB_CANONICAL_PATHWAY	-0.0250426	0.684512	0.957728	22	0.63
BIOCARTA_RHO_PATHWAY	0.0344292	0.521473	0.947439	29	0.6303
REACTOME_ADHERENS_JUNCTIONS_INTERACTIONS	0.0305233	0.61262	0.952805	23	0.6304
REACTOME_PEPTIDE_HORMONE_BIOSYNTHESIS	-0.0757313	0.344626	0.923242	13	0.6308
KEGG_GLUTATHIONE_METABOLISM	-0.0220274	0.601973	0.952805	47	0.6316
KEGG_CELL_CYCLE	-0.0292869	0.266129	0.915368	122	0.6324
REACTOME_LATENT_INFECTION_OF_HOMO_SAPIENS_WITH_MYCOBACTERIUM_TUBERCULOSIS	0.0381306	0.462961	0.937592	31	0.6328
BIOCARTA_BARRESTIN_SRC_PATHWAY	-0.0338858	0.660804	0.955318	14	0.6333
PID_AMB2_NEUTROPHILS_PATHWAY	-0.021367	0.644732	0.952805	39	0.6335
PID_INTEGRIN1_PATHWAY	0.0278124	0.435709	0.937592	66	0.6339
PID_AVB3_INTEGRIN_PATHWAY	0.0212955	0.533203	0.947439	72	0.6343
PID_ECADHERIN_KERATINOCYTE_PATHWAY	-0.0284016	0.668415	0.957506	19	0.6346
REACTOME_GABA_A_RECEPTOR_ACTIVATION	0.0411606	0.621638	0.952805	12	0.6355
PID_NEPHRIN_NEPH1_PATHWAY	-0.0273092	0.605043	0.952805	30	0.6363
NABA_ECM_AFFILIATED	0.020988	0.359668	0.923242	162	0.6366
REACTOME_PROCESSIVE_SYNTHESIS_ON_THE_LAGGING_STRAND	-0.032511	0.663019	0.955318	15	0.6368
REACTOME_DARPP_32_EVENTS	-0.0388045	0.558406	0.947439	19	0.6374
REACTOME_PLATELET_ADHESION_TO_EXPOSED_COLLAGEN	-0.0464122	0.57787	0.947439	12	0.6382
BIOCARTA_EPONFKB_PATHWAY	-0.047916	0.582248	0.949591	11	0.6386
REACTOME_AKT_PHOSPHORYLATES_TARGETS_IN_THE_CYTOSOL	0.039608	0.649309	0.952805	11	0.639
REACTOME_P75NTR_SIGNALS_VIA_NFKB	-0.0277797	0.749782	0.97618	11	0.6398
REACTOME_MRNA_3_END_PROCESSING	0.0294353	0.577239	0.947439	30	0.6399
REACTOME_LYSOSOME_VESICLE_BIOGENESIS	0.0244325	0.70542	0.963593	20	0.6402
SIG_CD40PATHWAYMAP	0.0222535	0.653776	0.954536	34	0.6407
PID_CXCR4_PATHWAY	-0.0147079	0.61796	0.952805	97	0.6421
REACTOME_ROLE_OF_DCC_IN_REGULATING_APOPTOSIS	-0.0383162	0.674889	0.957728	10	0.6428
KEGG_GLYCEROPHOSPHOLIPID_METABOLISM	0.0217727	0.529836	0.947439	70	0.6429
PID_TOLL_ENDOGENOUS_PATHWAY	-0.0353187	0.54954	0.947439	24	0.6449
KEGG_CHEMOKINE_SIGNALING_PATHWAY	0.00956384	0.660313	0.955318	180	0.6464
BIOCARTA_DEATH_PATHWAY	0.0246362	0.62996	0.952805	32	0.6468
KEGG_GLYOXYLATE_AND_DICARBOXYLATE_METABOLISM	-0.0308122	0.669746	0.957506	16	0.6484
BIOCARTA_MITOCHONDRIA_PATHWAY	-0.0264061	0.675499	0.957728	21	0.6489
BIOCARTA_EPHA4_PATHWAY	-0.0284661	0.755331	0.977079	10	0.649324
REACTOME_N_GLYCAN_TRIMMING_IN_THE_ER_AND_CALNEXIN_CALRETICULIN_CYCLE	-0.0320068	0.689585	0.957728	13	0.6502
REACTOME_PLATELET_AGGREGATION_PLUG_FORMATION	-0.0223983	0.642309	0.952805	36	0.6502
KEGG_ALPHA_LINOLENIC_ACID_METABOLISM	0.0441708	0.505322	0.947439	19	0.6516
REACTOME_ALPHA_LINOLENIC_ACID_ALA_METABOLISM	0.0858229	0.324478	0.921333	11	0.6516
REACTOME_IRON_UPTAKE_AND_TRANSPORT	0.0274493	0.5746	0.947439	35	0.6517
KEGG_NUCLEOTIDE_EXCISION_REPAIR	-0.0197504	0.658333	0.955318	42	0.6536
PID_TCR_RAS_PATHWAY	0.0377242	0.62519	0.952805	14	0.6542
REACTOME_INTRINSIC_PATHWAY_FOR_APOPTOSIS	0.0257107	0.644088	0.952805	27	0.6547
REACTOME_TRANSPORT_OF_INORGANIC_CATIONS_ANIONS_AND_AMINO_ACIDS_OLIGOPEPTIDES	-0.020152	0.505592	0.947439	92	0.655
REACTOME_ERKS_ARE_INACTIVATED	-0.0383519	0.659718	0.955318	11	0.6557
KEGG_BIOSYNTHESIS_OF_UNSATURATED_FATTY_ACIDS	-0.0432608	0.50329	0.947439	20	0.6558
REACTOME_SIGNALING_BY_NOTCH	0.017837	0.555699	0.947439	92	0.6562
REACTOME_MEIOSIS	-0.0506495	0.211679	0.86521	51	0.6565
KEGG_PROSTATE_CANCER	-0.0248406	0.422109	0.937592	88	0.6578
BIOCARTA_TGFB_PATHWAY	-0.0288749	0.663227	0.955318	19	0.6587
BIOCARTA_INSULIN_PATHWAY	-0.0344702	0.575973	0.947439	22	0.6597
SIG_REGULATION_OF_THE_ACTIN_CYTOSKELETON_BY_RHO_GTPASES	0.032176	0.529199	0.947439	32	0.66
BIOCARTA_AKT_PATHWAY	-0.0311149	0.621829	0.952805	21	0.6601
KEGG_PYRIMIDINE_METABOLISM	0.0178314	0.557955	0.947439	91	0.6602
BIOCARTA_CDK5_PATHWAY	-0.0337389	0.698503	0.960723	11	0.662099
REACTOME_TRANSPORT_OF_ORGANIC_ANIONS	-0.0410499	0.637443	0.952805	11	0.6627
REACTOME_PI_3K_CASCADE	-0.0251631	0.527082	0.947439	53	0.6639
ST_STAT3_PATHWAY	0.0354286	0.684198	0.957728	11	0.6644
REACTOME_DOWNSTREAM_SIGNALING_EVENTS_OF_B_CELL_RECEPTOR_BCR	0.0159682	0.60786	0.952805	87	0.6648
REACTOME_THROMBIN_SIGNALLING_THROUGH_PROTEINASE_ACTIVATED_RECEPTORS_PARS	0.0224465	0.670782	0.957506	30	0.6656
BIOCARTA_KERATINOCYTE_PATHWAY	-0.0183691	0.677315	0.957728	43	0.6669
PID_ANGIOPOIETIN_RECEPTOR_PATHWAY	-0.0208094	0.611375	0.952805	50	0.6669
REACTOME_THROMBOXANE_SIGNALLING_THROUGH_TP_RECEPTOR	0.0257355	0.683286	0.957728	21	0.6673
REACTOME_GLUTATHIONE_CONJUGATION	-0.0299459	0.619358	0.952805	23	0.6673
REACTOME_M_G1_TRANSITION	0.0161185	0.632589	0.952805	74	0.6677
REACTOME_ERK_MAPK_TARGETS	0.0311159	0.630219	0.952805	20	0.668
BIOCARTA_HER2_PATHWAY	0.024958	0.68552	0.957728	22	0.6686
REACTOME_NUCLEAR_EVENTS_KINASE_AND_TRANSCRIPTION_FACTOR_ACTIVATION	0.0292445	0.627588	0.952805	23	0.669
REACTOME_CELL_CYCLE_CHECKPOINTS	-0.0245797	0.38832	0.937592	104	0.6695
REACTOME_COMPLEMENT_CASCADE	0.0693359	0.196689	0.854919	29	0.6699
BIOCARTA_DC_PATHWAY	0.0520959	0.39797	0.937592	22	0.6708
KEGG_SPHINGOLIPID_METABOLISM	-0.026445	0.583425	0.949591	36	0.6711
REACTOME_DEGRADATION_OF_THE_EXTRACELLULAR_MATRIX	0.0337141	0.530162	0.947439	29	0.6721
KEGG_GLYCOSPHINGOLIPID_BIOSYNTHESIS_GLOBO_SERIES	0.0307558	0.690431	0.957728	14	0.6731
REACTOME_PTM_GAMMA_CARBOXYLATION_HYPUSINE_FORMATION_AND_ARYLSULFATASE_ACTIVATION	-0.0241664	0.682186	0.957728	24	0.676
PID_IL12_2PATHWAY	0.0218818	0.55536	0.947439	61	0.6763
BIOCARTA_NFKB_PATHWAY	-0.0282632	0.646544	0.952805	22	0.6764
REACTOME_TRANSPORT_OF_VITAMINS_NUCLEOSIDES_AND_RELATED_MOLECULES	-0.0247886	0.63325	0.952805	31	0.6766
PID_MTOR_4PATHWAY	-0.019032	0.591009	0.952805	67	0.6779
REACTOME_L1CAM_INTERACTIONS	-0.0168784	0.602834	0.952805	80	0.678
REACTOME_DEVELOPMENTAL_BIOLOGY	0.0140095	0.360017	0.923242	373	0.6785
PID_S1P_S1P1_PATHWAY	-0.0330914	0.608662	0.952805	20	0.6788
PID_P38_ALPHA_BETA_PATHWAY	-0.0267957	0.617823	0.952805	29	0.6791
REACTOME_NEGATIVE_REGULATORS_OF_RIG_I_MDA5_SIGNALING	0.0228024	0.687613	0.957728	26	0.6802
REACTOME_GLUCOSE_TRANSPORT	-0.0272271	0.572341	0.947439	36	0.6811
KEGG_INOSITOL_PHOSPHATE_METABOLISM	0.0136934	0.7283	0.970229	54	0.6812
REACTOME_NEF_MEDIATES_DOWN_MODULATION_OF_CELL_SURFACE_RECEPTORS_BY_RECRUITING_THEM_TO_CLATHRIN_ADAPTERS	-0.0278751	0.699614	0.960833	16	0.682
REACTOME_INTERACTION_BETWEEN_L1_AND_ANKYRINS	0.0552966	0.380698	0.934797	21	0.6823
KEGG_REGULATION_OF_ACTIN_CYTOSKELETON	0.0123171	0.547414	0.947439	204	0.6825
KEGG_GLYCOSAMINOGLYCAN_DEGRADATION	-0.0250473	0.691315	0.957728	21	0.6835
REACTOME_CHONDROITIN_SULFATE_BIOSYNTHESIS	0.0247163	0.709337	0.963757	19	0.6838
ST_T_CELL_SIGNAL_TRANSDUCTION	-0.0167157	0.704932	0.963593	43	0.6842
REACTOME_MAP_KINASE_ACTIVATION_IN_TLR_CASCADE	0.0187766	0.656614	0.954536	47	0.6847
REACTOME_NEUROTRANSMITTER_RELEASE_CYCLE	0.0209226	0.682422	0.957728	32	0.6849
REACTOME_REGULATION_OF_IFNG_SIGNALING	-0.0320306	0.689366	0.957728	13	0.6859
KEGG_NOD_LIKE_RECEPTOR_SIGNALING_PATHWAY	0.0147519	0.693331	0.957843	60	0.6868
KEGG_O_GLYCAN_BIOSYNTHESIS	-0.0219935	0.703703	0.963593	25	0.6871
KEGG_DRUG_METABOLISM_OTHER_ENZYMES	0.0381573	0.35632	0.923242	49	0.6878
PID_NETRIN_PATHWAY	-0.0252414	0.627056	0.952805	31	0.6884
REACTOME_NETRIN1_SIGNALING	0.0308646	0.522148	0.947439	36	0.6921
KEGG_PURINE_METABOLISM	0.0121611	0.617595	0.952805	143	0.6925
PID_IL2_1PATHWAY	-0.0189995	0.629805	0.952805	54	0.6931
KEGG_PENTOSE_AND_GLUCURONATE_INTERCONVERSIONS	-0.0329903	0.553318	0.947439	27	0.6944
BIOCARTA_FIBRINOLYSIS_PATHWAY	-0.0468873	0.573984	0.947439	12	0.6944
REACTOME_GLYCOSPHINGOLIPID_METABOLISM	-0.0249879	0.604337	0.952805	36	0.6946
REACTOME_ACYL_CHAIN_REMODELLING_OF_PS	0.0281216	0.715739	0.966248	14	0.6946
KEGG_TYPE_II_DIABETES_MELLITUS	0.0185168	0.664448	0.955992	46	0.6947
PID_IL2_STAT5_PATHWAY	0.0198071	0.707593	0.963757	30	0.6962
BIOCARTA_P35ALZHEIMERS_PATHWAY	-0.0347603	0.703559	0.963593	10	0.696456
KEGG_ECM_RECEPTOR_INTERACTION	0.0256919	0.41714	0.937592	84	0.6966
KEGG_GLYCOSAMINOGLYCAN_BIOSYNTHESIS_KERATAN_SULFATE	-0.0325665	0.67323	0.957728	14	0.697
REACTOME_IMMUNE_SYSTEM	0.00722154	0.490499	0.947439	849	0.6982
REACTOME_CREB_PHOSPHORYLATION_THROUGH_THE_ACTIVATION_OF_RAS	0.0266357	0.651756	0.953955	24	0.6986
PID_HIV_NEF_PATHWAY	-0.016908	0.733266	0.970611	34	0.6998
SA_PROGRAMMED_CELL_DEATH	0.0293975	0.724474	0.969786	12	0.7002
BIOCARTA_IL22BP_PATHWAY	0.032149	0.65632	0.954536	16	0.7007
PID_LPA4_PATHWAY	0.0347384	0.6415	0.952805	15	0.7014
PID_ILK_PATHWAY	0.0169598	0.694329	0.957843	45	0.7017
REACTOME_GRB2_SOS_PROVIDES_LINKAGE_TO_MAPK_SIGNALING_FOR_INTERGRINS_	-0.0240144	0.747553	0.97618	15	0.7024
REACTOME_INTERFERON_GAMMA_SIGNALING	0.0283764	0.451907	0.937592	59	0.7036
KEGG_CELL_ADHESION_MOLECULES_CAMS	0.0172527	0.502381	0.947439	128	0.7038
PID_RAC1_PATHWAY	0.0180268	0.656666	0.954536	51	0.7039
REACTOME_REGULATION_OF_KIT_SIGNALING	-0.0215437	0.765547	0.978977	16	0.704
REACTOME_TRIF_MEDIATED_TLR3_SIGNALING	-0.0119949	0.734851	0.971382	67	0.7054
KEGG_LEUKOCYTE_TRANSENDOTHELIAL_MIGRATION	0.0123697	0.651069	0.953955	113	0.7064
REACTOME_RAS_ACTIVATION_UOPN_CA2_INFUX_THROUGH_NMDA_RECEPTOR	0.0336955	0.662592	0.955318	14	0.7083
BIOCARTA_GLYCOLYSIS_PATHWAY	0.041742	0.647707	0.952805	10	0.7085
BIOCARTA_IGF1R_PATHWAY	0.0222598	0.711935	0.96508	23	0.7085
KEGG_SPLICEOSOME	-0.0228243	0.418732	0.937592	106	0.7087
REACTOME_SYNTHESIS_OF_BILE_ACIDS_AND_BILE_SALTS_VIA_7ALPHA_HYDROXYCHOLESTEROL	0.0674725	0.365814	0.923242	15	0.7096
REACTOME_REGULATION_OF_COMPLEMENT_CASCADE	0.0800265	0.317957	0.919645	13	0.7099
PID_HES_HEY_PATHWAY	-0.0228947	0.587748	0.95013	47	0.7116
REACTOME_REGULATED_PROTEOLYSIS_OF_P75NTR	0.0314335	0.730769	0.970229	10	0.712385
REACTOME_ACTIVATED_NOTCH1_TRANSMITS_SIGNAL_TO_THE_NUCLEUS	0.03007	0.617907	0.952805	23	0.7124
KEGG_ABC_TRANSPORTERS	0.0311995	0.474665	0.944162	44	0.7134
PID_FAK_PATHWAY	-0.0164747	0.66769	0.957506	57	0.7135
REACTOME_FGFR2C_LIGAND_BINDING_AND_ACTIVATION	-0.0269912	0.746216	0.97618	12	0.7148
NABA_PROTEOGLYCANS	-0.0157074	0.751558	0.97618	34	0.717
PID_WNT_SIGNALING_PATHWAY	-0.0227732	0.676905	0.957728	28	0.7178
PID_HNF3A_PATHWAY	0.0116497	0.799045	0.987305	40	0.719
KEGG_OTHER_GLYCAN_DEGRADATION	-0.0462996	0.521607	0.947439	16	0.7197
BIOCARTA_NOS1_PATHWAY	0.033577	0.63191	0.952805	17	0.7198
REACTOME_SYNTHESIS_OF_BILE_ACIDS_AND_BILE_SALTS	0.0491944	0.458148	0.937592	19	0.7211
KEGG_NON_HOMOLOGOUS_END_JOINING	0.0437219	0.600112	0.952805	12	0.7215
BIOCARTA_CCR5_PATHWAY	0.0259523	0.73682	0.97297	14	0.723
REACTOME_CHYLOMICRON_MEDIATED_LIPID_TRANSPORT	-0.0359346	0.618907	0.952805	16	0.7246
REACTOME_DOWNSTREAM_SIGNAL_TRANSDUCTION	0.0144443	0.644428	0.952805	86	0.725
REACTOME_SIGNALING_BY_FGFR	-0.0152731	0.599054	0.952805	100	0.7251
REACTOME_UNFOLDED_PROTEIN_RESPONSE	0.0141006	0.677831	0.957728	73	0.726
KEGG_GNRH_SIGNALING_PATHWAY	0.0157418	0.595365	0.952805	96	0.7261
PID_ERBB1_RECEPTOR_PROXIMAL_PATHWAY	-0.0180995	0.711306	0.96508	35	0.7262
REACTOME_COMMON_PATHWAY	0.0399378	0.605035	0.952805	14	0.7269
REACTOME_ACYL_CHAIN_REMODELLING_OF_PC	0.0299864	0.634522	0.952805	21	0.7274
SIG_PIP3_SIGNALING_IN_CARDIAC_MYOCTES	-0.0129769	0.718142	0.967433	65	0.7279
REACTOME_FORMATION_OF_FIBRIN_CLOT_CLOTTING_CASCADE	-0.0351131	0.492293	0.947439	32	0.7281
REACTOME_CDT1_ASSOCIATION_WITH_THE_CDC6_ORC_ORIGIN_COMPLEX	0.0153144	0.708449	0.963757	50	0.729
REACTOME_TCR_SIGNALING	0.0152388	0.712593	0.96508	49	0.7298
REACTOME_ACTIVATION_OF_NF_KAPPAB_IN_B_CELLS	0.0131688	0.731469	0.970229	57	0.7302
BIOCARTA_IL4_PATHWAY	0.0341895	0.694677	0.957843	11	0.7319
REACTOME_ACTIVATION_OF_THE_AP1_FAMILY_OF_TRANSCRIPTION_FACTORS	-0.0334097	0.714562	0.965686	10	0.732583
BIOCARTA_RANMS_PATHWAY	-0.0638335	0.484687	0.947439	10	0.734041
BIOCARTA_NGF_PATHWAY	-0.0250183	0.713426	0.965178	18	0.7347
REACTOME_KINESINS	-0.0588101	0.319009	0.919645	24	0.7359
BIOCARTA_IL5_PATHWAY	0.0357948	0.695172	0.957843	10	0.7361
REACTOME_CGMP_EFFECTS	-0.0221037	0.745579	0.97618	18	0.7363
REACTOME_GLOBAL_GENOMIC_NER_GG_NER	-0.016103	0.756586	0.977706	31	0.738
PID_AR_NONGENOMIC_PATHWAY	0.0175527	0.739588	0.97483	30	0.7384
BIOCARTA_RAS_PATHWAY	-0.0180205	0.769995	0.980064	22	0.7413
BIOCARTA_LEPTIN_PATHWAY	-0.0260674	0.764735	0.978977	11	0.7422
REACTOME_GLUCAGON_SIGNALING_IN_METABOLIC_REGULATION	0.0167785	0.750684	0.97618	30	0.7434
KEGG_TYPE_I_DIABETES_MELLITUS	0.0218481	0.628845	0.952805	41	0.7451
PID_HNF3B_PATHWAY	0.0148305	0.731112	0.970229	45	0.7453
REACTOME_CYTOCHROME_P450_ARRANGED_BY_SUBSTRATE_TYPE	0.025409	0.534978	0.947439	50	0.7474
REACTOME_SLC_MEDIATED_TRANSMEMBRANE_TRANSPORT	-0.0115178	0.545096	0.947439	237	0.7479
REACTOME_ADVANCED_GLYCOSYLATION_ENDPRODUCT_RECEPTOR_SIGNALING	0.0191879	0.810758	0.987305	13	0.7492
BIOCARTA_CBL_PATHWAY	-0.0181534	0.820782	0.987305	13	0.7495
PID_INTEGRIN3_PATHWAY	0.0206242	0.644241	0.952805	42	0.7495
KEGG_STEROID_HORMONE_BIOSYNTHESIS	-0.0374793	0.337297	0.923242	55	0.7509
BIOCARTA_GH_PATHWAY	-0.0223674	0.682345	0.957728	28	0.7513
KEGG_LEISHMANIA_INFECTION	0.0122813	0.723054	0.969786	70	0.7514
REACTOME_FORMATION_OF_TUBULIN_FOLDING_INTERMEDIATES_BY_CCT_TRIC	0.0183848	0.776069	0.982865	20	0.7522
BIOCARTA_NKT_PATHWAY	0.0333393	0.534743	0.947439	29	0.754
REACTOME_SIGNALLING_TO_P38_VIA_RIT_AND_RIN	-0.0175138	0.81441	0.987305	15	0.7557
KEGG_ADIPOCYTOKINE_SIGNALING_PATHWAY	-0.0128274	0.717214	0.967209	67	0.7562
REACTOME_EXTRINSIC_PATHWAY_FOR_APOPTOSIS	0.0371329	0.656149	0.954536	12	0.7571
REACTOME_GLUCOSE_METABOLISM	0.0181271	0.630846	0.952805	59	0.7582
PID_ECADHERIN_NASCENT_AJ_PATHWAY	0.0157142	0.741143	0.975633	37	0.7585
REACTOME_METABOLISM_OF_PORPHYRINS	-0.0230658	0.765178	0.978977	14	0.7586
REACTOME_TRANSCRIPTIONAL_ACTIVITY_OF_SMAD2_SMAD3_SMAD4_HETEROTRIMER	0.0139372	0.781962	0.985714	33	0.7594
REACTOME_G1_S_TRANSITION	-0.0136872	0.640864	0.952805	98	0.7604
REACTOME_P130CAS_LINKAGE_TO_MAPK_SIGNALING_FOR_INTEGRINS	0.0210059	0.778293	0.983719	15	0.7605
PID_LYSOPHOSPHOLIPID_PATHWAY	0.0151613	0.677986	0.957728	63	0.7607
PID_AP1_PATHWAY	0.0105872	0.766687	0.978977	66	0.7624
KEGG_ALDOSTERONE_REGULATED_SODIUM_REABSORPTION	-0.0111791	0.802354	0.987305	42	0.7638
REACTOME_PIP3_ACTIVATES_AKT_SIGNALING	0.0202287	0.721307	0.969786	26	0.7638
REACTOME_SEMAPHORIN_INTERACTIONS	0.011512	0.754449	0.976934	62	0.7643
PID_BETA_CATENIN_NUC_PATHWAY	-0.0110275	0.743604	0.97618	74	0.7645
REACTOME_ACYL_CHAIN_REMODELLING_OF_PI	-0.0215339	0.780358	0.985347	14	0.7645
BIOCARTA_IL2_PATHWAY	0.0151327	0.806048	0.987305	22	0.7651
REACTOME_FATTY_ACYL_COA_BIOSYNTHESIS	0.046557	0.494329	0.947439	18	0.7656
BIOCARTA_RAB_PATHWAY	-0.0277684	0.74988	0.97618	11	0.766127
KEGG_MAPK_SIGNALING_PATHWAY	0.00868225	0.633313	0.952805	260	0.7662
PID_P38_MK2_PATHWAY	0.0190565	0.762576	0.978472	21	0.7662
REACTOME_SIGNALING_BY_INSULIN_RECEPTOR	-0.0096552	0.733503	0.970611	105	0.7665
PID_AURORA_A_PATHWAY	-0.0214489	0.689612	0.957728	29	0.7669
PID_TGFBR_PATHWAY	-0.0133411	0.739765	0.97483	52	0.7674
BIOCARTA_CD40_PATHWAY	-0.019918	0.796463	0.987305	14	0.77
REACTOME_HORMONE_SENSITIVE_LIPASE_HSL_MEDIATED_TRIACYLGLYCEROL_HYDROLYSIS	0.0214431	0.805544	0.987305	11	0.7728
BIOCARTA_EXTRINSIC_PATHWAY	0.0375272	0.639564	0.952805	13	0.7738
KEGG_PANCREATIC_CANCER	-0.0110731	0.751058	0.97618	69	0.7748
KEGG_PRIMARY_BILE_ACID_BIOSYNTHESIS	0.0374806	0.6039	0.952805	16	0.7752
PID_INTEGRIN_A4B1_PATHWAY	0.0137342	0.788249	0.987305	32	0.777
KEGG_GLYCEROLIPID_METABOLISM	0.0189594	0.667559	0.957506	43	0.7774
BIOCARTA_INTRINSIC_PATHWAY	0.0239837	0.690737	0.957728	23	0.7775
REACTOME_MUSCLE_CONTRACTION	0.0326979	0.458858	0.937592	43	0.7778
REACTOME_SIGNAL_AMPLIFICATION	0.0165262	0.758296	0.977998	29	0.7779
REACTOME_AMINO_ACID_SYNTHESIS_AND_INTERCONVERSION_TRANSAMINATION	-0.0218861	0.769261	0.980064	15	0.778
REACTOME_CS_DS_DEGRADATION	-0.0239445	0.774033	0.982248	12	0.7781
PID_CD40_PATHWAY	0.0129176	0.806747	0.987305	30	0.7782
PID_BMP_PATHWAY	-0.0154987	0.731686	0.970229	41	0.7786
BIOCARTA_CELLCYCLE_PATHWAY	-0.0334606	0.587201	0.95013	22	0.7793
PID_CXCR3_PATHWAY	-0.0136558	0.762566	0.978472	41	0.7794
BIOCARTA_IL1R_PATHWAY	-0.0133868	0.793484	0.987305	32	0.7818
BIOCARTA_GRANULOCYTES_PATHWAY	-0.0283933	0.723096	0.969786	13	0.7824
ST_B_CELL_ANTIGEN_RECEPTOR	-0.0098449	0.829656	0.987305	40	0.7832
REACTOME_HDL_MEDIATED_LIPID_TRANSPORT	-0.0302688	0.695084	0.957843	14	0.7833
BIOCARTA_MAPK_PATHWAY	-0.0150068	0.637542	0.952805	83	0.7842
PID_SYNDECAN_3_PATHWAY	0.0186531	0.796258	0.987305	16	0.7843
BIOCARTA_CHREBP2_PATHWAY	-0.0148458	0.745613	0.97618	40	0.7847
BIOCARTA_BARR_MAPK_PATHWAY	-0.0205362	0.813613	0.987305	11	0.784778
BIOCARTA_ERYTH_PATHWAY	-0.0308497	0.679254	0.957728	15	0.785
REACTOME_MRNA_SPLICING	-0.0155679	0.618896	0.952805	86	0.7853
KEGG_DORSO_VENTRAL_AXIS_FORMATION	0.0132494	0.822368	0.987305	24	0.7858
BIOCARTA_IL17_PATHWAY	0.0410801	0.594751	0.952805	14	0.7858
PID_AR_TF_PATHWAY	-0.010053	0.804215	0.987305	51	0.7885
REACTOME_ACYL_CHAIN_REMODELLING_OF_PG	0.0222257	0.758353	0.977998	16	0.7894
KEGG_RETINOL_METABOLISM	0.0208232	0.568494	0.947439	63	0.7895
PID_TNF_PATHWAY	-0.0094365	0.828809	0.987305	44	0.7895
BIOCARTA_IGF1_PATHWAY	-0.0220696	0.726439	0.970229	21	0.7921
BIOCARTA_TNFR2_PATHWAY	-0.0157044	0.827914	0.987305	16	0.7924
REACTOME_RETROGRADE_NEUROTROPHIN_SIGNALLING	0.0192013	0.825527	0.987305	11	0.7924
REACTOME_PASSIVE_TRANSPORT_BY_AQUAPORINS	0.0225358	0.795848	0.987305	11	0.7925
PID_RAC1_REG_PATHWAY	-0.0142049	0.762194	0.978472	38	0.793
REACTOME_GLYCEROPHOSPHOLIPID_BIOSYNTHESIS	0.0138057	0.674263	0.957728	78	0.7935
KEGG_METABOLISM_OF_XENOBIOTICS_BY_CYTOCHROME_P450	0.032773	0.351243	0.923242	68	0.7941
BIOCARTA_VDR_PATHWAY	-0.0214349	0.797169	0.987305	12	0.7948
BIOCARTA_LONGEVITY_PATHWAY	-0.0167287	0.822589	0.987305	15	0.7961
REACTOME_CITRIC_ACID_CYCLE_TCA_CYCLE	0.0192162	0.77197	0.981593	19	0.7963
KEGG_PRIMARY_IMMUNODEFICIENCY	-0.0153919	0.752962	0.976934	35	0.7964
KEGG_VIBRIO_CHOLERAE_INFECTION	0.0140966	0.730693	0.970229	50	0.7975
ST_GAQ_PATHWAY	0.0105147	0.850143	0.987718	27	0.7983
NABA_MATRISOME	-0.0059931	0.539228	0.947439	998	0.7989
KEGG_PHENYLALANINE_METABOLISM	-0.0247651	0.723847	0.969786	17	0.7992
BIOCARTA_IL2RB_PATHWAY	0.0101838	0.828255	0.987305	38	0.7995
BIOCARTA_EGFR_SMRTE_PATHWAY	0.0172074	0.843396	0.987718	11	0.8005
REACTOME_HEMOSTASIS	-0.0041278	0.775897	0.982865	418	0.8006
REACTOME_BILE_ACID_AND_BILE_SALT_METABOLISM	-0.0288593	0.610819	0.952805	26	0.8018
BIOCARTA_CACAM_PATHWAY	0.0252509	0.782224	0.985714	10	0.802266
BIOCARTA_CTLA4_PATHWAY	0.0145484	0.826335	0.987305	19	0.8028
PID_P75_NTR_PATHWAY	-0.0078336	0.830132	0.987305	63	0.8037
REACTOME_DOWNSTREAM_SIGNALING_OF_ACTIVATED_FGFR	-0.0112893	0.709194	0.963757	92	0.8044
BIOCARTA_CDC42RAC_PATHWAY	-0.020436	0.791291	0.987305	14	0.8046
REACTOME_SIGNALING_BY_ERBB2	-0.0095893	0.75401	0.976934	90	0.8047
REACTOME_DEFENSINS	0.0194281	0.645503	0.952805	47	0.8053
REACTOME_TRANSPORT_OF_GLUCOSE_AND_OTHER_SUGARS_BILE_SALTS_AND_ORGANIC_ACIDS_METAL_IONS_AND_AMINE_COMPOUNDS	0.01404	0.648196	0.952805	89	0.8056
KEGG_INTESTINAL_IMMUNE_NETWORK_FOR_IGA_PRODUCTION	-0.01635	0.704794	0.963593	45	0.8058
PID_SYNDECAN_2_PATHWAY	-0.013193	0.802712	0.987305	30	0.8066
REACTOME_GLUCONEOGENESIS	0.0147205	0.776904	0.982942	31	0.8073
REACTOME_PROTEIN_FOLDING	0.0101088	0.806947	0.987305	49	0.8083
PID_NCADHERIN_PATHWAY	-0.0133965	0.793337	0.987305	32	0.8118
BIOCARTA_CLASSIC_PATHWAY	0.0321282	0.677378	0.957728	14	0.8129
BIOCARTA_EIF4_PATHWAY	-0.0162178	0.783471	0.985714	24	0.8146
BIOCARTA_SET_PATHWAY	-0.017382	0.841828	0.987718	11	0.8149
BIOCARTA_GPCR_PATHWAY	-0.0126403	0.810818	0.987305	30	0.8152
PID_PDGFRB_PATHWAY	-0.008446	0.745521	0.97618	125	0.8165
REACTOME_DOWNREGULATION_OF_TGF_BETA_RECEPTOR_SIGNALING	-0.0149965	0.82576	0.987305	18	0.8179
REACTOME_DOWNREGULATION_OF_SMAD2_3_SMAD4_TRANSCRIPTIONAL_ACTIVITY	-0.0135191	0.85156	0.987718	16	0.8198
PID_ARF6_PATHWAY	0.00897163	0.854442	0.987718	35	0.8203
BIOCARTA_TPO_PATHWAY	-0.0157627	0.789402	0.987305	24	0.8204
REACTOME_SIGNALING_BY_FGFR1_MUTANTS	-0.0144534	0.791427	0.987305	28	0.8212
PID_ARF6_TRAFFICKING_PATHWAY	-0.0093605	0.820986	0.987305	49	0.8216
KEGG_DRUG_METABOLISM_CYTOCHROME_P450	0.0235105	0.497518	0.947439	70	0.8218
REACTOME_PYRUVATE_METABOLISM	0.0141731	0.835185	0.987718	18	0.8218
REACTOME_TRANSPORT_OF_RIBONUCLEOPROTEINS_INTO_THE_HOST_NUCLEUS	-0.0183317	0.751241	0.97618	25	0.8223
REACTOME_AMINE_DERIVED_HORMONES	0.0161708	0.828412	0.987305	15	0.8225
KEGG_FOCAL_ADHESION	0.00622125	0.766827	0.978977	194	0.8241
BIOCARTA_AKAP95_PATHWAY	-0.0277909	0.749684	0.97618	11	0.8245
PID_AJDISS_2PATHWAY	0.00862977	0.836412	0.987718	48	0.8246
REACTOME_PKB_MEDIATED_EVENTS	0.0109919	0.840602	0.987718	28	0.8258
BIOCARTA_MCALPAIN_PATHWAY	0.0150447	0.794739	0.987305	25	0.8261
KEGG_GLIOMA	-0.0086931	0.813286	0.987305	62	0.8268
REACTOME_NEP_NS2_INTERACTS_WITH_THE_CELLULAR_EXPORT_MACHINERY	-0.0200397	0.728937	0.970229	25	0.8299
KEGG_P53_SIGNALING_PATHWAY	0.0128526	0.72278	0.969786	64	0.83
PID_ATF2_PATHWAY	0.00791389	0.83802	0.987718	56	0.8311
REACTOME_SIGNAL_ATTENUATION	0.0152645	0.848927	0.987718	13	0.8313
REACTOME_DESTABILIZATION_OF_MRNA_BY_KSRP	-0.0213075	0.761134	0.978472	17	0.8315
REACTOME_SIGNAL_REGULATORY_PROTEIN_SIRP_FAMILY_INTERACTIONS	0.0203954	0.814867	0.987305	11	0.8317
REACTOME_GABA_SYNTHESIS_RELEASE_REUPTAKE_AND_DEGRADATION	0.0136086	0.855271	0.987718	15	0.8343
KEGG_GLYCOLYSIS_GLUCONEOGENESIS	0.0100139	0.787245	0.987305	61	0.8346
KEGG_COMPLEMENT_AND_COAGULATION_CASCADES	-0.0197078	0.572326	0.947439	69	0.8349
REACTOME_DNA_STRAND_ELONGATION	0.0113319	0.830083	0.987305	30	0.8358
BIOCARTA_CARM_ER_PATHWAY	-0.0090845	0.854719	0.987718	34	0.8359
BIOCARTA_PLATELETAPP_PATHWAY	-0.0179435	0.81626	0.987305	14	0.8362
REACTOME_G_ALPHA1213_SIGNALLING_EVENTS	0.00720616	0.83528	0.987718	70	0.8364
REACTOME_SPRY_REGULATION_OF_FGF_SIGNALING	-0.0147132	0.872042	0.987718	10	0.83942
REACTOME_RNA_POL_III_TRANSCRIPTION_INITIATION_FROM_TYPE_3_PROMOTER	-0.0114497	0.846171	0.987718	24	0.8403
REACTOME_CYTOKINE_SIGNALING_IN_IMMUNE_SYSTEM	0.00537399	0.769883	0.980064	255	0.8403
PID_IL1_PATHWAY	0.00896327	0.85873	0.987718	33	0.8411
PID_EPHA_FWDPATHWAY	-0.0128961	0.797882	0.987305	33	0.8414
REACTOME_TOLL_RECEPTOR_CASCADES	-0.0051127	0.856263	0.987718	106	0.8443
PID_ALK1_PATHWAY	0.0113451	0.841434	0.987718	26	0.8465
KEGG_RIBOFLAVIN_METABOLISM	0.0157841	0.843849	0.987718	13	0.8466
KEGG_DNA_REPLICATION	0.0103446	0.830145	0.987305	36	0.8472
REACTOME_GLYCOGEN_BREAKDOWN_GLYCOGENOLYSIS	0.021991	0.783755	0.985714	13	0.8472
REACTOME_GROWTH_HORMONE_RECEPTOR_SIGNALING	-0.0341603	0.56271	0.947439	24	0.8505
REACTOME_ACYL_CHAIN_REMODELLING_OF_PE	0.0112114	0.86229	0.987718	20	0.8528
REACTOME_PI3K_EVENTS_IN_ERBB4_SIGNALING	0.0101577	0.835459	0.987718	35	0.8531
REACTOME_NFKB_AND_MAP_KINASES_ACTIVATION_MEDIATED_BY_TLR4_SIGNALING_REPERTOIRE	-0.0058364	0.871042	0.987718	65	0.8541
KEGG_NITROGEN_METABOLISM	-0.0121067	0.844273	0.987718	22	0.8544
BIOCARTA_ERK_PATHWAY	0.00909134	0.872632	0.987718	26	0.8546
REACTOME_CHONDROITIN_SULFATE_DERMATAN_SULFATE_METABOLISM	-0.0083303	0.843636	0.987718	47	0.8548
PID_EPHB_FWD_PATHWAY	-0.0113559	0.804009	0.987305	40	0.855
KEGG_HOMOLOGOUS_RECOMBINATION	-0.0116212	0.84073	0.987718	25	0.8559
REACTOME_ACTIVATION_OF_GENES_BY_ATF4	0.0137832	0.819146	0.987305	23	0.856
REACTOME_OTHER_SEMAPHORIN_INTERACTIONS	0.0129887	0.861796	0.987718	15	0.8576
BIOCARTA_TH1TH2_PATHWAY	-0.0256597	0.698776	0.960723	19	0.8583
BIOCARTA_INFLAM_PATHWAY	-0.0132448	0.808512	0.987305	28	0.8595
KEGG_PATHWAYS_IN_CANCER	-0.0047756	0.773823	0.982248	314	0.8601
BIOCARTA_IL6_PATHWAY	-0.0110069	0.858263	0.987718	22	0.8605
BIOCARTA_TFF_PATHWAY	-0.0092327	0.886411	0.987718	20	0.8611
BIOCARTA_PTEN_PATHWAY	-0.0113431	0.871439	0.987718	17	0.8612
BIOCARTA_STEM_PATHWAY	-0.0186651	0.80901	0.987305	14	0.8614
NABA_SECRETED_FACTORS	0.00487552	0.760858	0.978472	339	0.8616
KEGG_MELANOMA	-0.0081931	0.811818	0.987305	71	0.8617
REACTOME_SIGNALING_BY_NODAL	0.0118304	0.862127	0.987718	18	0.8622
REACTOME_SIGNALING_BY_FGFR3_MUTANTS	-0.0132365	0.879217	0.987718	11	0.8625
REACTOME_DOWNSTREAM_TCR_SIGNALING	0.00789581	0.875407	0.987718	33	0.8629
BIOCARTA_AKAPCENTROSOME_PATHWAY	-0.0179246	0.823003	0.987305	13	0.8633
REACTOME_ABCA_TRANSPORTERS_IN_LIPID_HOMEOSTASIS	0.0119157	0.86501	0.987718	17	0.8633
BIOCARTA_NTHI_PATHWAY	0.00928944	0.880196	0.987718	22	0.8638
REACTOME_ABC_FAMILY_PROTEINS_MEDIATED_TRANSPORT	0.0120244	0.811277	0.987305	33	0.8646
PID_EPHA2_FWD_PATHWAY	0.0139871	0.837318	0.987718	18	0.8659
REACTOME_POST_CHAPERONIN_TUBULIN_FOLDING_PATHWAY	-0.0120234	0.867822	0.987718	16	0.8659
PID_ERBB1_DOWNSTREAM_PATHWAY	-0.0066506	0.816302	0.987305	103	0.867
KEGG_HYPERTROPHIC_CARDIOMYOPATHY_HCM	0.00688882	0.829782	0.987305	82	0.8676
BIOCARTA_D4GDI_PATHWAY	-0.0156173	0.845479	0.987718	13	0.8682
REACTOME_PEROXISOMAL_LIPID_METABOLISM	0.0307561	0.63418	0.952805	20	0.8696
PID_IGF1_PATHWAY	0.00929304	0.862622	0.987718	29	0.8699
REACTOME_SIGNALING_BY_THE_B_CELL_RECEPTOR_BCR	0.00511749	0.852214	0.987718	112	0.8705
REACTOME_SIGNALING_BY_HIPPO	-0.0105508	0.87033	0.987718	20	0.8716
REACTOME_ARMS_MEDIATED_ACTIVATION	-0.0087681	0.900449	0.987718	17	0.8727
PID_NFAT_3PATHWAY	-0.0072023	0.857685	0.987718	52	0.8731
BIOCARTA_MTOR_PATHWAY	0.00948403	0.877706	0.987718	22	0.8759
REACTOME_SIGNALING_BY_WNT	-0.007318	0.848759	0.987718	57	0.876
PID_RETINOIC_ACID_PATHWAY	0.0096634	0.8548	0.987718	30	0.8762
BIOCARTA_SPPA_PATHWAY	0.00767634	0.900881	0.987718	22	0.8765
KEGG_TAURINE_AND_HYPOTAURINE_METABOLISM	0.0133317	0.883967	0.987718	10	0.8777
PID_ALPHA_SYNUCLEIN_PATHWAY	-0.0065217	0.900098	0.987718	31	0.8784
BIOCARTA_PML_PATHWAY	0.00980027	0.888802	0.987718	17	0.8793
KEGG_PROXIMAL_TUBULE_BICARBONATE_RECLAMATION	-0.0077805	0.897304	0.987718	23	0.8798
REACTOME_REGULATION_OF_MRNA_STABILITY_BY_PROTEINS_THAT_BIND_AU_RICH_ELEMENTS	0.00765526	0.816869	0.987305	77	0.8799
REACTOME_GLUTAMATE_NEUROTRANSMITTER_RELEASE_CYCLE	-0.0099348	0.901333	0.987718	13	0.88
PID_INTEGRIN2_PATHWAY	-0.0119698	0.826637	0.987305	28	0.8811
BIOCARTA_AGR_PATHWAY	0.00765953	0.875541	0.987718	35	0.8821
BIOCARTA_MPR_PATHWAY	0.00691274	0.892466	0.987718	32	0.883
REACTOME_SYNTHESIS_OF_BILE_ACIDS_AND_BILE_SALTS_VIA_24_HYDROXYCHOLESTEROL	0.0166027	0.85578	0.987718	10	0.8838
PID_DNA_PK_PATHWAY	-0.0101248	0.888545	0.987718	16	0.8842
PID_PTP1B_PATHWAY	-0.0074647	0.853958	0.987718	51	0.8846
REACTOME_REGULATION_OF_GLUCOKINASE_BY_GLUCOKINASE_REGULATORY_PROTEIN	0.0103823	0.857516	0.987718	25	0.8856
BIOCARTA_CDMAC_PATHWAY	-0.0119072	0.869088	0.987718	16	0.8866
REACTOME_DESTABILIZATION_OF_MRNA_BY_TRISTETRAPROLIN_TTP	-0.0261839	0.708728	0.963757	17	0.8889
KEGG_GAP_JUNCTION	0.00517158	0.870261	0.987718	84	0.8899
KEGG_DILATED_CARDIOMYOPATHY	-0.005293	0.864183	0.987718	88	0.8907
REACTOME_MTORC1_MEDIATED_SIGNALLING	-0.0107356	0.901908	0.987718	11	0.8908
REACTOME_SIGNALING_BY_FGFR_MUTANTS	-0.007896	0.859671	0.987718	42	0.8924
REACTOME_REGULATION_OF_MITOTIC_CELL_CYCLE	0.00609817	0.858379	0.987718	72	0.8925
REACTOME_AMYLOIDS	-0.0112353	0.855353	0.987718	22	0.8926
REACTOME_ADENYLATE_CYCLASE_INHIBITORY_PATHWAY	0.0115222	0.885668	0.987718	13	0.8928
REACTOME_NFKB_ACTIVATION_THROUGH_FADD_RIP1_PATHWAY_MEDIATED_BY_CASPASE_8_AND10	-0.0106624	0.902574	0.987718	11	0.8934
REACTOME_MEMBRANE_TRAFFICKING	0.00424999	0.875978	0.987718	114	0.8954
REACTOME_ANTIGEN_PRESENTATION_FOLDING_ASSEMBLY_AND_PEPTIDE_LOADING_OF_CLASS_I_MHC	-0.0096235	0.881638	0.987718	20	0.8967
REACTOME_SYNTHESIS_OF_VERY_LONG_CHAIN_FATTY_ACYL_COAS	0.0265146	0.731336	0.970229	14	0.8974
BIOCARTA_IL10_PATHWAY	-0.0117662	0.866688	0.987718	17	0.898
REACTOME_TGF_BETA_RECEPTOR_SIGNALING_ACTIVATES_SMADS	0.00775434	0.902164	0.987718	21	0.8992
REACTOME_ION_CHANNEL_TRANSPORT	-0.0062371	0.874277	0.987718	54	0.8998
REACTOME_PROCESSING_OF_CAPPED_INTRON_CONTAINING_PRE_MRNA	-0.0067632	0.804687	0.987305	113	0.9005
BIOCARTA_VITCB_PATHWAY	0.0145826	0.867042	0.987718	11	0.901
REACTOME_MEIOTIC_SYNAPSIS	-0.0143691	0.792615	0.987305	28	0.901
KEGG_STEROID_BIOSYNTHESIS	0.0107796	0.881388	0.987718	16	0.9035
PID_ERBB1_INTERNALIZATION_PATHWAY	0.00546012	0.906204	0.987823	39	0.9037
REACTOME_HS_GAG_BIOSYNTHESIS	-0.0069619	0.895112	0.987718	30	0.9041
KEGG_EPITHELIAL_CELL_SIGNALING_IN_HELICOBACTER_PYLORI_INFECTION	-0.004034	0.909316	0.987823	67	0.9047
REACTOME_PHASE1_FUNCTIONALIZATION_OF_COMPOUNDS	0.00899285	0.79668	0.987305	69	0.9048
REACTOME_PYRUVATE_METABOLISM_AND_CITRIC_ACID_TCA_CYCLE	-0.0063518	0.889602	0.987718	40	0.9073
BIOCARTA_BIOPEPTIDES_PATHWAY	-0.0053135	0.908712	0.987823	39	0.9076
BIOCARTA_BLYMPHOCYTE_PATHWAY	0.0120818	0.889682	0.987718	11	0.9078
REACTOME_UNBLOCKING_OF_NMDA_RECEPTOR_GLUTAMATE_BINDING_AND_ACTIVATION	0.00983966	0.895078	0.987718	15	0.9084
PID_RANBP2_PATHWAY	-0.0087536	0.923659	0.991471	10	0.909277
KEGG_NON_SMALL_CELL_LUNG_CANCER	0.00486898	0.901694	0.987718	54	0.91
KEGG_VEGF_SIGNALING_PATHWAY	-0.0037788	0.910759	0.987823	74	0.9114
BIOCARTA_MONOCYTE_PATHWAY	-0.0140982	0.871419	0.987718	11	0.9123
REACTOME_SIGNALING_BY_SCF_KIT	0.00442771	0.895515	0.987718	74	0.9123
KEGG_MTOR_SIGNALING_PATHWAY	-0.0050997	0.899926	0.987718	51	0.9139
REACTOME_PROLONGED_ERK_ACTIVATION_EVENTS	-0.006091	0.926811	0.991471	19	0.9142
KEGG_SMALL_CELL_LUNG_CANCER	-0.0037569	0.907229	0.987823	81	0.9154
REACTOME_FATTY_ACID_TRIACYLGLYCEROL_AND_KETONE_BODY_METABOLISM	-0.0052433	0.818995	0.987305	162	0.9176
REACTOME_APC_C_CDC20_MEDIATED_DEGRADATION_OF_MITOTIC_PROTEINS	0.00442692	0.9058	0.987823	60	0.9182
KEGG_BLADDER_CANCER	0.0045097	0.921494	0.991471	40	0.9188
PID_MYC_PATHWAY	-0.0052554	0.930529	0.991471	23	0.919
REACTOME_TELOMERE_MAINTENANCE	0.00710133	0.887856	0.987718	33	0.9206
BIOCARTA_COMP_PATHWAY	0.0114997	0.862316	0.987718	19	0.9231
REACTOME_NITRIC_OXIDE_STIMULATES_GUANYLATE_CYCLASE	-0.0056825	0.92654	0.991471	22	0.9233
SA_REG_CASCADE_OF_CYCLIN_EXPR	0.0101329	0.907389	0.987823	11	0.9246
PID_LYMPH_ANGIOGENESIS_PATHWAY	-0.0048328	0.934736	0.991999	24	0.9252
REACTOME_TRANSPORT_OF_MATURE_TRANSCRIPT_TO_CYTOPLASM	-0.0051536	0.902877	0.987718	47	0.9256
REACTOME_HOST_INTERACTIONS_OF_HIV_FACTORS	0.00338307	0.904156	0.987823	107	0.9261
KEGG_MELANOGENESIS	-0.0041655	0.88767	0.987718	97	0.9265
BIOCARTA_NDKDYNAMIN_PATHWAY	0.00589704	0.93913	0.994682	14	0.927
REACTOME_INTEGRIN_ALPHAIIB_BETA3_SIGNALING	-0.005001	0.928397	0.991471	27	0.9279
REACTOME_REVERSIBLE_HYDRATION_OF_CARBON_DIOXIDE	0.00728095	0.930432	0.991471	12	0.9287
REACTOME_ADENYLATE_CYCLASE_ACTIVATING_PATHWAY	0.00997398	0.913056	0.988726	10	0.929
REACTOME_TRAFFICKING_OF_AMPA_RECEPTORS	0.00504965	0.930416	0.991471	25	0.9293
REACTOME_TAK1_ACTIVATES_NFKB_BY_PHOSPHORYLATION_AND_ACTIVATION_OF_IKKS_COMPLEX	-0.0040845	0.94598	0.996223	23	0.9317
REACTOME_REPAIR_SYNTHESIS_FOR_GAP_FILLING_BY_DNA_POL_IN_TC_NER	-0.0087969	0.909306	0.987823	14	0.9326
REACTOME_CREB_PHOSPHORYLATION_THROUGH_THE_ACTIVATION_OF_CAMKII	0.00812781	0.922365	0.991471	12	0.9327
PID_SHP2_PATHWAY	-0.0035978	0.927276	0.991471	54	0.9339
REACTOME_ACTIVATED_POINT_MUTANTS_OF_FGFR2	0.00604464	0.93332	0.991999	16	0.9343
PID_IL8_CXCR2_PATHWAY	-0.0042517	0.934774	0.991999	31	0.935
KEGG_LONG_TERM_POTENTIATION	0.00464735	0.897934	0.987718	64	0.9357
REACTOME_SIGNALING_BY_EGFR_IN_CANCER	-0.0031817	0.914518	0.988726	96	0.9369
KEGG_BUTANOATE_METABOLISM	-0.0064895	0.897463	0.987718	33	0.9389
REACTOME_MRNA_PROCESSING	-0.0036507	0.88585	0.987718	131	0.9396
REACTOME_GPVI_MEDIATED_ACTIVATION_CASCADE	-0.0034426	0.94802	0.996716	30	0.9399
KEGG_PHOSPHATIDYLINOSITOL_SIGNALING_SYSTEM	0.00242908	0.942949	0.994682	73	0.9401
BIOCARTA_EPO_PATHWAY	-0.0062346	0.925091	0.991471	19	0.9401
REACTOME_EXTENSION_OF_TELOMERES	0.00454341	0.934933	0.991999	27	0.9401
REACTOME_FACILITATIVE_NA_INDEPENDENT_GLUCOSE_TRANSPORTERS	0.00840666	0.91971	0.991471	12	0.9408
PID_AR_PATHWAY	-0.0024935	0.946858	0.99632	60	0.9418
PID_RB_1PATHWAY	0.00452762	0.902878	0.987718	61	0.9434
REACTOME_BETA_DEFENSINS	-0.006354	0.89233	0.987718	38	0.9437
REACTOME_DESTABILIZATION_OF_MRNA_BY_BRF1	-0.0093662	0.893697	0.987718	17	0.9439
ST_INTEGRIN_SIGNALING_PATHWAY	-0.0027473	0.932504	0.991999	80	0.9446
KEGG_FOLATE_BIOSYNTHESIS	-0.0082951	0.927646	0.991471	10	0.9473
REACTOME_ZINC_TRANSPORTERS	-0.0065625	0.92991	0.991471	15	0.9476
REACTOME_PI3K_AKT_ACTIVATION	0.00358555	0.942389	0.994682	34	0.9487
PID_VEGFR1_2_PATHWAY	0.00273309	0.938488	0.994682	67	0.9504
KEGG_ALLOGRAFT_REJECTION	-0.00552	0.91013	0.987823	35	0.9508
PID_HIF2PATHWAY	0.00280897	0.956193	0.998633	32	0.951
REACTOME_IL1_SIGNALING	-0.0025533	0.957773	0.998633	36	0.9511
PID_IL27_PATHWAY	0.00607363	0.914708	0.988726	26	0.9514
KEGG_TGF_BETA_SIGNALING_PATHWAY	-0.0034799	0.913522	0.988726	82	0.9541
BIOCARTA_LAIR_PATHWAY	-0.0063004	0.930506	0.991471	16	0.9552
REACTOME_GAB1_SIGNALOSOME	-0.0028479	0.953562	0.998633	35	0.9557
PID_ALK2_PATHWAY	0.00450039	0.958794	0.998633	11	0.9569
KEGG_HEMATOPOIETIC_CELL_LINEAGE	-0.0042352	0.892976	0.987718	85	0.9583
REACTOME_SYNTHESIS_OF_PC	0.00285598	0.966559	0.998633	18	0.9589
REACTOME_SIGNALING_BY_NOTCH1	-0.0024966	0.945061	0.996082	64	0.9599
PID_TRAIL_PATHWAY	-0.0040583	0.941868	0.994682	27	0.9601
REACTOME_SYNTHESIS_SECRETION_AND_INACTIVATION_OF_GLP1	-0.0030273	0.96555	0.998633	17	0.9607
REACTOME_REGULATORY_RNA_PATHWAYS	-0.0032039	0.962487	0.998633	18	0.9621
NABA_MATRISOME_ASSOCIATED	-0.0011281	0.919595	0.991471	734	0.963
REACTOME_INITIAL_TRIGGERING_OF_COMPLEMENT	-0.0058827	0.941479	0.994682	13	0.9641
KEGG_ARRHYTHMOGENIC_RIGHT_VENTRICULAR_CARDIOMYOPATHY_ARVC	0.00176792	0.95846	0.998633	73	0.9663
PID_MAPK_TRK_PATHWAY	0.00240037	0.961982	0.998633	33	0.9664
REACTOME_SIGNALING_BY_FGFR_IN_DISEASE	-0.001973	0.94249	0.994682	113	0.9671
BIOCARTA_G1_PATHWAY	0.00311784	0.955323	0.998633	27	0.968
ST_TUMOR_NECROSIS_FACTOR_PATHWAY	-0.0022064	0.967798	0.998633	28	0.9681
REACTOME_INTERACTIONS_OF_VPR_WITH_HOST_CELLULAR_PROTEINS	-0.0029976	0.954732	0.998633	30	0.9681
PID_HIF1A_PATHWAY	-0.0031522	0.96744	0.998633	14	0.9686
REACTOME_TRANSPORT_OF_MATURE_MRNA_DERIVED_FROM_AN_INTRONLESS_TRANSCRIPT	-0.0024469	0.963041	0.998633	30	0.9693
PID_CERAMIDE_PATHWAY	-0.0015757	0.970237	0.998816	47	0.9694
PID_PI3KCI_AKT_PATHWAY	-0.0020925	0.96636	0.998633	34	0.9694
SA_TRKA_RECEPTOR	0.00208462	0.97698	0.999643	16	0.9696
BIOCARTA_BCELLSURVIVAL_PATHWAY	-0.0025728	0.971591	0.999148	16	0.97
BIOCARTA_ASBCELL_PATHWAY	0.00410522	0.960742	0.998633	12	0.9703
BIOCARTA_PROTEASOME_PATHWAY	0.00209855	0.97048	0.998816	26	0.9708
PID_PDGFRA_PATHWAY	-0.0023943	0.969012	0.998816	22	0.971
BIOCARTA_AT1R_PATHWAY	0.00215838	0.967942	0.998633	29	0.9713
KEGG_HISTIDINE_METABOLISM	-0.0027615	0.960425	0.998633	27	0.9729
REACTOME_MAPK_TARGETS_NUCLEAR_EVENTS_MEDIATED_BY_MAP_KINASES	-0.0021884	0.967497	0.998633	29	0.974
KEGG_ASCORBATE_AND_ALDARATE_METABOLISM	0.00357994	0.950637	0.998633	25	0.9763
REACTOME_S_PHASE	-0.0012326	0.966323	0.998633	99	0.9764
KEGG_CYTOKINE_CYTOKINE_RECEPTOR_INTERACTION	-0.0019421	0.915647	0.988898	256	0.9768
PID_IL23_PATHWAY	0.00198234	0.96676	0.998633	37	0.9774
REACTOME_NA_CL_DEPENDENT_NEUROTRANSMITTER_TRANSPORTERS	0.00287407	0.967293	0.998633	17	0.9779
KEGG_ERBB_SIGNALING_PATHWAY	-0.001086	0.972641	0.999418	84	0.9804
KEGG_VIRAL_MYOCARDITIS	-0.00107	0.975899	0.999643	67	0.9807
BIOCARTA_CYTOKINE_PATHWAY	-0.0019476	0.97596	0.999643	20	0.981
REACTOME_CALNEXIN_CALRETICULIN_CYCLE	-0.001763	0.983852	0.999643	11	0.9818
REACTOME_PREFOLDIN_MEDIATED_TRANSFER_OF_SUBSTRATE_TO_CCT_TRIC	0.00111971	0.984247	0.999643	26	0.9821
BIOCARTA_CERAMIDE_PATHWAY	-0.0009512	0.987969	0.999643	21	0.9839
PID_IL4_2PATHWAY	-0.0011988	0.974224	0.999643	61	0.9841
KEGG_INSULIN_SIGNALING_PATHWAY	-0.0004756	0.985024	0.999643	132	0.986
REACTOME_G1_PHASE	-0.0011986	0.981891	0.999643	30	0.9863
REACTOME_ENDOSOMAL_SORTING_COMPLEX_REQUIRED_FOR_TRANSPORT_ESCRT	-0.0008559	0.988429	0.999643	24	0.9877
PID_IFNG_PATHWAY	-0.0005161	0.991001	0.999643	40	0.9879
KEGG_JAK_STAT_SIGNALING_PATHWAY	0.00063254	0.978791	0.999643	150	0.989
REACTOME_PI3K_EVENTS_IN_ERBB2_SIGNALING	0.00060066	0.989398	0.999643	41	0.989
REACTOME_POL_SWITCHING	-0.0010583	0.989463	0.999643	13	0.989
PID_ECADHERIN_STABILIZATION_PATHWAY	0.00055	0.99053	0.999643	39	0.9896
PID_E2F_PATHWAY	-0.0007772	0.981982	0.999643	71	0.9905
REACTOME_PHOSPHOLIPASE_C_MEDIATED_CASCADE	0.00062251	0.987994	0.999643	49	0.9905
SA_PTEN_PATHWAY	-0.0006638	0.992444	0.999643	17	0.9914
REACTOME_GAMMA_CARBOXYLATION_TRANSPORT_AND_AMINO_TERMINAL_CLEAVAGE_OF_PROTEINS	0.0007434	0.993507	0.999643	10	0.9934
PID_ARF_3PATHWAY	0.0005271	0.993826	0.999643	18	0.9943
BIOCARTA_EIF_PATHWAY	-0.000518	0.994648	0.999643	14	0.9949
BIOCARTA_PTDINS_PATHWAY	0.00039482	0.994889	0.999643	22	0.9951
KEGG_NICOTINATE_AND_NICOTINAMIDE_METABOLISM	0.0005894	0.99237	0.999643	22	0.9953
BIOCARTA_GLEEVEC_PATHWAY	0.00044784	0.994073	0.999643	23	0.9957
KEGG_CHRONIC_MYELOID_LEUKEMIA	-0.0002101	0.995128	0.999643	71	0.996
PID_CDC42_PATHWAY	-0.0002788	0.993765	0.999643	66	0.9962
REACTOME_ADP_SIGNALLING_THROUGH_P2RY12	0.00030357	0.996347	0.999643	19	0.9962
BIOCARTA_SALMONELLA_PATHWAY	-0.0003666	0.996493	0.999643	12	0.996881
REACTOME_TRANSMEMBRANE_TRANSPORT_OF_SMALL_MOLECULES	-0.0001043	0.994365	0.999643	402	0.9973
REACTOME_MITOTIC_G1_G1_S_PHASES	-0.0001529	0.995367	0.999643	122	0.9978
REACTOME_INCRETIN_SYNTHESIS_SECRETION_AND_INACTIVATION	-7.133e-05	0.999119	0.999873	20	0.9994
BIOCARTA_RAC1_PATHWAY	-2.538e-05	0.999671	0.999873	22	0.9995
PID_RHOA_PATHWAY	1.1452e-05	0.999805	0.999873	38	0.9997
PID_RAS_PATHWAY	8.565e-06	0.999873	0.999873	29	0.9998

## Sheet: Canonical Herb-Om
	stat	pval	p.adj	num.genes	permpvals
BIOCARTA_GSK3_PATHWAY	-0.17222	0.00238998	0.0392356	26	0.0005
BIOCARTA_TGFB_PATHWAY	-0.20421	0.00207218	0.0365221	19	0.0008
PID_IL8_CXCR1_PATHWAY	-0.192109	0.00089351	0.0195723	25	0.0013
PID_AVB3_INTEGRIN_PATHWAY	-0.149079	1.2877e-05	0.00065364	72	0.0014
PID_BCR_5PATHWAY	-0.133226	0.00021089	0.00622376	65	0.0018
KEGG_EPITHELIAL_CELL_SIGNALING_IN_HELICOBACTER_PYLORI_INFECTION	-0.112175	0.0015386	0.030959	67	0.0026
PID_AVB3_OPN_PATHWAY	-0.15916	0.00257783	0.0408907	30	0.0029
REACTOME_SIGNALING_BY_INSULIN_RECEPTOR	-0.0976017	0.000578	0.0146695	105	0.003
KEGG_CARDIAC_MUSCLE_CONTRACTION	-0.153657	6.9202e-06	0.00048787	72	0.0031
KEGG_DILATED_CARDIOMYOPATHY	-0.121987	8.0729e-05	0.0031044	88	0.0037
PID_IL8_CXCR2_PATHWAY	-0.154864	0.00287317	0.0439283	31	0.0043
REACTOME_PI3K_CASCADE	-0.10993	0.00176719	0.0329789	68	0.0054
PID_UPA_UPAR_PATHWAY	-0.178417	7.9077e-05	0.0031044	41	0.006
BIOCARTA_RACCYCD_PATHWAY	-0.182401	0.00199715	0.035831	24	0.0062
KEGG_RETINOL_METABOLISM	0.22913	3.4953e-10	7.3925e-08	63	0.0066
BIOCARTA_MTA3_PATHWAY	-0.165425	0.012604	0.111396	19	0.007
PID_AMB2_NEUTROPHILS_PATHWAY	-0.153929	0.00089456	0.0195723	39	0.0075
REACTOME_MTORC1_MEDIATED_SIGNALLING	-0.201252	0.0208608	0.143094	11	0.0078
PID_BETA_CATENIN_DEG_PATHWAY	-0.20087	0.00415957	0.0549844	17	0.0079
REACTOME_JNK_C_JUN_KINASES_PHOSPHORYLATION_AND_ACTIVATION_MEDIATED_BY_ACTIVATED_HUMAN_TAK1	-0.175626	0.0150579	0.125684	16	0.0082
PID_REELIN_PATHWAY	-0.158374	0.0031886	0.0459492	29	0.0083
BIOCARTA_CELL2CELL_PATHWAY	-0.256881	0.00087954	0.0195723	14	0.0092
PID_SYNDECAN_4_PATHWAY	-0.120982	0.0198702	0.140433	31	0.0092
PID_GMCSF_PATHWAY	-0.123469	0.00944464	0.0912244	37	0.0094
REACTOME_XENOBIOTICS	0.327848	1.1119e-05	0.00061346	15	0.0105
KEGG_MAPK_SIGNALING_PATHWAY	-0.0797744	1.1681e-05	0.00061766	260	0.0106
BIOCARTA_VITCB_PATHWAY	-0.231563	0.00784948	0.0839999	11	0.0111
REACTOME_INSULIN_RECEPTOR_SIGNALLING_CASCADE	-0.0958712	0.00246361	0.0395737	84	0.0118
PID_PI3KCI_PATHWAY	-0.141723	0.00069628	0.0169918	48	0.012
REACTOME_NOD1_2_SIGNALING_PATHWAY	-0.14334	0.00872219	0.0894434	28	0.012
REACTOME_CYTOCHROME_P450_ARRANGED_BY_SUBSTRATE_TYPE	0.191785	2.8283e-06	0.00025637	50	0.0128
REACTOME_INTEGRIN_CELL_SURFACE_INTERACTIONS	-0.12558	0.00013173	0.00477627	78	0.0133
REACTOME_ION_TRANSPORT_BY_P_TYPE_ATPASES	-0.175994	0.00047429	0.01267	33	0.0143
KEGG_ALZHEIMERS_DISEASE	-0.125024	4.5637e-07	4.8261e-05	138	0.0144
KEGG_BETA_ALANINE_METABOLISM	0.181356	0.0040401	0.0545414	21	0.0146
PID_CXCR4_PATHWAY	-0.0849296	0.00397716	0.0542689	97	0.0147
SA_PROGRAMMED_CELL_DEATH	0.157604	0.0587952	0.235366	12	0.0158
REACTOME_NFKB_AND_MAP_KINASES_ACTIVATION_MEDIATED_BY_TLR4_SIGNALING_REPERTOIRE	-0.0866353	0.0159657	0.128052	65	0.016
REACTOME_PI_3K_CASCADE	-0.12408	0.00181638	0.0334056	53	0.0161
REACTOME_PHOSPHOLIPASE_C_MEDIATED_CASCADE	-0.136855	0.00093872	0.0201904	49	0.0179
KEGG_HYPERTROPHIC_CARDIOMYOPATHY_HCM	-0.0962604	0.00266426	0.0417401	82	0.0181
PID_ALK1_PATHWAY	-0.148384	0.0088809	0.0894434	26	0.0186
KEGG_FOCAL_ADHESION	-0.0738993	0.00042776	0.0118006	194	0.0187
REACTOME_NITRIC_OXIDE_STIMULATES_GUANYLATE_CYCLASE	-0.157634	0.0105398	0.0969201	22	0.0187
BIOCARTA_ALK_PATHWAY	-0.124599	0.00881153	0.0894434	37	0.0193
KEGG_T_CELL_RECEPTOR_SIGNALING_PATHWAY	-0.0808293	0.00475223	0.0612152	103	0.0198
REACTOME_DOWNSTREAM_SIGNALING_OF_ACTIVATED_FGFR	-0.114209	0.00016138	0.00541556	92	0.0199
ST_ERK1_ERK2_MAPK_PATHWAY	-0.111542	0.0291606	0.171085	32	0.0201
REACTOME_PECAM1_INTERACTIONS	-0.179579	0.0493159	0.212864	10	0.020402
NABA_CORE_MATRISOME	-0.0765385	2.2674e-05	0.0010276	264	0.0208
REACTOME_PURINE_METABOLISM	0.124393	0.01849	0.137006	30	0.0212
PID_GLYPICAN_1PATHWAY	-0.14036	0.0116658	0.104992	27	0.0215
KEGG_ARRHYTHMOGENIC_RIGHT_VENTRICULAR_CARDIOMYOPATHY_ARVC	-0.103014	0.0024057	0.0392356	73	0.0219
ST_JNK_MAPK_PATHWAY	-0.109827	0.0177865	0.132771	39	0.0223
REACTOME_ABORTIVE_ELONGATION_OF_HIV1_TRANSCRIPT_IN_THE_ABSENCE_OF_TAT	-0.212743	0.00323209	0.0459492	16	0.023
REACTOME_FGFR2C_LIGAND_BINDING_AND_ACTIVATION	-0.169505	0.0421103	0.203385	12	0.023
KEGG_B_CELL_RECEPTOR_SIGNALING_PATHWAY	-0.0879289	0.00958305	0.0914353	73	0.0235
REACTOME_CGMP_EFFECTS	-0.163092	0.0166593	0.128907	18	0.0236
REACTOME_SIGNALING_BY_PDGF	-0.103716	0.00014932	0.00526336	113	0.0247
PID_P38_ALPHA_BETA_PATHWAY	-0.155519	0.00378212	0.0521685	29	0.0248
REACTOME_SIGNALING_BY_FGFR	-0.108402	0.00019025	0.0057873	100	0.025
KEGG_NOD_LIKE_RECEPTOR_SIGNALING_PATHWAY	-0.08208	0.0282273	0.171085	60	0.0251
ST_INTERFERON_GAMMA_PATHWAY	0.187108	0.0405331	0.200796	10	0.0251
REACTOME_CD28_CO_STIMULATION	-0.130708	0.0118689	0.106067	31	0.0258
SIG_CD40PATHWAYMAP	-0.107371	0.030458	0.172613	34	0.0267
KEGG_ASCORBATE_AND_ALDARATE_METABOLISM	0.272931	2.3621e-06	0.00023057	25	0.0273
REACTOME_TRAF6_MEDIATED_INDUCTION_OF_NFKB_AND_MAP_KINASES_UPON_TLR7_8_OR_9_ACTIVATION	-0.0777997	0.0247728	0.157183	70	0.0278
REACTOME_PI3K_EVENTS_IN_ERBB2_SIGNALING	-0.101727	0.0244142	0.156547	41	0.0279
REACTOME_ACTIVATION_OF_RAC	-0.176963	0.0338501	0.181366	12	0.0281
BIOCARTA_STRESS_PATHWAY	-0.120851	0.0449894	0.206302	23	0.0284
REACTOME_CD28_DEPENDENT_PI3K_AKT_SIGNALING	-0.136072	0.0309949	0.173271	21	0.0284
REACTOME_ACTIVATED_POINT_MUTANTS_OF_FGFR2	-0.157919	0.0288236	0.171085	16	0.0286
REACTOME_SIGNALING_BY_ILS	-0.0797456	0.00534435	0.0656278	103	0.0288
REACTOME_PKB_MEDIATED_EVENTS	-0.110337	0.0435004	0.204961	28	0.0292
PID_INTEGRIN_A4B1_PATHWAY	-0.12739	0.0127301	0.111396	32	0.0295
KEGG_PANCREATIC_CANCER	-0.0902633	0.00970803	0.0919365	69	0.0298
KEGG_DRUG_METABOLISM_OTHER_ENZYMES	0.192139	3.4057e-06	0.00027011	49	0.03
PID_NFKAPPAB_CANONICAL_PATHWAY	-0.132186	0.0319755	0.174901	22	0.03
BIOCARTA_NFAT_PATHWAY	-0.113315	0.00565948	0.0677536	50	0.0302
REACTOME_FGFR_LIGAND_BINDING_AND_ACTIVATION	-0.14504	0.0186096	0.137006	22	0.0303
KEGG_SMALL_CELL_LUNG_CANCER	-0.0882514	0.00619232	0.0720923	81	0.0305
REACTOME_PLATELET_SENSITIZATION_BY_LDL	-0.179335	0.0162323	0.128052	15	0.0305
PID_MTOR_4PATHWAY	-0.0947095	0.00749164	0.0826686	67	0.0312
BIOCARTA_AKT_PATHWAY	-0.123305	0.0506132	0.216224	21	0.0314
KEGG_INSULIN_SIGNALING_PATHWAY	-0.0782738	0.00200473	0.035831	132	0.0319
REACTOME_EXTRACELLULAR_MATRIX_ORGANIZATION	-0.100927	0.00163456	0.030959	82	0.0321
BIOCARTA_MAPK_PATHWAY	-0.096646	0.00241164	0.0392356	83	0.0324
ST_PHOSPHOINOSITIDE_3_KINASE_PATHWAY	-0.10161	0.0351096	0.183687	36	0.0328
REACTOME_CA_DEPENDENT_EVENTS	-0.153618	0.00789662	0.0839999	25	0.033
REACTOME_GPVI_MEDIATED_ACTIVATION_CASCADE	-0.123377	0.0194694	0.140433	30	0.0331
KEGG_METABOLISM_OF_XENOBIOTICS_BY_CYTOCHROME_P450	0.22979	6.3163e-11	2.0038e-08	68	0.0338
PID_IL3_PATHWAY	-0.111902	0.044353	0.205416	27	0.0341
REACTOME_PHASE1_FUNCTIONALIZATION_OF_COMPOUNDS	0.147219	2.4664e-05	0.00107926	69	0.0341
KEGG_REGULATION_OF_ACTIN_CYTOSKELETON	-0.0770655	0.00016699	0.00541556	204	0.0345
REACTOME_PLATELET_HOMEOSTASIS	-0.116904	0.00081011	0.0186916	69	0.0346
REACTOME_ELONGATION_ARREST_AND_RECOVERY	-0.176074	0.00525007	0.065317	21	0.0353
REACTOME_P130CAS_LINKAGE_TO_MAPK_SIGNALING_FOR_INTEGRINS	-0.147617	0.0478695	0.20875	15	0.0356
REACTOME_GLUCAGON_SIGNALING_IN_METABOLIC_REGULATION	-0.13144	0.0128061	0.111396	30	0.0356
REACTOME_SIGNALING_BY_EGFR_IN_CANCER	-0.100165	0.00072681	0.0174022	96	0.0359
BIOCARTA_NFKB_PATHWAY	-0.149155	0.0155191	0.127057	22	0.0362
REACTOME_MAP_KINASE_ACTIVATION_IN_TLR_CASCADE	-0.102571	0.0151534	0.125684	47	0.0366
REACTOME_PKA_MEDIATED_PHOSPHORYLATION_OF_CREB	-0.151404	0.0307667	0.172757	17	0.0369
BIOCARTA_TALL1_PATHWAY	-0.157943	0.0342658	0.181366	15	0.0371
REACTOME_SEMA3A_PLEXIN_REPULSION_SIGNALING_BY_INHIBITING_INTEGRIN_ADHESION	-0.128388	0.109117	0.344452	13	0.0376
KEGG_CHEMOKINE_SIGNALING_PATHWAY	-0.0569717	0.00884463	0.0894434	180	0.038
KEGG_OXIDATIVE_PHOSPHORYLATION	-0.162199	2.7618e-08	3.8941e-06	99	0.0382
REACTOME_PLATELET_ACTIVATION_SIGNALING_AND_AGGREGATION	-0.062753	0.00314501	0.0459492	189	0.0388
REACTOME_PI3K_EVENTS_IN_ERBB4_SIGNALING	-0.112254	0.0217107	0.145932	35	0.0392
PID_PI3KCI_AKT_PATHWAY	-0.126002	0.011098	0.100595	34	0.0394
PID_INTEGRIN_A9B1_PATHWAY	-0.174916	0.00303831	0.0459002	24	0.0395
PID_LKB1_PATHWAY	-0.110727	0.00948907	0.0912244	46	0.04
BIOCARTA_FMLP_PATHWAY	-0.118462	0.0225901	0.149775	31	0.0409
REACTOME_MYD88_MAL_CASCADE_INITIATED_ON_PLASMA_MEMBRANE	-0.0673133	0.0430614	0.204933	76	0.041
PID_ECADHERIN_STABILIZATION_PATHWAY	-0.085937	0.0636682	0.243991	39	0.0411
PID_TXA2PATHWAY	-0.108361	0.00645689	0.0731589	53	0.0414
KEGG_PYRUVATE_METABOLISM	0.110158	0.0174453	0.130995	39	0.0415
KEGG_DRUG_METABOLISM_CYTOCHROME_P450	0.213215	7.6341e-10	1.384e-07	70	0.0416
REACTOME_HEMOSTASIS	-0.0426993	0.00323237	0.0459492	418	0.0419
REACTOME_PI3K_AKT_ACTIVATION	-0.106711	0.0314926	0.173757	34	0.0421
KEGG_VIBRIO_CHOLERAE_INFECTION	-0.113994	0.00537848	0.0656278	50	0.0428
PID_TNF_PATHWAY	-0.0848577	0.0518414	0.219289	44	0.043
PID_SYNDECAN_1_PATHWAY	-0.125594	0.0032588	0.0459492	46	0.0432
REACTOME_LATENT_INFECTION_OF_HOMO_SAPIENS_WITH_MYCOBACTERIUM_TUBERCULOSIS	-0.124709	0.0163714	0.128052	31	0.0432
REACTOME_COSTIMULATION_BY_THE_CD28_FAMILY	-0.0746023	0.0461275	0.207529	60	0.0432
PID_ANTHRAX_PATHWAY	-0.136607	0.058639	0.235366	16	0.0433
BIOCARTA_HDAC_PATHWAY	-0.130386	0.0271537	0.168088	24	0.0437
REACTOME_CHYLOMICRON_MEDIATED_LIPID_TRANSPORT	-0.187744	0.00935718	0.0912244	16	0.0438
REACTOME_THE_ROLE_OF_NEF_IN_HIV1_REPLICATION_AND_DISEASE_PATHOGENESIS	-0.113501	0.0597252	0.235996	23	0.0441
KEGG_O_GLYCAN_BIOSYNTHESIS	-0.124638	0.0311372	0.173303	25	0.0444
PID_ALPHA_SYNUCLEIN_PATHWAY	-0.103012	0.0473792	0.207529	31	0.0444
BIOCARTA_NTHI_PATHWAY	-0.123338	0.0453752	0.206302	22	0.0447
BIOCARTA_TOLL_PATHWAY	-0.112486	0.0196676	0.140433	36	0.0455
REACTOME_RNA_POL_II_PRE_TRANSCRIPTION_EVENTS	-0.12362	0.00309774	0.0459492	48	0.0455
KEGG_GNRH_SIGNALING_PATHWAY	-0.0850329	0.00412097	0.0549844	96	0.0469
REACTOME_SIGNALING_BY_ERBB2	-0.0914857	0.0027938	0.0432357	90	0.0475
REACTOME_TAK1_ACTIVATES_NFKB_BY_PHOSPHORYLATION_AND_ACTIVATION_OF_IKKS_COMPLEX	-0.108655	0.071477	0.263584	23	0.048
REACTOME_PIP3_ACTIVATES_AKT_SIGNALING	-0.1234	0.0295525	0.171243	26	0.0486
NABA_ECM_GLYCOPROTEINS	-0.0680582	0.00148322	0.0308559	186	0.0487
KEGG_ADHERENS_JUNCTION	-0.103413	0.00375306	0.0521685	66	0.0494
PID_P38_MKK3_6PATHWAY	-0.116687	0.0436088	0.204961	25	0.0496
REACTOME_INTEGRIN_ALPHAIIB_BETA3_SIGNALING	-0.142878	0.0102477	0.0952446	27	0.0497
REACTOME_DOWNREGULATION_OF_SMAD2_3_SMAD4_TRANSCRIPTIONAL_ACTIVITY	-0.118261	0.10164	0.328198	16	0.0499
BIOCARTA_PLATELETAPP_PATHWAY	-0.192196	0.0128163	0.111396	14	0.0502
PID_VEGFR1_2_PATHWAY	-0.0844741	0.0170716	0.129724	67	0.0507
BIOCARTA_RELA_PATHWAY	-0.136559	0.0672019	0.253054	15	0.051
PID_PTP1B_PATHWAY	-0.0819581	0.0432797	0.204933	51	0.051
REACTOME_PLATELET_AGGREGATION_PLUG_FORMATION	-0.126607	0.00865374	0.0894434	36	0.0514
REACTOME_SIGNALING_BY_TGF_BETA_RECEPTOR_COMPLEX	-0.0827284	0.0341786	0.181366	55	0.0517
KEGG_REGULATION_OF_AUTOPHAGY	0.20375	6.762e-05	0.00286033	32	0.0518
REACTOME_INTRINSIC_PATHWAY_FOR_APOPTOSIS	0.109181	0.0497804	0.21414	27	0.0519
KEGG_SULFUR_METABOLISM	0.175021	0.0289536	0.171085	13	0.0526
PID_WNT_NONCANONICAL_PATHWAY	-0.0982441	0.0586096	0.235366	31	0.0531
REACTOME_ADENYLATE_CYCLASE_ACTIVATING_PATHWAY	-0.243827	0.00760391	0.0831841	10	0.0554
REACTOME_SHC_MEDIATED_CASCADE	-0.12051	0.0274531	0.169116	28	0.0554
REACTOME_IL1_SIGNALING	-0.0923113	0.0555869	0.229771	36	0.0564
REACTOME_OLFACTORY_SIGNALING_PATHWAY	0.212161	7.1584e-38	4.542e-35	319	0.0568
REACTOME_BIOLOGICAL_OXIDATIONS	0.126054	4.0365e-07	4.6566e-05	137	0.0571
REACTOME_ACTIVATED_TAK1_MEDIATES_P38_MAPK_ACTIVATION	-0.145453	0.04408	0.205416	16	0.0573
KEGG_ADIPOCYTOKINE_SIGNALING_PATHWAY	-0.0731349	0.0389236	0.196789	67	0.0577
KEGG_ECM_RECEPTOR_INTERACTION	-0.099832	0.00161677	0.030959	84	0.0581
BIOCARTA_SHH_PATHWAY	-0.117812	0.102946	0.331571	16	0.0581
PID_EPHRINB_REV_PATHWAY	-0.122895	0.0199499	0.140433	30	0.0582
REACTOME_HYALURONAN_METABOLISM	-0.134467	0.0816348	0.287763	14	0.0588
BIOCARTA_RAS_PATHWAY	-0.123324	0.0453999	0.206302	22	0.0592
BIOCARTA_NOS1_PATHWAY	-0.164699	0.0187857	0.137006	17	0.0595
REACTOME_FGFR1_LIGAND_BINDING_AND_ACTIVATION	-0.153234	0.0472231	0.207529	14	0.0595
REACTOME_SMOOTH_MUSCLE_CONTRACTION	-0.132827	0.0398719	0.19999	20	0.0605
SIG_INSULIN_RECEPTOR_PATHWAY_IN_CARDIAC_MYOCYTES	-0.0849359	0.0380863	0.194885	50	0.0607
REACTOME_NGF_SIGNALLING_VIA_TRKA_FROM_THE_PLASMA_MEMBRANE	-0.0908764	0.00047924	0.01267	125	0.0609
REACTOME_REGULATION_OF_SIGNALING_BY_CBL	-0.113429	0.0958944	0.314444	18	0.0613
REACTOME_UNWINDING_OF_DNA	0.188411	0.0305361	0.172613	11	0.0618
PID_LYMPH_ANGIOGENESIS_PATHWAY	-0.105816	0.0729775	0.265729	24	0.0619
REACTOME_IL_3_5_AND_GM_CSF_SIGNALING	-0.0948552	0.0316482	0.17386	43	0.062
REACTOME_GAB1_SIGNALOSOME	-0.101739	0.0374902	0.193395	35	0.0624
SIG_BCR_SIGNALING_PATHWAY	-0.109731	0.0101523	0.0952446	46	0.0625
KEGG_OLFACTORY_TRANSDUCTION	0.200573	5.3062e-40	6.7335e-37	381	0.0627
PID_INSULIN_GLUCOSE_PATHWAY	-0.120643	0.0369578	0.191426	25	0.0629
REACTOME_TRIF_MEDIATED_TLR3_SIGNALING	-0.0667258	0.0595608	0.235996	67	0.0634
REACTOME_ALPHA_LINOLENIC_ACID_ALA_METABOLISM	0.223523	0.0102825	0.0952446	11	0.0647
PID_ARF6_DOWNSTREAM_PATHWAY	-0.149039	0.0536103	0.22527	14	0.0655
REACTOME_NUCLEOTIDE_BINDING_DOMAIN_LEUCINE_RICH_REPEAT_CONTAINING_RECEPTOR_NLR_SIGNALING_PATHWAYS	-0.0962476	0.0292301	0.171085	43	0.0657
PID_LPA4_PATHWAY	-0.19784	0.00800945	0.0839999	15	0.0663
BIOCARTA_ECM_PATHWAY	-0.126371	0.036054	0.187511	23	0.0666
PID_TCR_PATHWAY	-0.0863917	0.0162646	0.128052	65	0.0667
PID_A6B1_A6B4_INTEGRIN_PATHWAY	-0.090975	0.0330721	0.180106	46	0.0687
REACTOME_INHIBITION_OF_REPLICATION_INITIATION_OF_DAMAGED_DNA_BY_RB1_E2F1	-0.136814	0.116251	0.355475	11	0.0691
BIOCARTA_BARRESTIN_SRC_PATHWAY	-0.190072	0.0138423	0.117106	14	0.0715
BIOCARTA_TCR_PATHWAY	-0.105158	0.0199946	0.140433	41	0.0719
REACTOME_REGULATION_OF_WATER_BALANCE_BY_RENAL_AQUAPORINS	-0.0973679	0.0333529	0.180106	40	0.072
BIOCARTA_BCR_PATHWAY	-0.116918	0.0244125	0.156547	31	0.0722
PID_IFNG_PATHWAY	-0.0730469	0.110418	0.346834	40	0.0723
REACTOME_ADENYLATE_CYCLASE_INHIBITORY_PATHWAY	-0.183955	0.0216984	0.145932	13	0.0723
REACTOME_SEMA4D_IN_SEMAPHORIN_SIGNALING	-0.106358	0.0516451	0.219189	28	0.0726
REACTOME_FORMATION_OF_THE_HIV1_EARLY_ELONGATION_COMPLEX	-0.122345	0.0343732	0.181366	25	0.0737
KEGG_PATHWAYS_IN_CANCER	-0.0524455	0.00159955	0.030959	314	0.0742
REACTOME_VIRAL_MESSENGER_RNA_SYNTHESIS	-0.180079	0.0386956	0.196419	11	0.0748812
BIOCARTA_ARAP_PATHWAY	-0.114997	0.100869	0.326539	17	0.0751
REACTOME_TRANSCRIPTIONAL_ACTIVITY_OF_SMAD2_SMAD3_SMAD4_HETEROTRIMER	-0.0853675	0.0900345	0.304677	33	0.0753
PID_EPHA_FWDPATHWAY	-0.121289	0.0160162	0.128052	33	0.0756
PID_ENDOTHELIN_PATHWAY	-0.0987644	0.00728735	0.0813397	62	0.0758
REACTOME_SEMAPHORIN_INTERACTIONS	-0.0833461	0.0235431	0.154094	62	0.0758
PID_INTEGRIN1_PATHWAY	-0.101322	0.00451685	0.0590915	66	0.0759
REACTOME_SIGNALING_BY_ACTIVATED_POINT_MUTANTS_OF_FGFR1	-0.146092	0.0934992	0.312238	11	0.0759
BIOCARTA_IL1R_PATHWAY	-0.102068	0.0459307	0.207424	32	0.0762
REACTOME_HYALURONAN_UPTAKE_AND_DEGRADATION	-0.164217	0.0722277	0.264141	10	0.0765
KEGG_HUNTINGTONS_DISEASE	-0.104756	1.0004e-05	0.00060452	151	0.0766
REACTOME_SEMA4D_INDUCED_CELL_MIGRATION_AND_GROWTH_CONE_COLLAPSE	-0.119509	0.0474259	0.207529	23	0.0766
REACTOME_MRNA_SPLICING_MINOR_PATHWAY	-0.145518	0.00585634	0.068812	30	0.077
REACTOME_TCR_SIGNALING	-0.072132	0.0812127	0.287156	49	0.0774
PID_IL1_PATHWAY	-0.0882389	0.079733	0.284217	33	0.0775
REACTOME_NEGATIVE_REGULATION_OF_FGFR_SIGNALING	-0.10231	0.0421875	0.203385	33	0.0777
REACTOME_SIGNALLING_BY_NGF	-0.0678316	0.00112434	0.0237797	197	0.0784
BIOCARTA_IGF1R_PATHWAY	-0.120798	0.0450852	0.206302	23	0.0792
REACTOME_PURINE_SALVAGE	0.149029	0.0629197	0.241955	13	0.0796
REACTOME_FORMATION_OF_RNA_POL_II_ELONGATION_COMPLEX_	-0.115074	0.0244257	0.156547	32	0.0806
KEGG_OOCYTE_MEIOSIS	-0.066293	0.0205795	0.142227	103	0.0808
KEGG_MTOR_SIGNALING_PATHWAY	-0.0905051	0.0256308	0.160224	51	0.0819
BIOCARTA_PS1_PATHWAY	-0.158119	0.0406036	0.200796	14	0.082
REACTOME_COLLAGEN_FORMATION	-0.109696	0.00583047	0.068812	53	0.082
REACTOME_SIGNALING_BY_FGFR_IN_DISEASE	-0.0839448	0.00214555	0.0367934	113	0.0825
REACTOME_DEVELOPMENTAL_BIOLOGY	-0.0711766	3.3114e-06	0.00027011	373	0.083
REACTOME_GRB2_SOS_PROVIDES_LINKAGE_TO_MAPK_SIGNALING_FOR_INTERGRINS_	-0.11271	0.130875	0.380046	15	0.0849
BIOCARTA_FCER1_PATHWAY	-0.118178	0.0156697	0.127467	35	0.0851
REACTOME_REGULATION_OF_KIT_SIGNALING	-0.10624	0.141411	0.397896	16	0.0854
BIOCARTA_BARR_MAPK_PATHWAY	-0.176858	0.0423119	0.203385	11	0.0856086
REACTOME_RNA_POL_II_TRANSCRIPTION_PRE_INITIATION_AND_PROMOTER_OPENING	-0.107727	0.0254869	0.160224	36	0.0861
KEGG_MELANOGENESIS	-0.0785824	0.00770489	0.0835684	97	0.0865
REACTOME_PROTEOLYTIC_CLEAVAGE_OF_SNARE_COMPLEX_PROTEINS	0.119139	0.137078	0.389155	13	0.0871
KEGG_ENDOMETRIAL_CANCER	-0.081249	0.0430797	0.204933	52	0.0872
BIOCARTA_SKP2E2F_PATHWAY	-0.176322	0.0535825	0.22527	10	0.0873635
ST_T_CELL_SIGNAL_TRANSDUCTION	-0.0966452	0.0285695	0.171085	43	0.0875
PID_IL5_PATHWAY	-0.108678	0.159331	0.423881	14	0.0876
PID_MYC_REPRESS_PATHWAY	-0.0699126	0.0638338	0.243991	59	0.0891
PID_FAS_PATHWAY	-0.0905219	0.060497	0.235996	36	0.0897
REACTOME_METABOLISM_OF_CARBOHYDRATES	-0.044991	0.0206223	0.142227	227	0.092
REACTOME_DOWNREGULATION_OF_TGF_BETA_RECEPTOR_SIGNALING	-0.11442	0.0930255	0.311842	18	0.093
KEGG_ERBB_SIGNALING_PATHWAY	-0.0752852	0.017424	0.130995	84	0.0932
REACTOME_DOWNSTREAM_SIGNAL_TRANSDUCTION	-0.0881309	0.00486389	0.0617227	86	0.0959
REACTOME_DAG_AND_IP3_SIGNALING	-0.129434	0.0200303	0.140433	27	0.0961
REACTOME_P75NTR_SIGNALS_VIA_NFKB	-0.103492	0.234776	0.53435	11	0.0961
PID_CD40_PATHWAY	-0.0904366	0.0867823	0.300893	30	0.0962
KEGG_RNA_POLYMERASE	-0.105472	0.0739137	0.267227	24	0.097
KEGG_HISTIDINE_METABOLISM	0.100133	0.0719763	0.263983	27	0.0976
REACTOME_G_ALPHA1213_SIGNALLING_EVENTS	-0.0663729	0.0554664	0.229771	70	0.0977
REACTOME_SIGNAL_TRANSDUCTION_BY_L1	-0.0714485	0.162342	0.430086	32	0.0986
REACTOME_RETROGRADE_NEUROTROPHIN_SIGNALLING	-0.13812	0.112807	0.351725	11	0.0993
REACTOME_PLATELET_ADHESION_TO_EXPOSED_COLLAGEN	-0.141387	0.0900226	0.304677	12	0.0995
KEGG_ANTIGEN_PROCESSING_AND_PRESENTATION	0.182108	2.4159e-08	3.8323e-06	79	0.0999
REACTOME_REGULATION_OF_IFNA_SIGNALING	0.222209	0.00016643	0.00541556	24	0.1012
PID_LYSOPHOSPHOLIPID_PATHWAY	-0.0953924	0.00898938	0.089646	63	0.102
KEGG_CHRONIC_MYELOID_LEUKEMIA	-0.0645262	0.0607855	0.235996	71	0.1027
BIOCARTA_PTEN_PATHWAY	-0.120841	0.0847032	0.295298	17	0.1029
REACTOME_AXON_GUIDANCE	-0.0717321	0.00019154	0.0057873	232	0.1029
REACTOME_SIGNALING_BY_SCF_KIT	-0.0678282	0.0442369	0.205416	74	0.1041
KEGG_TYPE_II_DIABETES_MELLITUS	-0.0996068	0.0196262	0.140433	46	0.1049
PID_HEDGEHOG_2PATHWAY	-0.121457	0.0541738	0.226886	21	0.1052
REACTOME_POST_NMDA_RECEPTOR_ACTIVATION_EVENTS	-0.109677	0.0378028	0.194218	30	0.1054
BIOCARTA_IGF1MTOR_PATHWAY	-0.111818	0.0917342	0.308782	19	0.1056
REACTOME_CRMPS_IN_SEMA3A_SIGNALING	-0.129202	0.0943097	0.312372	14	0.1056
REACTOME_KERATAN_SULFATE_DEGRADATION	-0.131933	0.129856	0.379694	11	0.1057
KEGG_PENTOSE_AND_GLUCURONATE_INTERCONVERSIONS	0.189212	0.00067409	0.0167729	27	0.107
REACTOME_BASIGIN_INTERACTIONS	-0.10206	0.083748	0.293	24	0.107
REACTOME_TRANSPORT_OF_VITAMINS_NUCLEOSIDES_AND_RELATED_MOLECULES	-0.0999443	0.0543749	0.226979	31	0.107
PID_FGF_PATHWAY	-0.0764587	0.050295	0.215623	55	0.1076
REACTOME_PLC_BETA_MEDIATED_EVENTS	-0.0958121	0.0412462	0.202874	38	0.1079
BIOCARTA_PGC1A_PATHWAY	-0.100996	0.12773	0.377831	19	0.1086
REACTOME_SIGNALING_BY_NODAL	-0.109799	0.107002	0.340315	18	0.109
BIOCARTA_VIP_PATHWAY	-0.108585	0.07166	0.263584	23	0.1091
REACTOME_ION_CHANNEL_TRANSPORT	-0.102899	0.00904231	0.089646	54	0.1093
BIOCARTA_CTCF_PATHWAY	-0.0962449	0.127069	0.376755	21	0.1103
KEGG_HEDGEHOG_SIGNALING_PATHWAY	-0.0888442	0.0217346	0.145932	56	0.1109
REACTOME_MUSCLE_CONTRACTION	-0.122222	0.00562667	0.0677536	43	0.1111
KEGG_AUTOIMMUNE_THYROID_DISEASE	0.219375	8.4802e-08	1.0761e-05	50	0.1112
REACTOME_INSULIN_RECEPTOR_RECYCLING	-0.111546	0.0642579	0.244875	23	0.1119
REACTOME_GPCR_DOWNSTREAM_SIGNALING	0.0802326	1.9457e-13	8.2302e-11	774	0.112
BIOCARTA_HCMV_PATHWAY	-0.143458	0.0470643	0.207529	16	0.1121
REACTOME_ROLE_OF_DCC_IN_REGULATING_APOPTOSIS	0.133492	0.143922	0.40102	10	0.1121
PID_INTEGRIN3_PATHWAY	-0.1075	0.0160871	0.128052	42	0.1124
BIOCARTA_INTEGRIN_PATHWAY	-0.108842	0.0221349	0.147838	37	0.1127
REACTOME_RESPONSE_TO_ELEVATED_PLATELET_CYTOSOLIC_CA2_	-0.0612418	0.0674597	0.253273	75	0.1127
PID_NFKAPPAB_ATYPICAL_PATHWAY	-0.123284	0.0879185	0.301537	16	0.1128
PID_INTEGRIN5_PATHWAY	-0.121305	0.0931349	0.311842	16	0.1134
REACTOME_DOWNSTREAM_TCR_SIGNALING	-0.0728804	0.147827	0.403436	33	0.1137
PID_EPHB_FWD_PATHWAY	-0.10917	0.0170453	0.129724	40	0.1146
REACTOME_NEF_MEDIATES_DOWN_MODULATION_OF_CELL_SURFACE_RECEPTORS_BY_RECRUITING_THEM_TO_CLATHRIN_ADAPTERS	-0.111522	0.122667	0.367133	16	0.1151
KEGG_LINOLEIC_ACID_METABOLISM	0.146455	0.00639097	0.0730643	29	0.1154
KEGG_LEUKOCYTE_TRANSENDOTHELIAL_MIGRATION	-0.0677743	0.01321	0.113267	113	0.119
REACTOME_RNA_POL_I_TRANSCRIPTION_TERMINATION	-0.0932847	0.170878	0.444353	18	0.1191
REACTOME_RNA_POL_II_TRANSCRIPTION	-0.0844804	0.00799522	0.0839999	83	0.1202
REACTOME_IRON_UPTAKE_AND_TRANSPORT	-0.0829335	0.0899158	0.304677	35	0.1215
REACTOME_SIGNALING_BY_THE_B_CELL_RECEPTOR_BCR	-0.0559729	0.0415886	0.203385	112	0.1217
REACTOME_PHASE_II_CONJUGATION	0.106273	0.00232883	0.0392356	69	0.1218
REACTOME_IMMUNOREGULATORY_INTERACTIONS_BETWEEN_A_LYMPHOID_AND_A_NON_LYMPHOID_CELL	0.167648	1.0497e-05	0.00060547	58	0.1221
REACTOME_TCA_CYCLE_AND_RESPIRATORY_ELECTRON_TRANSPORT	-0.1251	1.659e-05	0.00080971	100	0.1223
PID_RAC1_PATHWAY	-0.0872432	0.0314505	0.173757	51	0.1227
REACTOME_L1CAM_INTERACTIONS	-0.0701359	0.0306052	0.172613	80	0.1229
KEGG_ENDOCYTOSIS	-0.0322858	0.145634	0.40102	173	0.123
REACTOME_AQUAPORIN_MEDIATED_TRANSPORT	-0.0796178	0.0594031	0.235996	47	0.1244
PID_ERBB1_INTERNALIZATION_PATHWAY	-0.0852151	0.0659269	0.249735	39	0.1247
REACTOME_TOLL_RECEPTOR_CASCADES	-0.0433148	0.124889	0.372905	106	0.1247
BIOCARTA_DNAFRAGMENT_PATHWAY	0.112694	0.217331	0.51454	10	0.125012
KEGG_GLYCEROPHOSPHOLIPID_METABOLISM	-0.0579013	0.0947703	0.312373	70	0.1257
KEGG_LONG_TERM_POTENTIATION	-0.090003	0.0129846	0.112092	64	0.1258
BIOCARTA_WNT_PATHWAY	-0.0989305	0.0871236	0.301253	25	0.1264
KEGG_ASTHMA	0.122054	0.0255305	0.160224	28	0.1265
PID_PDGFRB_PATHWAY	-0.0734327	0.00477565	0.0612152	125	0.1292
BIOCARTA_IL22BP_PATHWAY	0.106794	0.139349	0.392963	16	0.1293
ST_INTEGRIN_SIGNALING_PATHWAY	-0.0663976	0.0406656	0.200796	80	0.1305
PID_ERBB1_DOWNSTREAM_PATHWAY	-0.0620346	0.030245	0.172613	103	0.1308
BIOCARTA_SPRY_PATHWAY	-0.116355	0.0876256	0.301347	18	0.1312
PID_FAK_PATHWAY	-0.0868889	0.0235572	0.154094	57	0.1318
KEGG_TRYPTOPHAN_METABOLISM	0.115962	0.0135004	0.11498	38	0.132
REACTOME_MYOGENESIS	-0.109591	0.0580778	0.234911	25	0.1329
BIOCARTA_EDG1_PATHWAY	-0.0975641	0.0853513	0.296742	26	0.1345
REACTOME_TRAF6_MEDIATED_IRF7_ACTIVATION	0.1821	0.00056376	0.0146001	30	0.1345
REACTOME_TRAF6_MEDIATED_NFKB_ACTIVATION	-0.0858814	0.173366	0.447173	21	0.1359
ST_P38_MAPK_PATHWAY	-0.0662919	0.169226	0.442779	36	0.1371
KEGG_FC_EPSILON_RI_SIGNALING_PATHWAY	-0.0617865	0.0599657	0.235996	78	0.1382
KEGG_PARKINSONS_DISEASE	-0.126628	2.1377e-05	0.00100473	95	0.1385
KEGG_WNT_SIGNALING_PATHWAY	-0.0662954	0.00631377	0.0728379	144	0.1395
REACTOME_OPIOID_SIGNALLING	-0.0820325	0.0187611	0.137006	69	0.1395
KEGG_GALACTOSE_METABOLISM	-0.108135	0.0565391	0.232195	26	0.1399
REACTOME_RECYCLING_PATHWAY_OF_L1	-0.109909	0.0682678	0.255551	23	0.1404
BIOCARTA_MPR_PATHWAY	-0.0770656	0.131788	0.381825	32	0.1407
BIOCARTA_GH_PATHWAY	-0.0952898	0.0812365	0.287156	28	0.1408
REACTOME_FGFR4_LIGAND_BINDING_AND_ACTIVATION	-0.127777	0.125501	0.373851	12	0.1414
BIOCARTA_BAD_PATHWAY	-0.0882912	0.119488	0.362182	26	0.1416
REACTOME_ACTIVATED_TLR4_SIGNALLING	-0.0457647	0.145998	0.40102	85	0.142
KEGG_FC_GAMMA_R_MEDIATED_PHAGOCYTOSIS	-0.0599756	0.0487682	0.211218	91	0.1427
SA_B_CELL_RECEPTOR_COMPLEXES	-0.105185	0.0747026	0.268573	24	0.1435
REACTOME_FRS2_MEDIATED_CASCADE	-0.0838355	0.0821234	0.288683	36	0.1438
KEGG_GLIOMA	-0.0643302	0.080491	0.286115	62	0.1464
REACTOME_REGULATION_OF_AMPK_ACTIVITY_VIA_LKB1	-0.0985318	0.201979	0.491961	14	0.1466
BIOCARTA_INTRINSIC_PATHWAY	-0.136292	0.0237665	0.154665	23	0.1468
BIOCARTA_FIBRINOLYSIS_PATHWAY	-0.181815	0.0292557	0.171085	12	0.1471
BIOCARTA_CD40_PATHWAY	-0.112541	0.14502	0.40102	14	0.1482
REACTOME_TGF_BETA_RECEPTOR_SIGNALING_IN_EMT_EPITHELIAL_TO_MESENCHYMAL_TRANSITION	-0.117988	0.175553	0.449147	11	0.1486
PID_PS1_PATHWAY	-0.0818207	0.0608122	0.235996	44	0.1488
REACTOME_TRAF3_DEPENDENT_IRF_ACTIVATION_PATHWAY	0.11571	0.134035	0.384821	14	0.1497
BIOCARTA_ACE2_PATHWAY	-0.121884	0.128257	0.378159	13	0.1508
KEGG_COLORECTAL_CANCER	-0.0717892	0.054981	0.228757	60	0.151
REACTOME_GLUCURONIDATION	0.190185	0.00524075	0.065317	18	0.1533
KEGG_STEROID_HORMONE_BIOSYNTHESIS	0.155001	7.241e-05	0.00296415	55	0.154
BIOCARTA_CELLCYCLE_PATHWAY	-0.0993821	0.10686	0.340315	22	0.1545
KEGG_AMINO_SUGAR_AND_NUCLEOTIDE_SUGAR_METABOLISM	-0.0772204	0.0838132	0.293	42	0.1548
REACTOME_TRANSFERRIN_ENDOCYTOSIS_AND_RECYCLING	-0.0968015	0.0941398	0.312372	25	0.1557
PID_TGFBR_PATHWAY	-0.0632248	0.115448	0.354068	52	0.1562
REACTOME_RESPIRATORY_ELECTRON_TRANSPORT_ATP_SYNTHESIS_BY_CHEMIOSMOTIC_COUPLING_AND_HEAT_PRODUCTION_BY_UNCOUPLING_PROTEINS_	-0.161751	8.0246e-06	0.00053596	64	0.1563
REACTOME_LIPID_DIGESTION_MOBILIZATION_AND_TRANSPORT	-0.0966944	0.0284887	0.171085	43	0.1593
KEGG_PURINE_METABOLISM	-0.0440237	0.070707	0.261595	143	0.16
REACTOME_METABOLISM_OF_VITAMINS_AND_COFACTORS	-0.0662601	0.105682	0.338664	50	0.1616
REACTOME_SIGNALING_BY_GPCR	0.0657375	2.3226e-10	5.8949e-08	868	0.1616
BIOCARTA_CBL_PATHWAY	-0.0903741	0.259407	0.560352	13	0.1627
KEGG_ALDOSTERONE_REGULATED_SODIUM_REABSORPTION	-0.0651483	0.144652	0.40102	42	0.1629
BIOCARTA_AGR_PATHWAY	-0.0806442	0.0991413	0.322591	35	0.1634
REACTOME_RESPIRATORY_ELECTRON_TRANSPORT	-0.164956	8.7556e-06	0.00055554	61	0.1638
REACTOME_LATE_PHASE_OF_HIV_LIFE_CYCLE	-0.0713301	0.022661	0.149775	86	0.1646
NABA_COLLAGENS	-0.117068	0.00730711	0.0813397	44	0.1646
PID_WNT_CANONICAL_PATHWAY	-0.0791507	0.220725	0.519013	20	0.1647
REACTOME_ACTIVATION_OF_NMDA_RECEPTOR_UPON_GLUTAMATE_BINDING_AND_POSTSYNAPTIC_EVENTS	-0.0913789	0.0655098	0.248898	34	0.1653
KEGG_TGF_BETA_SIGNALING_PATHWAY	-0.0677673	0.0344438	0.181366	82	0.1654
REACTOME_CD28_DEPENDENT_VAV1_PATHWAY	-0.124997	0.151275	0.409313	11	0.165449
PID_P38_MK2_PATHWAY	-0.0954418	0.130272	0.380035	21	0.1656
REACTOME_ORC1_REMOVAL_FROM_CHROMATIN	0.0607269	0.104522	0.335793	60	0.1663
REACTOME_ETHANOL_OXIDATION	0.132885	0.145753	0.40102	10	0.1669
PID_FCER1_PATHWAY	-0.0585892	0.120384	0.363732	59	0.1676
REACTOME_RAP1_SIGNALLING	-0.112541	0.119287	0.362182	16	0.169
REACTOME_GLUCAGON_TYPE_LIGAND_RECEPTORS	-0.0700517	0.184645	0.463072	30	0.1698
REACTOME_CTLA4_INHIBITORY_SIGNALING	-0.102294	0.113497	0.352397	20	0.1717
KEGG_MELANOMA	-0.0623258	0.0701235	0.260958	71	0.172
PID_NETRIN_PATHWAY	-0.112729	0.030012	0.172331	31	0.1724
REACTOME_TGF_BETA_RECEPTOR_SIGNALING_ACTIVATES_SMADS	-0.091512	0.146855	0.402504	21	0.1728
REACTOME_NCAM_SIGNALING_FOR_NEURITE_OUT_GROWTH	-0.0789149	0.0293951	0.171112	64	0.1742
REACTOME_MITOCHONDRIAL_PROTEIN_IMPORT	-0.0592275	0.169938	0.443728	45	0.1768
REACTOME_REGULATION_OF_APOPTOSIS	0.0565516	0.159125	0.423881	52	0.1773
PID_CMYB_PATHWAY	-0.0401196	0.213335	0.508876	81	0.1783
BIOCARTA_P35ALZHEIMERS_PATHWAY	-0.138749	0.128791	0.378323	10	0.178496
REACTOME_MRNA_DECAY_BY_3_TO_5_EXORIBONUCLEASE	0.115731	0.183961	0.462271	11	0.1785
REACTOME_GLUTATHIONE_CONJUGATION	0.108046	0.0730808	0.265729	23	0.1794
REACTOME_PYRIMIDINE_CATABOLISM	0.140541	0.106637	0.340315	11	0.1796
KEGG_VASCULAR_SMOOTH_MUSCLE_CONTRACTION	-0.0578801	0.0403062	0.200796	106	0.1806
KEGG_PROGESTERONE_MEDIATED_OOCYTE_MATURATION	-0.0521926	0.0973152	0.318281	85	0.1838
REACTOME_INTERFERON_ALPHA_BETA_SIGNALING	0.14577	8.5399e-05	0.00318738	61	0.1839
PID_ERBB2_ERBB3_PATHWAY	-0.0865832	0.0472572	0.207529	44	0.1852
KEGG_GLYCOSAMINOGLYCAN_BIOSYNTHESIS_KERATAN_SULFATE	-0.131228	0.0892563	0.304677	14	0.1855
REACTOME_FORMATION_OF_THE_TERNARY_COMPLEX_AND_SUBSEQUENTLY_THE_43S_COMPLEX	-0.102802	0.0382648	0.195012	34	0.1865
KEGG_DORSO_VENTRAL_AXIS_FORMATION	-0.0696176	0.238151	0.53435	24	0.1869
REACTOME_ER_PHAGOSOME_PATHWAY	0.0789695	0.0471585	0.207529	53	0.1875
REACTOME_SYNTHESIS_SECRETION_AND_INACTIVATION_OF_GLP1	-0.0950122	0.175247	0.449147	17	0.1879
REACTOME_ACTIVATION_OF_THE_MRNA_UPON_BINDING_OF_THE_CAP_BINDING_COMPLEX_AND_EIFS_AND_SUBSEQUENT_BINDING_TO_43S	-0.0969832	0.0298957	0.172331	42	0.1882
REACTOME_MRNA_CAPPING	-0.0856948	0.13837	0.391727	25	0.1882
REACTOME_NCAM1_INTERACTIONS	-0.0919998	0.0471075	0.207529	39	0.189
BIOCARTA_GPCR_PATHWAY	-0.0833168	0.114613	0.353021	30	0.1899
REACTOME_DOWNSTREAM_SIGNALING_EVENTS_OF_B_CELL_RECEPTOR_BCR	-0.04924	0.113578	0.352397	87	0.1905
REACTOME_INTERFERON_SIGNALING	0.0735675	0.00212893	0.0367934	148	0.1908
REACTOME_NETRIN1_SIGNALING	-0.105864	0.0281423	0.171085	36	0.1921
REACTOME_DEGRADATION_OF_THE_EXTRACELLULAR_MATRIX	-0.0836215	0.11946	0.362182	29	0.1927
KEGG_VASOPRESSIN_REGULATED_WATER_REABSORPTION	-0.057945	0.199864	0.489627	41	0.1932
NABA_PROTEOGLYCANS	-0.0607214	0.221007	0.519013	34	0.1932
REACTOME_TERMINATION_OF_O_GLYCAN_BIOSYNTHESIS	0.14862	0.0291324	0.171085	18	0.1938
BIOCARTA_KERATINOCYTE_PATHWAY	-0.0633477	0.15127	0.409313	43	0.1947
BIOCARTA_INSULIN_PATHWAY	-0.10533	0.0874569	0.301347	22	0.1951
REACTOME_SHC_RELATED_EVENTS	-0.0851148	0.224622	0.520406	17	0.1953
KEGG_PORPHYRIN_AND_CHLOROPHYLL_METABOLISM	0.113394	0.0144042	0.121053	39	0.1967
REACTOME_SIGNALING_BY_ERBB4	-0.0446319	0.161147	0.427815	83	0.1967
REACTOME_THE_ACTIVATION_OF_ARYLSULFATASES	0.119041	0.171732	0.445659	11	0.1976
KEGG_PROSTATE_CANCER	-0.0523492	0.0906919	0.306085	88	0.1977
REACTOME_SIGNAL_ATTENUATION	-0.0936428	0.242571	0.540039	13	0.1988
REACTOME_CTNNB1_PHOSPHORYLATION_CASCADE	-0.0914827	0.236155	0.53435	14	0.2012
BIOCARTA_CDC42RAC_PATHWAY	-0.103067	0.181985	0.458722	14	0.2028
REACTOME_SIGNALING_BY_FGFR3_MUTANTS	-0.100497	0.248598	0.547742	11	0.2032
KEGG_GAP_JUNCTION	-0.0558397	0.0778138	0.278157	84	0.2034
BIOCARTA_IL7_PATHWAY	-0.0771129	0.27126	0.574403	17	0.2034
PID_SMAD2_3NUCLEAR_PATHWAY	-0.0458424	0.157584	0.421886	80	0.2049
BIOCARTA_CALCINEURIN_PATHWAY	-0.0897976	0.228756	0.525891	15	0.205
KEGG_NATURAL_KILLER_CELL_MEDIATED_CYTOTOXICITY	0.0963136	0.0001707	0.00541556	129	0.2051
REACTOME_HIV_LIFE_CYCLE	-0.057628	0.0483857	0.210279	99	0.2052
PID_PRL_SIGNALING_EVENTS_PATHWAY	-0.0805052	0.191487	0.476586	22	0.2056
BIOCARTA_TNFR2_PATHWAY	-0.0850361	0.239173	0.53435	16	0.2069
REACTOME_MRNA_SPLICING	-0.075077	0.016448	0.128052	86	0.2069
REACTOME_ACTIVATED_AMPK_STIMULATES_FATTY_ACID_OXIDATION_IN_MUSCLE	-0.0878407	0.197234	0.486	18	0.2076
REACTOME_LIPOPROTEIN_METABOLISM	-0.105584	0.057799	0.234911	27	0.2076
PID_MET_PATHWAY	-0.0691839	0.0340414	0.181366	79	0.2083
BIOCARTA_ACH_PATHWAY	-0.0936842	0.194714	0.482601	16	0.2105
KEGG_ALLOGRAFT_REJECTION	0.175246	0.00033906	0.00956163	35	0.2127
PID_NECTIN_PATHWAY	-0.0671442	0.236404	0.53435	26	0.2128
KEGG_TYPE_I_DIABETES_MELLITUS	0.142457	0.00162357	0.030959	41	0.2138
PID_PI3K_PLC_TRK_PATHWAY	-0.075898	0.115511	0.354068	36	0.2157
REACTOME_CYTOSOLIC_SULFONATION_OF_SMALL_MOLECULES	0.119382	0.12212	0.367133	14	0.2163
BIOCARTA_AMI_PATHWAY	-0.116882	0.0705491	0.261595	20	0.2166
BIOCARTA_NDKDYNAMIN_PATHWAY	-0.0930182	0.228383	0.525891	14	0.2171
REACTOME_G_PROTEIN_BETA_GAMMA_SIGNALLING	-0.0815906	0.158269	0.422829	25	0.2176
REACTOME_PERK_REGULATED_GENE_EXPRESSION	0.0678983	0.231182	0.528595	26	0.218
PID_CXCR3_PATHWAY	-0.0652251	0.14902	0.40494	41	0.2181
BIOCARTA_PTC1_PATHWAY	-0.124294	0.15359	0.412937	11	0.2182
REACTOME_ASSEMBLY_OF_THE_PRE_REPLICATIVE_COMPLEX	0.0553688	0.142161	0.398239	59	0.2186
REACTOME_CREB_PHOSPHORYLATION_THROUGH_THE_ACTIVATION_OF_RAS	-0.0854112	0.147831	0.403436	24	0.2207
REACTOME_SYNTHESIS_OF_DNA	0.0458904	0.144893	0.40102	85	0.2218
REACTOME_DCC_MEDIATED_ATTRACTIVE_SIGNALING	-0.119287	0.136592	0.388643	13	0.2223
REACTOME_PROCESSING_OF_CAPPED_INTRON_CONTAINING_PRE_MRNA	-0.0614096	0.024746	0.157183	113	0.223
REACTOME_G_ALPHA_Z_SIGNALLING_EVENTS	-0.0767895	0.0893483	0.304677	41	0.2233
REACTOME_TRANSMEMBRANE_TRANSPORT_OF_SMALL_MOLECULES	-0.0497433	0.00075791	0.0178108	402	0.2242
REACTOME_METABOLISM_OF_NUCLEOTIDES	0.0535297	0.130678	0.380046	67	0.2247
PID_ERA_GENOMIC_PATHWAY	-0.037347	0.314146	0.610493	61	0.2251
REACTOME_NEUROTRANSMITTER_RECEPTOR_BINDING_AND_DOWNSTREAM_TRANSMISSION_IN_THE_POSTSYNAPTIC_CELL	-0.0592663	0.0212141	0.144735	128	0.2258
REACTOME_SIGNALING_BY_RHO_GTPASES	-0.0526703	0.0573772	0.234121	110	0.2263
REACTOME_INTERFERON_GAMMA_SIGNALING	0.0960079	0.0109244	0.0997341	59	0.2265
KEGG_CALCIUM_SIGNALING_PATHWAY	-0.070923	0.00152815	0.030959	170	0.227
BIOCARTA_CHREBP2_PATHWAY	-0.0706712	0.122492	0.367133	40	0.2275
BIOCARTA_TOB1_PATHWAY	-0.0846275	0.201862	0.491961	19	0.2275
BIOCARTA_CK1_PATHWAY	-0.0974524	0.177363	0.451048	16	0.23
NABA_ECM_AFFILIATED	0.0429506	0.0600808	0.235996	163	0.2303
BIOCARTA_ARF_PATHWAY	-0.0919573	0.189537	0.474403	17	0.2304
REACTOME_PHOSPHORYLATION_OF_CD3_AND_TCR_ZETA_CHAINS	0.10273	0.168541	0.442551	15	0.2319
REACTOME_ADP_SIGNALLING_THROUGH_P2RY1	-0.083985	0.163562	0.432417	23	0.232
KEGG_GLYCOSPHINGOLIPID_BIOSYNTHESIS_LACTO_AND_NEOLACTO_SERIES	-0.070206	0.22473	0.520406	25	0.2329
BIOCARTA_MET_PATHWAY	-0.0720995	0.129606	0.379694	37	0.2333
KEGG_GRAFT_VERSUS_HOST_DISEASE	0.172017	0.00029908	0.0086258	37	0.2344
REACTOME_PURINE_CATABOLISM	0.110514	0.226357	0.523219	10	0.2345
REACTOME_BOTULINUM_NEUROTOXICITY	0.083639	0.262278	0.56306	15	0.2346
BIOCARTA_ERYTH_PATHWAY	-0.0948905	0.203434	0.494176	15	0.237
BIOCARTA_RNA_PATHWAY	-0.0887492	0.331281	0.630466	10	0.2376
ST_B_CELL_ANTIGEN_RECEPTOR	-0.0620354	0.175202	0.449147	40	0.2392
REACTOME_ENERGY_DEPENDENT_REGULATION_OF_MTOR_BY_LKB1_AMPK	-0.0807183	0.249484	0.547742	17	0.2401
REACTOME_HIV_INFECTION	-0.0435877	0.0507761	0.216224	171	0.2405
REACTOME_CELL_SURFACE_INTERACTIONS_AT_THE_VASCULAR_WALL	-0.0594889	0.0618094	0.238408	83	0.2408
BIOCARTA_MCM_PATHWAY	0.0857345	0.221266	0.519013	17	0.2421
REACTOME_SIGNALING_BY_BMP	-0.0771772	0.221147	0.519013	21	0.245
BIOCARTA_RHO_PATHWAY	-0.0690511	0.198534	0.487969	29	0.2453
BIOCARTA_UCALPAIN_PATHWAY	-0.0885816	0.206306	0.49867	17	0.2457
KEGG_ACUTE_MYELOID_LEUKEMIA	-0.0571563	0.136366	0.388643	57	0.2462
KEGG_TIGHT_JUNCTION	-0.0520422	0.0455196	0.206302	125	0.2491
REACTOME_SPHINGOLIPID_DE_NOVO_BIOSYNTHESIS	0.0849957	0.133921	0.384821	26	0.2496
REACTOME_MAPK_TARGETS_NUCLEAR_EVENTS_MEDIATED_BY_MAP_KINASES	-0.0725097	0.176971	0.451048	29	0.2496
PID_ATF2_PATHWAY	-0.0398655	0.303111	0.599939	56	0.2503
REACTOME_INTERACTION_BETWEEN_L1_AND_ANKYRINS	-0.13764	0.0291101	0.171085	21	0.2504
REACTOME_ERK_MAPK_TARGETS	-0.0821606	0.203667	0.494176	20	0.2527
PID_CDC42_PATHWAY	-0.0635933	0.0747095	0.268573	66	0.2531
REACTOME_ENOS_ACTIVATION_AND_REGULATION	-0.0824723	0.253634	0.553026	16	0.2545
REACTOME_INTRINSIC_PATHWAY	-0.111632	0.111239	0.347691	17	0.2545
BIOCARTA_CDMAC_PATHWAY	-0.0851136	0.238746	0.53435	16	0.2561
BIOCARTA_HSP27_PATHWAY	-0.0752292	0.313307	0.609795	15	0.2567
ST_GAQ_PATHWAY	-0.052938	0.341487	0.642947	27	0.2572
REACTOME_SYNTHESIS_OF_BILE_ACIDS_AND_BILE_SALTS_VIA_7ALPHA_HYDROXYCHOLESTEROL	0.150083	0.0442646	0.205416	15	0.2573
REACTOME_SMAD2_SMAD3_SMAD4_HETEROTRIMER_REGULATES_TRANSCRIPTION	-0.0648642	0.281926	0.582677	23	0.2576
KEGG_PROPANOATE_METABOLISM	0.075599	0.152247	0.411068	30	0.2578
KEGG_NON_SMALL_CELL_LUNG_CANCER	-0.0525856	0.182187	0.458722	54	0.2578
KEGG_VEGF_SIGNALING_PATHWAY	-0.0515904	0.125964	0.374353	74	0.2595
REACTOME_MICRORNA_MIRNA_BIOGENESIS	-0.0935564	0.209861	0.503428	15	0.2605
PID_ANGIOPOIETIN_RECEPTOR_PATHWAY	-0.045593	0.265593	0.567403	50	0.2607
ST_FAS_SIGNALING_PATHWAY	-0.0387021	0.289185	0.590675	63	0.2612
REACTOME_ANDROGEN_BIOSYNTHESIS	-0.173084	0.0581261	0.234911	10	0.2614
BIOCARTA_PPARA_PATHWAY	-0.0473846	0.216899	0.51454	57	0.2618
REACTOME_TRAF6_MEDIATED_INDUCTION_OF_TAK1_COMPLEX	-0.0915903	0.293024	0.594956	11	0.2622
KEGG_PYRIMIDINE_METABOLISM	-0.0418817	0.16879	0.442551	91	0.2623
KEGG_RIG_I_LIKE_RECEPTOR_SIGNALING_PATHWAY	0.0785872	0.0264907	0.164788	67	0.264
BIOCARTA_HIVNEF_PATHWAY	-0.0453824	0.24108	0.537664	56	0.2645
REACTOME_ACTIVATION_OF_BH3_ONLY_PROTEINS	0.0883321	0.252685	0.551998	14	0.2651
REACTOME_CREB_PHOSPHORYLATION_THROUGH_THE_ACTIVATION_OF_CAMKII	-0.103927	0.212721	0.508368	12	0.2657
KEGG_PHOSPHATIDYLINOSITOL_SIGNALING_SYSTEM	-0.0542995	0.109654	0.345289	73	0.2658
BIOCARTA_G1_PATHWAY	-0.0684068	0.219001	0.517527	27	0.2658
KEGG_AMYOTROPHIC_LATERAL_SCLEROSIS_ALS	-0.0516291	0.207433	0.499715	50	0.266
PID_IL4_2PATHWAY	-0.0403768	0.276498	0.577596	61	0.2674
PID_P73PATHWAY	0.0364803	0.272893	0.575252	76	0.2677
REACTOME_RNA_POL_III_CHAIN_ELONGATION	-0.0782941	0.294001	0.595985	15	0.2696
KEGG_RENAL_CELL_CARCINOMA	-0.0489478	0.173372	0.447173	65	0.2698
REACTOME_ADVANCED_GLYCOSYLATION_ENDPRODUCT_RECEPTOR_SIGNALING	0.0746646	0.351465	0.657714	13	0.27
KEGG_TYROSINE_METABOLISM	0.0636436	0.16428	0.433411	40	0.2707
REACTOME_FACILITATIVE_NA_INDEPENDENT_GLUCOSE_TRANSPORTERS	-0.107772	0.19628	0.484591	12	0.2714
KEGG_FRUCTOSE_AND_MANNOSE_METABOLISM	-0.0612639	0.238289	0.53435	31	0.2717
REACTOME_PEROXISOMAL_LIPID_METABOLISM	0.123298	0.056437	0.232195	20	0.2721
REACTOME_RECRUITMENT_OF_NUMA_TO_MITOTIC_CENTROSOMES	-0.0914241	0.316914	0.614929	10	0.272118
PID_RET_PATHWAY	-0.06032	0.198802	0.487969	38	0.2733
PID_HIV_NEF_PATHWAY	-0.0572965	0.248162	0.547742	34	0.2737
KEGG_JAK_STAT_SIGNALING_PATHWAY	0.0567746	0.017026	0.129724	150	0.2738
REACTOME_NEPHRIN_INTERACTIONS	-0.0742721	0.262673	0.56306	19	0.2756
PID_INTEGRIN_CS_PATHWAY	-0.0910449	0.108387	0.343	26	0.2763
REACTOME_ANTIGEN_ACTIVATES_B_CELL_RECEPTOR_LEADING_TO_GENERATION_OF_SECOND_MESSENGERS	-0.0780149	0.17731	0.451048	25	0.2769
BIOCARTA_MTOR_PATHWAY	-0.0679591	0.270186	0.574315	22	0.2776
REACTOME_CIRCADIAN_CLOCK	-0.0447695	0.284076	0.584267	48	0.2776
KEGG_RENIN_ANGIOTENSIN_SYSTEM	-0.0801678	0.252727	0.551998	17	0.2789
REACTOME_SYNTHESIS_OF_BILE_ACIDS_AND_BILE_SALTS_VIA_24_HYDROXYCHOLESTEROL	0.114563	0.209796	0.503428	10	0.2797
REACTOME_INFLUENZA_VIRAL_RNA_TRANSCRIPTION_AND_REPLICATION	-0.0810637	0.0155011	0.127057	75	0.2806
KEGG_COMPLEMENT_AND_COAGULATION_CASCADES	-0.0908916	0.00921269	0.0906271	69	0.2807
KEGG_AXON_GUIDANCE	-0.0489285	0.0611024	0.236399	124	0.2834
PID_IL2_PI3K_PATHWAY	-0.0546352	0.270816	0.574403	34	0.2844
REACTOME_EGFR_DOWNREGULATION	-0.0586516	0.364171	0.667822	20	0.2869
REACTOME_3_UTR_MEDIATED_TRANSLATIONAL_REGULATION	-0.0748893	0.020182	0.14072	81	0.2884
REACTOME_ACTIVATION_OF_CHAPERONE_GENES_BY_XBP1S	-0.0478973	0.283527	0.584267	42	0.2896
REACTOME_SYNTHESIS_AND_INTERCONVERSION_OF_NUCLEOTIDE_DI_AND_TRIPHOSPHATES	-0.0721527	0.289519	0.590675	18	0.2908
REACTOME_STRIATED_MUSCLE_CONTRACTION	-0.106002	0.0568145	0.232573	27	0.2909
REACTOME_G_BETA_GAMMA_SIGNALLING_THROUGH_PLC_BETA	-0.0728035	0.285191	0.585499	18	0.2912
REACTOME_TRANSCRIPTIONAL_REGULATION_OF_WHITE_ADIPOCYTE_DIFFERENTIATION	-0.0509663	0.138602	0.391727	71	0.2912
SIG_IL4RECEPTOR_IN_B_LYPHOCYTES	-0.060538	0.276686	0.577596	27	0.2926
NABA_BASEMENT_MEMBRANES	-0.0833157	0.0686491	0.256223	40	0.2939
KEGG_FATTY_ACID_METABOLISM	0.0907	0.0422765	0.203385	42	0.2954
REACTOME_GLUCOSE_METABOLISM	-0.0566464	0.133185	0.384117	59	0.2954
KEGG_GLYCOSPHINGOLIPID_BIOSYNTHESIS_GLOBO_SERIES	-0.0782431	0.310962	0.606838	14	0.2962
REACTOME_DARPP_32_EVENTS	-0.0818674	0.216964	0.51454	19	0.2982
REACTOME_P53_DEPENDENT_G1_DNA_DAMAGE_RESPONSE	0.0458911	0.277208	0.577596	47	0.2984
REACTOME_NUCLEAR_EVENTS_KINASE_AND_TRANSCRIPTION_FACTOR_ACTIVATION	-0.0654439	0.277647	0.577596	23	0.2987
REACTOME_GENERIC_TRANSCRIPTION_PATHWAY	0.0748517	4.5175e-06	0.00033721	326	0.299
PID_CD8_TCR_PATHWAY	-0.0540668	0.174162	0.4483	53	0.3014
KEGG_BASAL_CELL_CARCINOMA	-0.0645138	0.0986081	0.32168	55	0.3022
BIOCARTA_SET_PATHWAY	-0.0730459	0.401688	0.692877	11	0.3022
BIOCARTA_SRCRPTP_PATHWAY	-0.0911287	0.295463	0.596481	11	0.304
PID_ECADHERIN_NASCENT_AJ_PATHWAY	-0.0637207	0.180401	0.456945	37	0.3043
REACTOME_ACYL_CHAIN_REMODELLING_OF_PI	0.069778	0.366214	0.668701	14	0.3056
PID_P75_NTR_PATHWAY	-0.0378513	0.299917	0.59748	63	0.3058
BIOCARTA_IL3_PATHWAY	-0.0600124	0.421193	0.708877	15	0.3075
REACTOME_GLYCOSAMINOGLYCAN_METABOLISM	-0.0383209	0.172583	0.446955	107	0.3077
BIOCARTA_CREB_PATHWAY	-0.0668531	0.238443	0.53435	26	0.3078
PID_HNF3B_PATHWAY	-0.048647	0.259643	0.560352	45	0.3083
REACTOME_NUCLEOTIDE_LIKE_PURINERGIC_RECEPTORS	0.0881227	0.222548	0.520073	16	0.3093
BIOCARTA_PYK2_PATHWAY	-0.0928834	0.10823	0.343	25	0.3111
PID_KIT_PATHWAY	-0.043058	0.283695	0.584267	52	0.3121
REACTOME_ERKS_ARE_INACTIVATED	-0.085938	0.323829	0.622632	11	0.3125
REACTOME_MRNA_PROCESSING	-0.0465741	0.0670324	0.253054	131	0.3125
KEGG_CYTOSOLIC_DNA_SENSING_PATHWAY	0.0825537	0.0398383	0.19999	52	0.3135
BIOCARTA_NUCLEARRS_PATHWAY	0.0754022	0.328858	0.629442	14	0.3144
REACTOME_TRANSCRIPTION	-0.0463791	0.0735817	0.266786	126	0.3148
PID_S1P_META_PATHWAY	0.0584786	0.353898	0.658499	21	0.315
REACTOME_NFKB_ACTIVATION_THROUGH_FADD_RIP1_PATHWAY_MEDIATED_BY_CASPASE_8_AND10	-0.088691	0.308571	0.604285	11	0.3178
REACTOME_DESTABILIZATION_OF_MRNA_BY_TRISTETRAPROLIN_TTP	0.0851476	0.224444	0.520406	17	0.3196
REACTOME_ACYL_CHAIN_REMODELLING_OF_PS	0.069778	0.366214	0.668701	14	0.3206
REACTOME_INFLUENZA_LIFE_CYCLE	-0.0598105	0.0332687	0.180106	107	0.3211
PID_NFAT_3PATHWAY	-0.0496964	0.21596	0.514172	52	0.3212
PID_ARF6_TRAFFICKING_PATHWAY	-0.0423261	0.306225	0.600617	49	0.3215
REACTOME_SIGNAL_AMPLIFICATION	-0.060225	0.262119	0.56306	29	0.3223
REACTOME_FORMATION_OF_TUBULIN_FOLDING_INTERMEDIATES_BY_CCT_TRIC	0.0630099	0.329621	0.629954	20	0.3235
SIG_PIP3_SIGNALING_IN_CARDIAC_MYOCTES	-0.0389459	0.278697	0.578832	65	0.3251
REACTOME_KERATAN_SULFATE_KERATIN_METABOLISM	-0.0599018	0.264688	0.566424	29	0.3254
PID_IL2_1PATHWAY	-0.0512758	0.193319	0.480082	54	0.3259
REACTOME_IL_2_SIGNALING	-0.0469825	0.298614	0.596757	41	0.3263
REACTOME_APOPTOSIS	0.0267497	0.298351	0.596757	128	0.3263
PID_ER_NONGENOMIC_PATHWAY	-0.0565737	0.222144	0.520073	39	0.3307
SA_MMP_CYTOKINE_CONNECTION	-0.113428	0.128437	0.378159	15	0.3308
PID_HEDGEHOG_GLI_PATHWAY	-0.0508002	0.239145	0.53435	45	0.3308
BIOCARTA_41BB_PATHWAY	-0.0624581	0.372883	0.675983	17	0.3314
REACTOME_GLUCOSE_TRANSPORT	-0.0571068	0.236324	0.53435	36	0.3316
BIOCARTA_TID_PATHWAY	-0.0672739	0.310317	0.606768	19	0.3327
PID_MAPK_TRK_PATHWAY	-0.0587582	0.243286	0.540189	33	0.333
REACTOME_G_BETA_GAMMA_SIGNALLING_THROUGH_PI3KGAMMA	-0.0674461	0.273819	0.576246	22	0.3343
PID_ILK_PATHWAY	-0.0469444	0.276691	0.577596	45	0.3369
REACTOME_SEROTONIN_RECEPTORS	0.101553	0.223357	0.520073	12	0.3406
REACTOME_REGULATED_PROTEOLYSIS_OF_P75NTR	-0.0772198	0.397929	0.692877	10	0.341337
REACTOME_TRANSLATION	-0.056392	0.0351742	0.183687	118	0.3415
REACTOME_ACTIVATION_OF_THE_AP1_FAMILY_OF_TRANSCRIPTION_FACTORS	-0.0847864	0.353327	0.658401	10	0.342013
REACTOME_SYNTHESIS_OF_BILE_ACIDS_AND_BILE_SALTS	0.110868	0.0945239	0.312372	19	0.3425
PID_EPHA2_FWD_PATHWAY	-0.101907	0.134664	0.385754	18	0.3462
REACTOME_SIGNALING_BY_HIPPO	-0.0493397	0.44524	0.730842	20	0.3464
REACTOME_FACTORS_INVOLVED_IN_MEGAKARYOCYTE_DEVELOPMENT_AND_PLATELET_PRODUCTION	0.0316264	0.255955	0.555426	109	0.3471
REACTOME_SHC_MEDIATED_SIGNALLING	-0.0688765	0.355924	0.658977	15	0.3472
REACTOME_PROSTACYCLIN_SIGNALLING_THROUGH_PROSTACYCLIN_RECEPTOR	-0.0702612	0.33078	0.630466	16	0.3474
REACTOME_TRAFFICKING_OF_AMPA_RECEPTORS	-0.0593772	0.30452	0.599939	25	0.3478
REACTOME_AUTODEGRADATION_OF_THE_E3_UBIQUITIN_LIGASE_COP1	0.0458088	0.305048	0.599939	42	0.3482
REACTOME_REGULATION_OF_INSULIN_SECRETION_BY_ACETYLCHOLINE	-0.0674613	0.460211	0.735896	10	0.348852
BIOCARTA_EIF4_PATHWAY	-0.0572665	0.331877	0.630466	24	0.3496
REACTOME_VIF_MEDIATED_DEGRADATION_OF_APOBEC3G	0.0461374	0.301592	0.59919	42	0.35
REACTOME_NONSENSE_MEDIATED_DECAY_ENHANCED_BY_THE_EXON_JUNCTION_COMPLEX	-0.0664035	0.0419113	0.203385	79	0.3505
REACTOME_METABOLISM_OF_PROTEINS	-0.0268064	0.0775971	0.278157	379	0.3513
REACTOME_DNA_STRAND_ELONGATION	0.0545355	0.30172	0.59919	30	0.3516
REACTOME_DEADENYLATION_DEPENDENT_MRNA_DECAY	0.0513389	0.280484	0.580642	37	0.3518
REACTOME_PEPTIDE_CHAIN_ELONGATION	-0.0729817	0.047378	0.207529	62	0.3529
BIOCARTA_P38MAPK_PATHWAY	-0.0410852	0.394224	0.692868	36	0.353
BIOCARTA_CXCR4_PATHWAY	-0.0688319	0.243489	0.540189	24	0.3535
REACTOME_CHOLESTEROL_BIOSYNTHESIS	0.0893979	0.15642	0.419655	21	0.3535
REACTOME_TRANSMISSION_ACROSS_CHEMICAL_SYNAPSES	-0.0445913	0.0432726	0.204933	175	0.354
KEGG_RIBOSOME	-0.0720756	0.044992	0.206302	65	0.3559
PID_RAC1_REG_PATHWAY	0.0439801	0.348815	0.653835	38	0.357
REACTOME_KERATAN_SULFATE_BIOSYNTHESIS	-0.0568089	0.325914	0.624751	25	0.3582
REACTOME_PYRIMIDINE_METABOLISM	0.0712387	0.237306	0.53435	23	0.3597
KEGG_NEUROTROPHIN_SIGNALING_PATHWAY	-0.032047	0.227446	0.52478	120	0.3599
REACTOME_TRANSPORT_OF_ORGANIC_ANIONS	-0.0909429	0.296449	0.596481	11	0.3615
REACTOME_SIGNALLING_TO_RAS	-0.057054	0.305273	0.599939	27	0.3642
BIOCARTA_SARS_PATHWAY	-0.0770464	0.39899	0.692877	10	0.3645
PID_ERBB_NETWORK_PATHWAY	-0.0568897	0.445762	0.730842	15	0.3648
REACTOME_A_TETRASACCHARIDE_LINKER_SEQUENCE_IS_REQUIRED_FOR_GAG_SYNTHESIS	-0.0748139	0.195759	0.484245	25	0.3667
PID_P53_DOWNSTREAM_PATHWAY	-0.0241999	0.339481	0.642029	132	0.3681
REACTOME_INCRETIN_SYNTHESIS_SECRETION_AND_INACTIVATION	-0.0593211	0.358721	0.660692	20	0.3697
REACTOME_FORMATION_OF_FIBRIN_CLOT_CLOTTING_CASCADE	-0.0814797	0.111069	0.347691	32	0.3716
BIOCARTA_RARRXR_PATHWAY	-0.0545312	0.464847	0.738287	15	0.3725
REACTOME_APC_C_CDH1_MEDIATED_DEGRADATION_OF_CDC20_AND_OTHER_APC_C_CDH1_TARGETED_PROTEINS_IN_LATE_MITOSIS_EARLY_G1	0.0402812	0.285598	0.585499	59	0.3726
BIOCARTA_IGF1_PATHWAY	-0.0726598	0.249375	0.547742	21	0.3733
REACTOME_MITOTIC_G2_G2_M_PHASES	-0.0350288	0.292433	0.594956	76	0.3744
REACTOME_ACTIVATION_OF_KAINATE_RECEPTORS_UPON_GLUTAMATE_BINDING	-0.0584058	0.303044	0.599939	26	0.3762
REACTOME_REGULATION_OF_ORNITHINE_DECARBOXYLASE_ODC	0.0446614	0.295446	0.596481	46	0.3765
REACTOME_INTEGRATION_OF_ENERGY_METABOLISM	-0.0431388	0.119586	0.362182	110	0.3766
KEGG_TERPENOID_BACKBONE_BIOSYNTHESIS	0.0806155	0.27992	0.580422	15	0.3793
REACTOME_G1_S_SPECIFIC_TRANSCRIPTION	-0.0581564	0.4067	0.696414	17	0.3804
REACTOME_PROCESSING_OF_INTRONLESS_PRE_MRNAS	-0.0665611	0.388726	0.692868	14	0.3809
KEGG_VALINE_LEUCINE_AND_ISOLEUCINE_DEGRADATION	0.0736396	0.0952737	0.313218	43	0.381
REACTOME_SIGNALING_BY_FGFR1_FUSION_MUTANTS	0.0680247	0.331795	0.630466	17	0.3814
PID_E2F_PATHWAY	0.0359134	0.296671	0.596481	71	0.3816
REACTOME_SRP_DEPENDENT_COTRANSLATIONAL_PROTEIN_TARGETING_TO_MEMBRANE	-0.0599835	0.0596748	0.235996	83	0.3817
REACTOME_CELL_CYCLE_CHECKPOINTS	0.0414723	0.145517	0.40102	104	0.3824
PID_HIF1_TFPATHWAY	-0.0441488	0.223012	0.520073	64	0.3826
KEGG_PRIMARY_IMMUNODEFICIENCY	-0.0533256	0.27553	0.577596	35	0.3845
PID_NCADHERIN_PATHWAY	-0.0588892	0.249473	0.547742	32	0.3868
PID_BMP_PATHWAY	-0.0413518	0.360274	0.662591	41	0.388
KEGG_ARACHIDONIC_ACID_METABOLISM	0.0594935	0.121053	0.364885	57	0.3898
REACTOME_ACYL_CHAIN_REMODELLING_OF_PC	0.0503472	0.424784	0.71303	21	0.3904
REACTOME_REGULATION_OF_INSULIN_SECRETION	-0.0380272	0.229765	0.527254	84	0.3904
BIOCARTA_IL2RB_PATHWAY	-0.0415454	0.376143	0.679951	38	0.3905
BIOCARTA_LYM_PATHWAY	-0.10956	0.230389	0.527732	10	0.3907
BIOCARTA_PITX2_PATHWAY	-0.0678604	0.363064	0.666756	15	0.3917
REACTOME_RIP_MEDIATED_NFKB_ACTIVATION_VIA_DAI	-0.058798	0.401543	0.692877	17	0.3917
BIOCARTA_GRANULOCYTES_PATHWAY	-0.091794	0.251996	0.551998	13	0.3926
ST_WNT_CA2_CYCLIC_GMP_PATHWAY	-0.0612676	0.355499	0.658977	19	0.3931
PID_IGF1_PATHWAY	-0.0609976	0.256048	0.555426	29	0.3933
PID_SYNDECAN_2_PATHWAY	-0.0418394	0.428172	0.715792	30	0.394
NABA_ECM_REGULATORS	-0.0302974	0.114407	0.353021	233	0.3944
REACTOME_TRANSPORT_OF_MATURE_TRANSCRIPT_TO_CYTOPLASM	-0.0432851	0.305406	0.599939	47	0.3955
PID_INTEGRIN2_PATHWAY	-0.074906	0.170504	0.444291	28	0.397
PID_ECADHERIN_KERATINOCYTE_PATHWAY	-0.0631533	0.340887	0.642947	19	0.3974
REACTOME_GABA_B_RECEPTOR_ACTIVATION	-0.0530173	0.271585	0.574403	36	0.398
BIOCARTA_PTDINS_PATHWAY	-0.0567829	0.356893	0.658977	22	0.3991
REACTOME_RIG_I_MDA5_MEDIATED_INDUCTION_OF_IFN_ALPHA_BETA_PATHWAYS	0.0532438	0.135649	0.387698	66	0.4007
BIOCARTA_EIF2_PATHWAY	-0.0655415	0.451777	0.735467	11	0.4016
REACTOME_REGULATION_OF_COMPLEMENT_CASCADE	-0.11567	0.148887	0.40494	13	0.4026
KEGG_SPLICEOSOME	-0.0470611	0.0939269	0.312372	107	0.4028
REACTOME_CASPASE_MEDIATED_CLEAVAGE_OF_CYTOSKELETAL_PROTEINS	-0.0769282	0.356322	0.658977	12	0.406
REACTOME_AMINE_LIGAND_BINDING_RECEPTORS	0.0679857	0.152953	0.412097	37	0.4062
BIOCARTA_EPHA4_PATHWAY	-0.0581486	0.524416	0.761424	10	0.406306
PID_ARF6_PATHWAY	-0.0419823	0.390637	0.692868	35	0.4077
BIOCARTA_MYOSIN_PATHWAY	-0.0465347	0.370386	0.674224	31	0.4082
PID_CD8_TCR_DOWNSTREAM_PATHWAY	0.0571907	0.114443	0.353021	64	0.4122
PID_SHP2_PATHWAY	0.0340809	0.387257	0.692868	54	0.4138
REACTOME_SIGNALING_BY_ROBO_RECEPTOR	-0.0481591	0.378217	0.682727	28	0.4157
BIOCARTA_MAL_PATHWAY	-0.0570397	0.402411	0.692877	18	0.4158
ST_GRANULE_CELL_SURVIVAL_PATHWAY	-0.0425388	0.444646	0.730842	27	0.4195
PID_HDAC_CLASSIII_PATHWAY	0.0499447	0.397398	0.692877	24	0.4198
BIOCARTA_CASPASE_PATHWAY	-0.0625074	0.299778	0.59748	23	0.4203
REACTOME_CDT1_ASSOCIATION_WITH_THE_CDC6_ORC_ORIGIN_COMPLEX	0.0404368	0.323462	0.622632	50	0.4206
REACTOME_SYNTHESIS_SECRETION_AND_INACTIVATION_OF_GIP	-0.0621045	0.438332	0.725219	13	0.4218
BIOCARTA_AGPCR_PATHWAY	-0.0678238	0.416085	0.703079	12	0.4219
BIOCARTA_LONGEVITY_PATHWAY	-0.0537753	0.471059	0.740736	15	0.4229
REACTOME_GAMMA_CARBOXYLATION_TRANSPORT_AND_AMINO_TERMINAL_CLEAVAGE_OF_PROTEINS	-0.0924892	0.311309	0.606838	10	0.4241
PID_ERB_GENOMIC_PATHWAY	0.0523169	0.498104	0.750128	14	0.4243
BIOCARTA_CHEMICAL_PATHWAY	0.0461338	0.454147	0.735467	22	0.4249
REACTOME_SYNTHESIS_OF_PIPS_AT_THE_EARLY_ENDOSOME_MEMBRANE	0.0745325	0.414553	0.703079	10	0.4255
BIOCARTA_PAR1_PATHWAY	-0.0528844	0.272788	0.575252	36	0.4269
BIOCARTA_NGF_PATHWAY	-0.0655586	0.33586	0.636798	18	0.4275
REACTOME_MRNA_3_END_PROCESSING	-0.0507821	0.336213	0.636798	30	0.428
KEGG_PANTOTHENATE_AND_COA_BIOSYNTHESIS	0.0626588	0.385771	0.691445	16	0.4298
REACTOME_ACYL_CHAIN_REMODELLING_OF_PG	0.0533252	0.460442	0.735896	16	0.4298
REACTOME_UNBLOCKING_OF_NMDA_RECEPTOR_GLUTAMATE_BINDING_AND_ACTIVATION	-0.0739405	0.321669	0.621128	15	0.4307
PID_RHODOPSIN_PATHWAY	-0.073807	0.211077	0.505391	24	0.4317
REACTOME_P53_INDEPENDENT_G1_S_DNA_DAMAGE_CHECKPOINT	0.0390583	0.370792	0.674224	44	0.4317
ST_WNT_BETA_CATENIN_PATHWAY	-0.035392	0.475639	0.744248	34	0.432
REACTOME_TRANS_GOLGI_NETWORK_VESICLE_BUDDING	0.0290274	0.474124	0.744248	51	0.4321
REACTOME_SEMA3A_PAK_DEPENDENT_AXON_REPULSION	-0.0499304	0.533225	0.767191	13	0.4328
PID_ARF_3PATHWAY	-0.0529971	0.436581	0.724211	18	0.4344
SIG_REGULATION_OF_THE_ACTIN_CYTOSKELETON_BY_RHO_GTPASES	-0.047558	0.352351	0.657714	32	0.4351
PID_AR_NONGENOMIC_PATHWAY	-0.0488351	0.355068	0.658977	30	0.4357
BIOCARTA_DC_PATHWAY	0.0926933	0.132596	0.383289	22	0.4369
KEGG_TAURINE_AND_HYPOTAURINE_METABOLISM	-0.0572508	0.53084	0.767059	10	0.437
REACTOME_CELL_EXTRACELLULAR_MATRIX_INTERACTIONS	-0.0518258	0.502147	0.75105	14	0.4375
KEGG_SNARE_INTERACTIONS_IN_VESICULAR_TRANSPORT	0.03378	0.489729	0.750128	35	0.4379
REACTOME_RNA_POL_I_TRANSCRIPTION_INITIATION	-0.0473713	0.442133	0.728658	22	0.4397
REACTOME_ORGANIC_CATION_ANION_ZWITTERION_TRANSPORT	0.0897833	0.262534	0.56306	13	0.4411
BIOCARTA_CSK_PATHWAY	-0.0592699	0.347423	0.652579	21	0.4419
REACTOME_ACTIVATION_OF_ATR_IN_RESPONSE_TO_REPLICATION_STRESS	0.0653363	0.181546	0.458722	35	0.442
BIOCARTA_CARDIACEGF_PATHWAY	-0.0508436	0.468217	0.740089	17	0.4427
BIOCARTA_ERK5_PATHWAY	-0.0603692	0.389081	0.692868	17	0.4433
REACTOME_DESTABILIZATION_OF_MRNA_BY_BRF1	0.0627242	0.37085	0.674224	17	0.4445
KEGG_STEROID_BIOSYNTHESIS	0.0617061	0.393036	0.692868	16	0.4459
KEGG_BIOSYNTHESIS_OF_UNSATURATED_FATTY_ACIDS	0.0673311	0.297536	0.596481	20	0.4481
KEGG_LYSOSOME	-0.0306033	0.259033	0.560352	115	0.4484
PID_IL23_PATHWAY	-0.0468859	0.324318	0.622632	37	0.451
REACTOME_PI_METABOLISM	-0.0405804	0.35244	0.657714	44	0.4529
BIOCARTA_ASBCELL_PATHWAY	0.0984661	0.237745	0.53435	12	0.4531
REACTOME_CDK_MEDIATED_PHOSPHORYLATION_AND_REMOVAL_OF_CDC6	0.0380189	0.394631	0.692868	42	0.4532
BIOCARTA_ERK_PATHWAY	-0.0474291	0.40295	0.692877	26	0.4533
REACTOME_PYRUVATE_METABOLISM	-0.0512238	0.452082	0.735467	18	0.4534
REACTOME_HS_GAG_DEGRADATION	-0.0607037	0.347631	0.652579	20	0.4548
REACTOME_METABOLISM_OF_NON_CODING_RNA	-0.0480012	0.288258	0.59	41	0.4549
REACTOME_APOPTOTIC_EXECUTION_PHASE	-0.0454757	0.297393	0.596481	44	0.4557
BIOCARTA_CERAMIDE_PATHWAY	-0.0377781	0.549244	0.779632	21	0.4559
PID_ERBB4_PATHWAY	-0.0352144	0.459138	0.735896	37	0.4559
REACTOME_ANTIGEN_PRESENTATION_FOLDING_ASSEMBLY_AND_PEPTIDE_LOADING_OF_CLASS_I_MHC	0.0949566	0.141792	0.398085	20	0.4573
BIOCARTA_CACAM_PATHWAY	-0.0642415	0.481899	0.746391	10	0.458481
BIOCARTA_BIOPEPTIDES_PATHWAY	-0.0364013	0.432143	0.718043	39	0.4592
ST_DIFFERENTIATION_PATHWAY_IN_PC12_CELLS	-0.0364345	0.39853	0.692877	45	0.46
REACTOME_RECRUITMENT_OF_MITOTIC_CENTROSOME_PROTEINS_AND_COMPLEXES	-0.0316571	0.393544	0.692868	61	0.4619
PID_MYC_ACTIV_PATHWAY	0.0269211	0.41543	0.703079	77	0.4624
KEGG_CELL_ADHESION_MOLECULES_CAMS	0.0324194	0.207526	0.499715	128	0.4628
REACTOME_THE_NLRP3_INFLAMMASOME	-0.0756919	0.384854	0.691445	11	0.4636
BIOCARTA_EPONFKB_PATHWAY	-0.0648096	0.456844	0.735705	11	0.4641
BIOCARTA_LEPTIN_PATHWAY	-0.0717004	0.410415	0.700022	11	0.4648
KEGG_MISMATCH_REPAIR	-0.0610307	0.322066	0.621128	22	0.4676
PID_EPO_PATHWAY	-0.043292	0.382902	0.689224	34	0.4683
REACTOME_DESTABILIZATION_OF_MRNA_BY_KSRP	0.0512446	0.464716	0.738287	17	0.4698
PID_TRAIL_PATHWAY	0.0403717	0.468188	0.740089	27	0.4732
PID_HIF1A_PATHWAY	0.0510514	0.508556	0.754804	14	0.4732
REACTOME_PTM_GAMMA_CARBOXYLATION_HYPUSINE_FORMATION_AND_ARYLSULFATASE_ACTIVATION	0.0390719	0.507942	0.754775	24	0.4753
KEGG_STARCH_AND_SUCROSE_METABOLISM	0.045653	0.255677	0.555426	52	0.4763
BIOCARTA_ATRBRCA_PATHWAY	0.0825295	0.201645	0.491961	20	0.4768
REACTOME_CS_DS_DEGRADATION	-0.0695477	0.404337	0.693383	12	0.4768
REACTOME_CELL_DEATH_SIGNALLING_VIA_NRAGE_NRIF_AND_NADE	-0.033569	0.394427	0.692868	54	0.4768
BIOCARTA_CTLA4_PATHWAY	-0.0493951	0.456316	0.735705	19	0.4769
REACTOME_GLUCONEOGENESIS	-0.0443378	0.393403	0.692868	31	0.4774
REACTOME_CELL_CELL_COMMUNICATION	-0.0282622	0.303552	0.599939	112	0.4784
BIOCARTA_RB_PATHWAY	-0.0542235	0.498618	0.750128	13	0.4799
REACTOME_ACTIVATION_OF_GENES_BY_ATF4	0.0437183	0.468315	0.740089	23	0.4799
REACTOME_CIRCADIAN_REPRESSION_OF_EXPRESSION_BY_REV_ERBA	-0.0510835	0.407202	0.696414	22	0.4815
PID_VEGFR1_PATHWAY	-0.0389627	0.49204	0.750128	26	0.4818
REACTOME_DNA_REPAIR	0.0353024	0.23853	0.53435	94	0.4826
REACTOME_NOTCH_HLH_TRANSCRIPTION_PATHWAY	0.0554007	0.506515	0.753671	12	0.4833
REACTOME_DOUBLE_STRAND_BREAK_REPAIR	0.0560973	0.385434	0.691445	20	0.4833
BIOCARTA_PLCE_PATHWAY	-0.0533003	0.559571	0.785161	10	0.483648
REACTOME_M_G1_TRANSITION	0.0283149	0.400996	0.692877	74	0.4842
REACTOME_IL_6_SIGNALING	0.0660124	0.469903	0.740736	10	0.485
REACTOME_TRAFFICKING_OF_GLUR2_CONTAINING_AMPA_RECEPTORS	-0.0586167	0.464481	0.738287	13	0.4857
BIOCARTA_NO1_PATHWAY	-0.0437017	0.432297	0.718043	27	0.4859
REACTOME_PD1_SIGNALING	0.0498155	0.47726	0.744949	17	0.4863
PID_WNT_SIGNALING_PATHWAY	-0.0444534	0.416	0.703079	28	0.4872
PID_TOLL_ENDOGENOUS_PATHWAY	-0.050167	0.3953	0.692868	24	0.4873
KEGG_GLYCOSAMINOGLYCAN_BIOSYNTHESIS_CHONDROITIN_SULFATE	0.0434476	0.48085	0.746391	22	0.4882
REACTOME_ABC_FAMILY_PROTEINS_MEDIATED_TRANSPORT	-0.0420091	0.404162	0.693383	33	0.4889
REACTOME_SIGNALLING_TO_P38_VIA_RIT_AND_RIN	0.0381371	0.609241	0.809557	15	0.4891
KEGG_INOSITOL_PHOSPHATE_METABOLISM	-0.0291371	0.459796	0.735896	54	0.4902
BIOCARTA_IL2_PATHWAY	-0.0420721	0.494848	0.750128	22	0.4904
BIOCARTA_MITOCHONDRIA_PATHWAY	0.0375951	0.551181	0.781507	21	0.4921
PID_ALK2_PATHWAY	-0.0566014	0.51581	0.755846	11	0.4941
REACTOME_PROCESSIVE_SYNTHESIS_ON_THE_LAGGING_STRAND	-0.0465675	0.532529	0.767059	15	0.4941
REACTOME_GABA_RECEPTOR_ACTIVATION	-0.0427579	0.296465	0.596481	50	0.4941
BIOCARTA_SPPA_PATHWAY	-0.0517375	0.401224	0.692877	22	0.4943
REACTOME_REGULATORY_RNA_PATHWAYS	-0.0515061	0.449594	0.733335	18	0.4945
BIOCARTA_AKAP13_PATHWAY	-0.0484777	0.577833	0.795303	11	0.4946
ST_TUMOR_NECROSIS_FACTOR_PATHWAY	-0.0414657	0.448023	0.732532	28	0.495
REACTOME_METABOLISM_OF_POLYAMINES	0.0464848	0.547206	0.778216	14	0.4982
REACTOME_PYRUVATE_METABOLISM_AND_CITRIC_ACID_TCA_CYCLE	-0.0389279	0.394935	0.692868	40	0.4992
REACTOME_SYNTHESIS_OF_PIPS_AT_THE_PLASMA_MEMBRANE	-0.0361597	0.493491	0.750128	30	0.501
KEGG_GLYCOSYLPHOSPHATIDYLINOSITOL_GPI_ANCHOR_BIOSYNTHESIS	-0.0437006	0.459011	0.735896	24	0.5013
REACTOME_RORA_ACTIVATES_CIRCADIAN_EXPRESSION	-0.048607	0.420058	0.707906	23	0.5018
BIOCARTA_AKAPCENTROSOME_PATHWAY	-0.0463854	0.562689	0.785488	13	0.502
SIG_PIP3_SIGNALING_IN_B_LYMPHOCYTES	-0.033246	0.490557	0.750128	36	0.5026
REACTOME_CLEAVAGE_OF_GROWING_TRANSCRIPT_IN_THE_TERMINATION_REGION_	-0.0419343	0.391178	0.692868	35	0.5032
REACTOME_RECYCLING_OF_BILE_ACIDS_AND_SALTS	-0.101492	0.266553	0.568497	10	0.5057
BIOCARTA_GATA3_PATHWAY	-0.0489102	0.498402	0.750128	16	0.506
BIOCARTA_EGFR_SMRTE_PATHWAY	-0.0514727	0.554562	0.783594	11	0.5068
BIOCARTA_TEL_PATHWAY	0.0509092	0.467643	0.740089	17	0.5072
REACTOME_G_ALPHA_I_SIGNALLING_EVENTS	-0.0289202	0.180332	0.456945	183	0.5079
REACTOME_SYNTHESIS_OF_SUBSTRATES_IN_N_GLYCAN_BIOSYTHESIS	-0.0483167	0.531528	0.767059	14	0.508
REACTOME_PROCESSING_OF_CAPPED_INTRONLESS_PRE_MRNA	-0.0460967	0.48694	0.750128	19	0.5082
REACTOME_ACTIVATION_OF_IRF3_IRF7_MEDIATED_BY_TBK1_IKK_EPSILON	0.0561567	0.519114	0.758367	11	0.5097
REACTOME_NEURONAL_SYSTEM	-0.0337766	0.0605818	0.235996	266	0.5123
REACTOME_HORMONE_SENSITIVE_LIPASE_HSL_MEDIATED_TRIACYLGLYCEROL_HYDROLYSIS	-0.053826	0.536605	0.769438	11	0.5123
BIOCARTA_TPO_PATHWAY	-0.046528	0.430471	0.716887	24	0.5125
NABA_MATRISOME	-0.0160663	0.099613	0.323296	999	0.5126
BIOCARTA_TFF_PATHWAY	-0.0344079	0.594482	0.79915	20	0.5136
REACTOME_RNA_POL_III_TRANSCRIPTION_TERMINATION	-0.0441176	0.529071	0.766429	17	0.5161
BIOCARTA_PROTEASOME_PATHWAY	0.0400603	0.479924	0.746391	26	0.5171
REACTOME_REGULATION_OF_MITOTIC_CELL_CYCLE	0.0294972	0.388074	0.692868	72	0.5176
REACTOME_AUTODEGRADATION_OF_CDH1_BY_CDH1_APC_C	0.0310909	0.443278	0.729598	51	0.5177
REACTOME_RAS_ACTIVATION_UOPN_CA2_INFUX_THROUGH_NMDA_RECEPTOR	-0.0534674	0.488702	0.750128	14	0.5184
REACTOME_E2F_MEDIATED_REGULATION_OF_DNA_REPLICATION	-0.0378159	0.459589	0.735896	32	0.5199
BIOCARTA_RAB_PATHWAY	0.065001	0.455516	0.735467	11	0.520408
BIOCARTA_TNFR1_PATHWAY	-0.035916	0.511072	0.755495	28	0.5216
REACTOME_INITIAL_TRIGGERING_OF_COMPLEMENT	-0.063372	0.429043	0.715792	13	0.5232
PID_P38_ALPHA_BETA_DOWNSTREAM_PATHWAY	-0.0286017	0.542332	0.775895	38	0.5243
REACTOME_GRB2_EVENTS_IN_ERBB2_SIGNALING	-0.032511	0.597854	0.801136	22	0.5245
REACTOME_TIE2_SIGNALING	0.049225	0.482498	0.746391	17	0.5262
REACTOME_REGULATION_OF_BETA_CELL_DEVELOPMENT	-0.0358618	0.497059	0.750128	30	0.5264
REACTOME_THROMBOXANE_SIGNALLING_THROUGH_TP_RECEPTOR	-0.040648	0.519323	0.758367	21	0.5265
BIOCARTA_GCR_PATHWAY	-0.0477034	0.522579	0.759625	15	0.5315
BIOCARTA_AT1R_PATHWAY	-0.0424528	0.429249	0.715792	29	0.5324
REACTOME_HS_GAG_BIOSYNTHESIS	-0.0420567	0.425777	0.713753	30	0.5351
REACTOME_ABACAVIR_TRANSPORT_AND_METABOLISM	-0.0565697	0.53574	0.769065	10	0.5358
KEGG_PROTEASOME	0.0338413	0.454047	0.735467	41	0.5361
SIG_CHEMOTAXIS	-0.0361229	0.413176	0.701901	43	0.5368
KEGG_VIRAL_MYOCARDITIS	0.0392401	0.267879	0.570367	67	0.5379
REACTOME_TRANSLOCATION_OF_ZAP_70_TO_IMMUNOLOGICAL_SYNAPSE	0.0538185	0.501831	0.75105	13	0.5382
SA_PTEN_PATHWAY	-0.0377198	0.590476	0.79915	17	0.5383
ST_G_ALPHA_I_PATHWAY	-0.0343141	0.48289	0.746391	35	0.5385
REACTOME_G1_PHASE	-0.0344838	0.513738	0.755495	30	0.5385
WNT_SIGNALING	-0.0299618	0.341199	0.642947	85	0.5398
PID_PDGFRA_PATHWAY	-0.0375734	0.542109	0.775895	22	0.5406
REACTOME_SCFSKP2_MEDIATED_DEGRADATION_OF_P27_P21	0.0297655	0.48094	0.746391	47	0.5406
BIOCARTA_STEM_PATHWAY	0.0595386	0.440712	0.727515	14	0.541
BIOCARTA_TH1TH2_PATHWAY	0.0918801	0.165856	0.436662	19	0.5411
PID_AURORA_B_PATHWAY	0.044393	0.357271	0.658977	36	0.5419
REACTOME_MEIOTIC_SYNAPSIS	0.0448966	0.411366	0.700434	28	0.5425
REACTOME_HEPARAN_SULFATE_HEPARIN_HS_GAG_METABOLISM	-0.0366421	0.366231	0.668701	51	0.5435
REACTOME_CLASS_B_2_SECRETIN_FAMILY_RECEPTORS	-0.025705	0.428103	0.715792	80	0.544
BIOCARTA_MONOCYTE_PATHWAY	-0.0776173	0.37288	0.675983	11	0.5459
REACTOME_SHC1_EVENTS_IN_ERBB4_SIGNALING	-0.0374954	0.561833	0.785205	20	0.5464
BIOCARTA_IL4_PATHWAY	-0.0512701	0.556122	0.783594	11	0.5466
REACTOME_GLYCOPROTEIN_HORMONES	-0.0730515	0.401652	0.692877	11	0.5467
REACTOME_ACYL_CHAIN_REMODELLING_OF_PE	0.0345071	0.593419	0.79915	20	0.5472
REACTOME_G2_M_CHECKPOINTS	0.0521946	0.248204	0.547742	41	0.5472
BIOCARTA_CDK5_PATHWAY	-0.0558245	0.521588	0.759625	11	0.547264
BIOCARTA_STATHMIN_PATHWAY	-0.0390496	0.555925	0.783594	19	0.5476
REACTOME_ENDOSOMAL_SORTING_COMPLEX_REQUIRED_FOR_TRANSPORT_ESCRT	-0.0327063	0.579451	0.796308	24	0.5496
REACTOME_ACTIVATION_OF_NF_KAPPAB_IN_B_CELLS	-0.0254854	0.506605	0.753671	57	0.5508
KEGG_MATURITY_ONSET_DIABETES_OF_THE_YOUNG	-0.0303209	0.607415	0.807977	24	0.5526
REACTOME_REPAIR_SYNTHESIS_FOR_GAP_FILLING_BY_DNA_POL_IN_TC_NER	0.0453564	0.556975	0.783594	14	0.5539
KEGG_NON_HOMOLOGOUS_END_JOINING	-0.0544252	0.514029	0.755495	12	0.5551
PID_AURORA_A_PATHWAY	-0.0336374	0.531097	0.767059	29	0.5556
PID_CERAMIDE_PATHWAY	-0.0291766	0.489663	0.750128	47	0.5559
REACTOME_S_PHASE	0.0217951	0.455329	0.735467	99	0.5559
REACTOME_NA_CL_DEPENDENT_NEUROTRANSMITTER_TRANSPORTERS	0.0599974	0.392009	0.692868	17	0.5566
REACTOME_REGULATION_OF_GENE_EXPRESSION_IN_BETA_CELLS	-0.0347985	0.590304	0.79915	20	0.5572
REACTOME_APOPTOTIC_CLEAVAGE_OF_CELLULAR_PROTEINS	-0.040759	0.397988	0.692877	36	0.5581
BIOCARTA_GLYCOLYSIS_PATHWAY	-0.0522477	0.567352	0.789441	10	0.5584
REACTOME_NEGATIVE_REGULATORS_OF_RIG_I_MDA5_SIGNALING	-0.0311883	0.582337	0.79718	26	0.5596
PID_NOTCH_PATHWAY	-0.0250647	0.513646	0.755495	57	0.5601
REACTOME_SYNTHESIS_OF_PC	-0.0340757	0.61692	0.810275	18	0.5602
PID_SYNDECAN_3_PATHWAY	-0.0391545	0.587839	0.798681	16	0.5605
BIOCARTA_CCR3_PATHWAY	0.0332889	0.606526	0.80764	20	0.561
REACTOME_REGULATION_OF_INSULIN_SECRETION_BY_GLUCAGON_LIKE_PEPTIDE1	-0.0313279	0.499011	0.750128	39	0.561
BIOCARTA_ARENRF2_PATHWAY	-0.046638	0.560564	0.785161	13	0.5614
KEGG_LYSINE_DEGRADATION	0.0351373	0.454149	0.735467	38	0.5632
NABA_SECRETED_FACTORS	0.0168585	0.292617	0.594956	339	0.5641
REACTOME_AMINE_COMPOUND_SLC_TRANSPORTERS	0.0428927	0.440866	0.727515	27	0.565
KEGG_PHENYLALANINE_METABOLISM	0.0532241	0.447646	0.732532	17	0.5669
ST_MYOCYTE_AD_PATHWAY	-0.0382945	0.499494	0.750128	26	0.567
REACTOME_REGULATION_OF_HYPOXIA_INDUCIBLE_FACTOR_HIF_BY_OXYGEN	-0.0347087	0.620468	0.810853	17	0.5691
PID_S1P_S1P4_PATHWAY	0.0434598	0.587582	0.798681	13	0.5708
REACTOME_ANTIGEN_PROCESSING_CROSS_PRESENTATION	0.0290699	0.411761	0.700434	67	0.5725
REACTOME_LOSS_OF_NLP_FROM_MITOTIC_CENTROSOMES	-0.0246187	0.532263	0.767059	54	0.5736
REACTOME_DEFENSINS	0.045858	0.277555	0.577596	47	0.5737
REACTOME_ZINC_TRANSPORTERS	0.0388311	0.602745	0.804293	15	0.5748
REACTOME_EICOSANOID_LIGAND_BINDING_RECEPTORS	-0.0406248	0.61218	0.809631	13	0.5751
PID_RHOA_PATHWAY	-0.02653	0.571966	0.792863	38	0.5758
REACTOME_IL_7_SIGNALING	-0.0567816	0.514474	0.755495	11	0.5765
REACTOME_CDC6_ASSOCIATION_WITH_THE_ORC_ORIGIN_COMPLEX	0.0697863	0.423023	0.711014	11	0.5766
PID_LIS1_PATHWAY	-0.0319686	0.572935	0.792863	26	0.5769
REACTOME_SIGNALING_BY_FGFR_MUTANTS	-0.0322582	0.470131	0.740736	42	0.5784
REACTOME_INSULIN_SYNTHESIS_AND_PROCESSING	0.037348	0.594143	0.79915	17	0.5784
BIOCARTA_TRKA_PATHWAY	-0.0488511	0.558049	0.784235	12	0.5787
REACTOME_SLC_MEDIATED_TRANSMEMBRANE_TRANSPORT	-0.0248589	0.191536	0.476586	237	0.5793
KEGG_GLYCOSPHINGOLIPID_BIOSYNTHESIS_GANGLIO_SERIES	-0.0421148	0.572434	0.792863	15	0.5794
REACTOME_AKT_PHOSPHORYLATES_TARGETS_IN_THE_CYTOSOL	-0.0441203	0.612487	0.809631	11	0.5799
PID_TCR_CALCIUM_PATHWAY	0.0307608	0.580445	0.796308	27	0.5805
KEGG_CITRATE_CYCLE_TCA_CYCLE	0.0360149	0.495224	0.750128	30	0.5811
BIOCARTA_AHSP_PATHWAY	0.0466163	0.576199	0.793916	12	0.5819
REACTOME_KINESINS	-0.042181	0.474777	0.744248	24	0.5835
PID_CIRCADIAN_PATHWAY	-0.0380504	0.610055	0.809631	15	0.5841
REACTOME_RNA_POL_III_TRANSCRIPTION_INITIATION_FROM_TYPE_2_PROMOTER	-0.042768	0.497774	0.750128	21	0.5842
BIOCARTA_AKAP95_PATHWAY	-0.0418459	0.630932	0.817791	11	0.5846
KEGG_HEMATOPOIETIC_CELL_LINEAGE	-0.0461419	0.142704	0.398879	85	0.585
REACTOME_APC_C_CDC20_MEDIATED_DEGRADATION_OF_MITOTIC_PROTEINS	0.0262783	0.482395	0.746391	60	0.5869
KEGG_BLADDER_CANCER	-0.0246209	0.590544	0.79915	40	0.5873
REACTOME_METABOLISM_OF_RNA	-0.0262505	0.191394	0.476586	212	0.5876
REACTOME_DSCAM_INTERACTIONS	-0.056714	0.514975	0.755495	11	0.5882
PID_HDAC_CLASSII_PATHWAY	0.0298269	0.565872	0.788246	31	0.5885
KEGG_PRION_DISEASES	-0.0294641	0.546849	0.778216	35	0.5906
PID_TELOMERASE_PATHWAY	0.0211203	0.556905	0.783594	65	0.5921
REACTOME_METABOLISM_OF_PORPHYRINS	-0.0412721	0.593029	0.79915	14	0.5922
BIOCARTA_CFTR_PATHWAY	-0.0442667	0.611308	0.809631	11	0.5926
REACTOME_VITAMIN_B5_PANTOTHENATE_METABOLISM	-0.0414293	0.634336	0.818894	11	0.5927
REACTOME_SYNTHESIS_OF_PA	0.0335856	0.561386	0.785205	25	0.5934
REACTOME_TRANSPORT_OF_MATURE_MRNA_DERIVED_FROM_AN_INTRONLESS_TRANSCRIPT	-0.0340699	0.518803	0.758367	30	0.5948
REACTOME_COMMON_PATHWAY	-0.0536179	0.48748	0.750128	14	0.5983
REACTOME_MRNA_DECAY_BY_5_TO_3_EXORIBONUCLEASE	0.0490093	0.59161	0.79915	10	0.599215
PID_TCPTP_PATHWAY	-0.0310506	0.481798	0.746391	43	0.5994
REACTOME_IL_RECEPTOR_SHC_SIGNALING	-0.0345229	0.535038	0.768927	27	0.5995
REACTOME_CHONDROITIN_SULFATE_DERMATAN_SULFATE_METABOLISM	-0.0301586	0.475166	0.744248	47	0.5997
BIOCARTA_ETS_PATHWAY	0.031624	0.642483	0.821058	18	0.6052
BIOCARTA_ETC_PATHWAY	-0.0449907	0.622357	0.810853	10	0.6059
PID_HIF2PATHWAY	0.0234035	0.647184	0.821471	32	0.6061
PID_IL6_7_PATHWAY	-0.0211664	0.623807	0.811078	45	0.608
PID_TCR_JNK_PATHWAY	-0.0385197	0.617913	0.810275	14	0.6089
REACTOME_RNA_POL_III_TRANSCRIPTION	0.0313989	0.545577	0.778216	31	0.6093
REACTOME_ANTIGEN_PROCESSING_UBIQUITINATION_PROTEASOME_DEGRADATION	0.0186612	0.391151	0.692868	180	0.6133
REACTOME_CROSS_PRESENTATION_OF_SOLUBLE_EXOGENOUS_ANTIGENS_ENDOSOMES	0.0251479	0.560082	0.785161	45	0.6142
SA_TRKA_RECEPTOR	-0.033566	0.642208	0.821058	16	0.6165
KEGG_GLYOXYLATE_AND_DICARBOXYLATE_METABOLISM	0.0356224	0.621956	0.810853	16	0.6167
REACTOME_POST_CHAPERONIN_TUBULIN_FOLDING_PATHWAY	0.0382792	0.596213	0.799782	16	0.6186
REACTOME_CLASS_I_MHC_MEDIATED_ANTIGEN_PROCESSING_PRESENTATION	0.0166638	0.402637	0.692877	216	0.6187
REACTOME_FATTY_ACYL_COA_BIOSYNTHESIS	0.0435554	0.522577	0.759625	18	0.6193
REACTOME_REGULATION_OF_RHEB_GTPASE_ACTIVITY_BY_AMPK	-0.0454613	0.61872	0.810275	10	0.61939
REACTOME_PEPTIDE_HORMONE_BIOSYNTHESIS	-0.0547286	0.494627	0.750128	13	0.6203
REACTOME_CELL_JUNCTION_ORGANIZATION	-0.0207753	0.543252	0.776336	72	0.6209
REACTOME_MEMBRANE_TRAFFICKING	-0.0203204	0.455537	0.735467	114	0.6229
PID_AJDISS_2PATHWAY	-0.0251752	0.546926	0.778216	48	0.6235
REACTOME_EXTENSION_OF_TELOMERES	-0.0279915	0.614983	0.810275	27	0.6235
KEGG_SPHINGOLIPID_METABOLISM	0.0315619	0.51279	0.755495	36	0.6246
PID_INTEGRIN4_PATHWAY	-0.0771331	0.375869	0.679951	11	0.6246
REACTOME_GASTRIN_CREB_SIGNALLING_PATHWAY_VIA_PKC_AND_MAPK	-0.0169699	0.417433	0.704418	195	0.6249
PID_ATM_PATHWAY	0.0446493	0.397812	0.692877	30	0.6252
REACTOME_SIGNALING_BY_CONSTITUTIVELY_ACTIVE_EGFR	-0.0339612	0.648975	0.822727	15	0.6265
REACTOME_AMINO_ACID_TRANSPORT_ACROSS_THE_PLASMA_MEMBRANE	0.0340905	0.511689	0.755495	31	0.627
REACTOME_GLYCOLYSIS	-0.0329355	0.568989	0.789985	25	0.6278
REACTOME_ADP_SIGNALLING_THROUGH_P2RY12	-0.0348245	0.599452	0.801586	19	0.6281
REACTOME_HIGHLY_CALCIUM_PERMEABLE_POSTSYNAPTIC_NICOTINIC_ACETYLCHOLINE_RECEPTORS	0.0452331	0.58757	0.798681	12	0.6293
REACTOME_FANCONI_ANEMIA_PATHWAY	0.0613644	0.381311	0.687335	17	0.63
REACTOME_P75_NTR_RECEPTOR_MEDIATED_SIGNALLING	-0.0163918	0.631485	0.817791	72	0.6305
REACTOME_INHIBITION_OF_INSULIN_SECRETION_BY_ADRENALINE_NORADRENALINE	-0.0333502	0.580104	0.796308	23	0.6311
BIOCARTA_INFLAM_PATHWAY	0.0363725	0.505716	0.753671	28	0.6336
REACTOME_HOMOLOGOUS_RECOMBINATION_REPAIR_OF_REPLICATION_INDEPENDENT_DOUBLE_STRAND_BREAKS	0.0517859	0.502476	0.75105	14	0.6342
REACTOME_OXYGEN_DEPENDENT_PROLINE_HYDROXYLATION_OF_HYPOXIA_INDUCIBLE_FACTOR_ALPHA	-0.038483	0.673556	0.839629	10	0.635359
REACTOME_MHC_CLASS_II_ANTIGEN_PRESENTATION	-0.0214525	0.500628	0.750941	83	0.6358
KEGG_THYROID_CANCER	-0.0228251	0.670832	0.837055	29	0.6362
REACTOME_P2Y_RECEPTORS	0.0391222	0.639006	0.821058	12	0.6378
PID_FANCONI_PATHWAY	0.0454584	0.320508	0.620007	40	0.6429
REACTOME_CHEMOKINE_RECEPTORS_BIND_CHEMOKINES	0.0321068	0.437668	0.725066	49	0.6441
REACTOME_INFLAMMASOMES	-0.0376441	0.602323	0.804293	16	0.6442
KEGG_ETHER_LIPID_METABOLISM	0.0241568	0.647337	0.821471	30	0.6443
REACTOME_PLATELET_CALCIUM_HOMEOSTASIS	-0.0458429	0.525722	0.762447	16	0.6447
REACTOME_O_LINKED_GLYCOSYLATION_OF_MUCINS	-0.0218669	0.604622	0.80595	47	0.6454
PID_IL12_2PATHWAY	0.0273299	0.461376	0.73646	61	0.6469
REACTOME_THROMBIN_SIGNALLING_THROUGH_PROTEINASE_ACTIVATED_RECEPTORS_PARS	-0.026288	0.618609	0.810275	30	0.6472
PID_HNF3A_PATHWAY	0.0149083	0.744579	0.876503	40	0.648
PID_AR_TF_PATHWAY	0.0182801	0.652156	0.824988	51	0.6484
BIOCARTA_RANKL_PATHWAY	-0.0418916	0.587492	0.798681	14	0.6499
REACTOME_EARLY_PHASE_OF_HIV_LIFE_CYCLE	0.0334251	0.676592	0.840113	13	0.651
REACTOME_GOLGI_ASSOCIATED_VESICLE_BIOGENESIS	0.0193709	0.657137	0.82811	44	0.6523
REACTOME_NUCLEAR_RECEPTOR_TRANSCRIPTION_PATHWAY	0.016418	0.697463	0.852157	47	0.6536
BIOCARTA_THELPER_PATHWAY	-0.0570213	0.494161	0.750128	12	0.6545
REACTOME_MITOCHONDRIAL_FATTY_ACID_BETA_OXIDATION	0.0577971	0.470749	0.740736	13	0.6552
SA_REG_CASCADE_OF_CYCLIN_EXPR	0.0348796	0.675787	0.839935	12	0.6553
PID_ATR_PATHWAY	0.0316194	0.506246	0.753671	37	0.6558
REACTOME_BRANCHED_CHAIN_AMINO_ACID_CATABOLISM	0.0414965	0.553831	0.783514	17	0.657
BIOCARTA_BLYMPHOCYTE_PATHWAY	0.0480499	0.581194	0.796475	11	0.6608
ST_INTERLEUKIN_4_PATHWAY	-0.0206625	0.72086	0.863807	25	0.6617
REACTOME_PREFOLDIN_MEDIATED_TRANSFER_OF_SUBSTRATE_TO_CCT_TRIC	0.0259504	0.647232	0.821471	26	0.662
KEGG_PRIMARY_BILE_ACID_BIOSYNTHESIS	0.0493943	0.49416	0.750128	16	0.6654
KEGG_BUTANOATE_METABOLISM	0.0342471	0.496457	0.750128	33	0.6654
KEGG_NEUROACTIVE_LIGAND_RECEPTOR_INTERACTION	-0.0227946	0.204549	0.495367	267	0.6676
REACTOME_REMOVAL_OF_THE_FLAP_INTERMEDIATE_FROM_THE_C_STRAND	0.0376842	0.679952	0.84109	10	0.6685
REACTOME_NRAGE_SIGNALS_DEATH_THROUGH_JNK	-0.0216942	0.623104	0.810994	43	0.669
REACTOME_SYNTHESIS_OF_GLYCOSYLPHOSPHATIDYLINOSITOL_GPI	0.0335931	0.641939	0.821058	16	0.6696
REACTOME_METABOLISM_OF_MRNA	-0.0219838	0.320412	0.620007	174	0.6704
REACTOME_SCF_BETA_TRCP_MEDIATED_DEGRADATION_OF_EMI1	0.0219555	0.61093	0.809631	45	0.6706
REACTOME_HDL_MEDIATED_LIPID_TRANSPORT	-0.0411571	0.59406	0.79915	14	0.6713
BIOCARTA_D4GDI_PATHWAY	-0.0357218	0.655757	0.827789	13	0.6737
KEGG_ARGININE_AND_PROLINE_METABOLISM	0.0225579	0.585542	0.798681	49	0.6738
PID_AR_PATHWAY	-0.0160125	0.668625	0.837055	60	0.6745
BIOCARTA_LAIR_PATHWAY	-0.047392	0.511829	0.755495	16	0.6757
KEGG_GLYCOLYSIS_GLUCONEOGENESIS	0.0202906	0.584473	0.798381	61	0.6784
BIOCARTA_NO2IL12_PATHWAY	0.0405123	0.563273	0.785488	17	0.6798
BIOCARTA_SALMONELLA_PATHWAY	-0.039788	0.633311	0.818403	12	0.680267
KEGG_LONG_TERM_DEPRESSION	-0.0187434	0.599378	0.801586	66	0.6816
ST_GA12_PATHWAY	-0.0345433	0.575163	0.793378	22	0.683
REACTOME_COMPLEMENT_CASCADE	-0.0443212	0.40922	0.698924	29	0.6836
SA_G1_AND_S_PHASES	-0.032908	0.693154	0.850689	12	0.6852
SA_CASPASE_CASCADE	0.0327561	0.621311	0.810853	19	0.6861
REACTOME_GLOBAL_GENOMIC_NER_GG_NER	0.0200842	0.69905	0.852157	31	0.6892
REACTOME_N_GLYCAN_ANTENNAE_ELONGATION	0.0356568	0.644271	0.821471	14	0.6897
PID_S1P_S1P2_PATHWAY	-0.0252634	0.675154	0.839935	23	0.6899
REACTOME_GLYCEROPHOSPHOLIPID_BIOSYNTHESIS	-0.0161998	0.621878	0.810853	78	0.6916
REACTOME_GLYCOSPHINGOLIPID_METABOLISM	-0.0259038	0.591152	0.79915	36	0.6925
REACTOME_PPARA_ACTIVATES_GENE_EXPRESSION	-0.0144974	0.616007	0.810275	101	0.6948
REACTOME_NRIF_SIGNALS_CELL_DEATH_FROM_THE_NUCLEUS	-0.0304738	0.726446	0.863998	11	0.6949
REACTOME_METAL_ION_SLC_TRANSPORTERS	0.0227047	0.712588	0.860289	22	0.695
REACTOME_METABOLISM_OF_AMINO_ACIDS_AND_DERIVATIVES	0.0136667	0.521199	0.759625	188	0.6954
PID_DNA_PK_PATHWAY	-0.0299875	0.678082	0.84048	16	0.6975
REACTOME_REGULATION_OF_INSULIN_LIKE_GROWTH_FACTOR_IGF_ACTIVITY_BY_INSULIN_LIKE_GROWTH_FACTOR_BINDING_PROTEINS_IGFBPS	-0.0337364	0.640519	0.821058	16	0.6975
REACTOME_G_ALPHA_S_SIGNALLING_EVENTS	-0.0161662	0.547634	0.778216	117	0.6977
KEGG_P53_SIGNALING_PATHWAY	-0.0170149	0.638618	0.821058	64	0.6981
PID_FOXO_PATHWAY	-0.0192003	0.645941	0.821471	48	0.6982
REACTOME_TRAFFICKING_AND_PROCESSING_OF_ENDOSOMAL_TLR	0.0358446	0.680693	0.84109	11	0.6998
PID_RXR_VDR_PATHWAY	-0.0225548	0.690828	0.849739	26	0.7012
REACTOME_P38MAPK_EVENTS	-0.0352882	0.659671	0.830479	13	0.7012
BIOCARTA_EIF_PATHWAY	0.0297449	0.700103	0.852621	14	0.7043
BIOCARTA_P53HYPOXIA_PATHWAY	-0.0230599	0.708296	0.8593	22	0.7044
PID_CASPASE_PATHWAY	-0.0148724	0.716494	0.861622	50	0.7052
REACTOME_SIGNALLING_TO_ERKS	-0.0217004	0.652709	0.824988	36	0.7056
KEGG_GLUTATHIONE_METABOLISM	0.0206003	0.625709	0.812717	47	0.7077
REACTOME_EFFECTS_OF_PIP2_HYDROLYSIS	0.0337844	0.575183	0.793378	23	0.7098
REACTOME_SPHINGOLIPID_METABOLISM	0.0207136	0.57358	0.79289	62	0.71
REACTOME_ANTIVIRAL_MECHANISM_BY_IFN_STIMULATED_GENES	-0.0157775	0.670671	0.837055	61	0.7107
PID_NFAT_TFPATHWAY	0.0206758	0.631872	0.817791	45	0.712
REACTOME_GENERATION_OF_SECOND_MESSENGER_MOLECULES	-0.0202481	0.726231	0.863998	25	0.712
PID_P53_REGULATION_PATHWAY	0.01617	0.684428	0.844883	53	0.7125
REACTOME_MEIOSIS	0.0274239	0.498885	0.750128	51	0.7131
REACTOME_HORMONE_LIGAND_BINDING_RECEPTORS	-0.0485077	0.595409	0.799549	10	0.7132
REACTOME_LAGGING_STRAND_SYNTHESIS	-0.0231968	0.726466	0.863998	19	0.7138
REACTOME_ACTIVATION_OF_THE_PRE_REPLICATIVE_COMPLEX	0.0245272	0.642305	0.821058	30	0.7153
KEGG_GLYCEROLIPID_METABOLISM	0.0188776	0.668907	0.837055	43	0.7155
REACTOME_G0_AND_EARLY_G1	0.0223324	0.711038	0.860289	23	0.719
PID_REG_GR_PATHWAY	0.0104271	0.74787	0.878336	80	0.72
REACTOME_PROLONGED_ERK_ACTIVATION_EVENTS	0.0212849	0.748212	0.878336	19	0.7205
PID_TAP63_PATHWAY	0.013004	0.746109	0.87749	52	0.722
PID_HES_HEY_PATHWAY	0.0176793	0.675499	0.839935	47	0.7226
KEGG_PEROXISOME	0.0238568	0.476258	0.7443	75	0.7257
REACTOME_HOST_INTERACTIONS_OF_HIV_FACTORS	-0.0140169	0.617848	0.810275	107	0.7258
REACTOME_CYCLIN_A_B1_ASSOCIATED_EVENTS_DURING_G2_M_TRANSITION	-0.0262701	0.724762	0.863998	15	0.7269
REACTOME_PHOSPHOLIPID_METABOLISM	-0.0100576	0.641271	0.821058	183	0.7273
KEGG_NITROGEN_METABOLISM	0.0253881	0.680397	0.84109	22	0.7291
REACTOME_OPSINS	0.0411641	0.652261	0.824988	10	0.7294
KEGG_PROTEIN_EXPORT	-0.0228647	0.717	0.861622	21	0.7297
REACTOME_RNA_POL_I_TRANSCRIPTION	-0.02	0.729453	0.865208	25	0.7302
REACTOME_TANDEM_PORE_DOMAIN_POTASSIUM_CHANNELS	0.0231894	0.780974	0.89204	12	0.7304
REACTOME_LYSOSOME_VESICLE_BIOGENESIS	-0.0205239	0.750833	0.879104	20	0.7306
PID_FRA_PATHWAY	-0.0173193	0.719483	0.862972	36	0.7308
REACTOME_BILE_SALT_AND_ORGANIC_ANION_SLC_TRANSPORTERS	-0.0378488	0.663906	0.834982	11	0.7372
REACTOME_BILE_ACID_AND_BILE_SALT_METABOLISM	0.0370441	0.513604	0.755495	26	0.7374
KEGG_PROXIMAL_TUBULE_BICARBONATE_RECLAMATION	-0.0192044	0.75005	0.879104	23	0.7385
KEGG_SELENOAMINO_ACID_METABOLISM	-0.0227611	0.705747	0.857848	23	0.7402
REACTOME_APC_CDC20_MEDIATED_DEGRADATION_OF_NEK2A	0.0223717	0.742603	0.874989	18	0.7403
REACTOME_TRANSPORT_OF_RIBONUCLEOPROTEINS_INTO_THE_HOST_NUCLEUS	-0.0246427	0.670008	0.837055	25	0.7416
REACTOME_BASE_EXCISION_REPAIR	0.0225312	0.734012	0.868389	19	0.7442
REACTOME_INHIBITION_OF_VOLTAGE_GATED_CA2_CHANNELS_VIA_GBETA_GAMMA_SUBUNITS	0.0212538	0.724411	0.863998	23	0.7453
KEGG_TOLL_LIKE_RECEPTOR_SIGNALING_PATHWAY	0.0159914	0.583856	0.798381	99	0.7454
BIOCARTA_VEGF_PATHWAY	-0.0162502	0.770289	0.887826	27	0.7456
REACTOME_POTASSIUM_CHANNELS	-0.0207355	0.484206	0.747515	96	0.7471
REACTOME_NUCLEAR_SIGNALING_BY_ERBB4	-0.0137469	0.772594	0.889675	37	0.7482
ST_ADRENERGIC	0.0159716	0.740491	0.874124	36	0.7487
REACTOME_ARMS_MEDIATED_ACTIVATION	0.0183514	0.793462	0.898219	17	0.7487
NABA_MATRISOME_ASSOCIATED	0.00820038	0.462795	0.737798	735	0.7516
BIOCARTA_COMP_PATHWAY	-0.0317382	0.632193	0.817791	19	0.7518
KEGG_CELL_CYCLE	0.0150131	0.568645	0.789985	122	0.7528
KEGG_NOTCH_SIGNALING_PATHWAY	0.0150151	0.722193	0.863998	47	0.7566
PID_THROMBIN_PAR4_PATHWAY	0.0240146	0.764419	0.886766	13	0.7569
PID_TRKR_PATHWAY	-0.0175099	0.639739	0.821058	60	0.7572
BIOCARTA_RANMS_PATHWAY	0.0310093	0.734264	0.868389	10	0.758271
REACTOME_BMAL1_CLOCK_NPAS2_ACTIVATES_CIRCADIAN_EXPRESSION	-0.0166603	0.737027	0.870845	34	0.7585
REACTOME_NEUROTRANSMITTER_RELEASE_CYCLE	-0.0179494	0.725575	0.863998	32	0.7593
PID_SMAD2_3PATHWAY	-0.0196508	0.785619	0.89487	16	0.7599
REACTOME_GAP_JUNCTION_ASSEMBLY	0.0273267	0.688312	0.848851	18	0.7612
REACTOME_DNA_REPLICATION	0.0131889	0.553354	0.783514	172	0.7644
REACTOME_G_ALPHA_Q_SIGNALLING_EVENTS	-0.0110624	0.617082	0.810275	174	0.766
REACTOME_SOS_MEDIATED_SIGNALLING	-0.021833	0.777387	0.891957	14	0.766
BIOCARTA_PDGF_PATHWAY	-0.0191757	0.707662	0.8593	32	0.7665
REACTOME_BASE_FREE_SUGAR_PHOSPHATE_REMOVAL_VIA_THE_SINGLE_NUCLEOTIDE_REPLACEMENT_PATHWAY	-0.0320495	0.725704	0.863998	10	0.7668
REACTOME_POL_SWITCHING	0.0213463	0.789943	0.896987	13	0.7674
REACTOME_GAP_JUNCTION_TRAFFICKING	-0.0219248	0.699035	0.852157	26	0.7679
PID_MYC_PATHWAY	0.0172522	0.774733	0.890522	23	0.7687
PID_RB_1PATHWAY	0.0135771	0.714422	0.86097	61	0.7693
KEGG_RNA_DEGRADATION	0.0159776	0.696438	0.852157	50	0.7698
REACTOME_DESTABILIZATION_OF_MRNA_BY_AUF1_HNRNP_D0	0.0148339	0.728213	0.865208	46	0.7698
BIOCARTA_GLEEVEC_PATHWAY	-0.0222326	0.712272	0.860289	23	0.7714
REACTOME_INHIBITION_OF_THE_PROTEOLYTIC_ACTIVITY_OF_APC_C_REQUIRED_FOR_THE_ONSET_OF_ANAPHASE_BY_MITOTIC_SPINDLE_CHECKPOINT_COMPONENTS	0.0209688	0.764817	0.886766	17	0.772
REACTOME_SYNTHESIS_SECRETION_AND_DEACYLATION_OF_GHRELIN	-0.0220859	0.767215	0.886766	15	0.7721
REACTOME_METABOLISM_OF_LIPIDS_AND_LIPOPROTEINS	-0.0094764	0.498615	0.750128	450	0.7724
PID_INSULIN_PATHWAY	-0.0136581	0.751637	0.879104	45	0.7725
ST_STAT3_PATHWAY	0.0249341	0.77468	0.890522	11	0.7738
PID_CDC42_REG_PATHWAY	-0.0205504	0.697152	0.852157	30	0.7739
REACTOME_AMYLOIDS	-0.0223665	0.716683	0.861622	22	0.7749
BIOCARTA_EPO_PATHWAY	-0.0205802	0.75628	0.883719	19	0.7788
BIOCARTA_IL5_PATHWAY	-0.0278266	0.760657	0.886766	10	0.779
BIOCARTA_HER2_PATHWAY	-0.0172139	0.780019	0.89204	22	0.7797
REACTOME_SPRY_REGULATION_OF_FGF_SIGNALING	-0.0226625	0.804067	0.905378	10	0.78009
BIOCARTA_IL6_PATHWAY	-0.0167121	0.786273	0.89487	22	0.7803
BIOCARTA_CARM_ER_PATHWAY	-0.0122053	0.805682	0.905957	34	0.7815
REACTOME_TRNA_AMINOACYLATION	-0.0278889	0.636528	0.820889	24	0.782
ST_GA13_PATHWAY	-0.0117516	0.810099	0.908141	35	0.7824
PID_RAS_PATHWAY	-0.0165972	0.75729	0.884085	29	0.7835
REACTOME_GABA_A_RECEPTOR_ACTIVATION	-0.0264307	0.751309	0.879104	12	0.7849
KEGG_TASTE_TRANSDUCTION	0.018799	0.65623	0.827789	47	0.7856
KEGG_UBIQUITIN_MEDIATED_PROTEOLYSIS	-0.0111547	0.678212	0.84048	117	0.786
PID_BARD1_PATHWAY	0.0204949	0.712672	0.860289	27	0.7864
KEGG_N_GLYCAN_BIOSYNTHESIS	0.0158637	0.713179	0.860289	45	0.7868
BIOCARTA_ATM_PATHWAY	0.0187532	0.777318	0.891957	19	0.7872
REACTOME_PROTEIN_FOLDING	0.011517	0.780699	0.89204	49	0.7878
REACTOME_PRE_NOTCH_PROCESSING_IN_GOLGI	0.0134969	0.851801	0.93076	16	0.7881
KEGG_NICOTINATE_AND_NICOTINAMIDE_METABOLISM	0.0186514	0.762181	0.886766	22	0.7887
BIOCARTA_NKT_PATHWAY	0.0269686	0.615557	0.810275	29	0.7921
REACTOME_PEPTIDE_LIGAND_BINDING_RECEPTORS	-0.0102378	0.645435	0.821471	172	0.7922
KEGG_OTHER_GLYCAN_DEGRADATION	0.0310447	0.667402	0.836891	16	0.796
PID_BETA_CATENIN_NUC_PATHWAY	0.00998796	0.767039	0.886766	74	0.7964
REACTOME_EXTRINSIC_PATHWAY_FOR_APOPTOSIS	0.0323506	0.698093	0.852157	12	0.7967
REACTOME_TRANSPORT_TO_THE_GOLGI_AND_SUBSEQUENT_MODIFICATION	-0.0172873	0.731382	0.866595	33	0.7972
BIOCARTA_IL12_PATHWAY	0.0190484	0.768214	0.886766	20	0.7984
REACTOME_SIGNALING_BY_FGFR1_MUTANTS	-0.0161572	0.767509	0.886766	28	0.7998
REACTOME_NOTCH1_INTRACELLULAR_DOMAIN_REGULATES_TRANSCRIPTION	-0.0116569	0.796491	0.898853	41	0.8001
REACTOME_GLYCOGEN_BREAKDOWN_GLYCOGENOLYSIS	-0.0235906	0.768459	0.886766	13	0.8048
REACTOME_ENDOGENOUS_STEROLS	0.0292028	0.695495	0.852157	15	0.8052
BIOCARTA_IL17_PATHWAY	-0.0306919	0.691041	0.849739	14	0.8067
KEGG_INTESTINAL_IMMUNE_NETWORK_FOR_IGA_PRODUCTION	0.0185558	0.667217	0.836891	45	0.8082
KEGG_ALPHA_LINOLENIC_ACID_METABOLISM	-0.0185313	0.779884	0.89204	19	0.8087
REACTOME_ADAPTIVE_IMMUNE_SYSTEM	-0.0054077	0.692051	0.850157	475	0.8114
PID_FOXM1_PATHWAY	-0.0140981	0.763928	0.886766	38	0.8128
REACTOME_SHC1_EVENTS_IN_EGFR_SIGNALING	-0.0155762	0.834628	0.923403	15	0.8144
REACTOME_PHOSPHORYLATION_OF_THE_APC_C	0.0187484	0.79524	0.898853	16	0.8159
REACTOME_CYTOKINE_SIGNALING_IN_IMMUNE_SYSTEM	0.00791751	0.666478	0.836891	255	0.8159
REACTOME_CONVERSION_FROM_APC_C_CDC20_TO_APC_C_CDH1_IN_LATE_ANAPHASE	0.0176043	0.813469	0.910284	15	0.8161
REACTOME_RNA_POL_III_TRANSCRIPTION_INITIATION_FROM_TYPE_3_PROMOTER	0.0131833	0.823238	0.913989	24	0.8169
REACTOME_ASSOCIATION_OF_LICENSING_FACTORS_WITH_THE_PRE_REPLICATIVE_COMPLEX	0.0201601	0.816965	0.912613	11	0.8212
REACTOME_E2F_ENABLED_INHIBITION_OF_PRE_REPLICATION_COMPLEX_FORMATION	0.0336347	0.712725	0.860289	10	0.8213
BIOCARTA_TCYTOTOXIC_PATHWAY	-0.0288358	0.729529	0.865208	12	0.824
KEGG_BASE_EXCISION_REPAIR	-0.0129631	0.796855	0.898853	33	0.8268
BIOCARTA_IL10_PATHWAY	-0.0130253	0.852577	0.93076	17	0.8268
REACTOME_SYNTHESIS_OF_PIPS_AT_THE_GOLGI_MEMBRANE	-0.0169475	0.820307	0.913989	15	0.8278
KEGG_CYTOKINE_CYTOKINE_RECEPTOR_INTERACTION	0.0138964	0.448524	0.732532	256	0.8279
REACTOME_MITOTIC_G1_G1_S_PHASES	0.00729655	0.781741	0.892113	122	0.8291
REACTOME_SIGNALING_BY_NOTCH1	-0.0099008	0.784643	0.89462	64	0.8305
REACTOME_SIGNALING_BY_NOTCH	-0.0089032	0.76867	0.886766	92	0.8309
REACTOME_REGULATION_OF_IFNG_SIGNALING	0.0160765	0.840995	0.926147	13	0.8346
KEGG_NUCLEOTIDE_EXCISION_REPAIR	0.00858777	0.847522	0.93076	42	0.8358
REACTOME_TRIGLYCERIDE_BIOSYNTHESIS	0.0158387	0.742573	0.874989	36	0.8366
REACTOME_G_PROTEIN_ACTIVATION	-0.0135931	0.814162	0.910284	25	0.8366
KEGG_CIRCADIAN_RHYTHM_MAMMAL	-0.0166149	0.835744	0.923832	13	0.8392
KEGG_ABC_TRANSPORTERS	0.0122737	0.778524	0.89204	44	0.8397
REACTOME_MITOTIC_PROMETAPHASE	-0.0120824	0.718276	0.862338	75	0.8398
PID_HDAC_CLASSI_PATHWAY	0.00687593	0.850636	0.93076	63	0.84
PID_ERBB1_RECEPTOR_PROXIMAL_PATHWAY	-0.0105129	0.829791	0.918852	35	0.8429
REACTOME_SIGNALING_BY_NOTCH2	-0.022183	0.790253	0.896987	12	0.8429
BIOCARTA_BCELLSURVIVAL_PATHWAY	-0.0139151	0.847264	0.93076	16	0.8439
REACTOME_SIGNALING_BY_NOTCH3	-0.022183	0.790253	0.896987	12	0.8453
REACTOME_GPCR_LIGAND_BINDING	-0.0070426	0.644153	0.821471	376	0.8458
KEGG_GLYCOSAMINOGLYCAN_DEGRADATION	0.0143141	0.820486	0.913989	21	0.8461
REACTOME_INWARDLY_RECTIFYING_K_CHANNELS	-0.0127705	0.812045	0.909519	29	0.8465
PID_RANBP2_PATHWAY	-0.0152198	0.867676	0.939468	10	0.849873
BIOCARTA_RAC1_PATHWAY	-0.0125489	0.838662	0.926147	22	0.8513
REACTOME_GABA_SYNTHESIS_RELEASE_REUPTAKE_AND_DEGRADATION	0.0138042	0.853214	0.93076	15	0.8513
BIOCARTA_CYTOKINE_PATHWAY	0.0166956	0.796167	0.898853	20	0.8522
REACTOME_N_GLYCAN_ANTENNAE_ELONGATION_IN_THE_MEDIAL_TRANS_GOLGI	0.0153472	0.821753	0.913989	18	0.8537
KEGG_PPAR_SIGNALING_PATHWAY	0.0105906	0.763237	0.886766	68	0.8545
REACTOME_REGULATION_OF_MRNA_STABILITY_BY_PROTEINS_THAT_BIND_AU_RICH_ELEMENTS	0.00731736	0.824818	0.914942	77	0.8553
KEGG_LEISHMANIA_INFECTION	0.00847875	0.806723	0.905957	70	0.8557
REACTOME_VOLTAGE_GATED_POTASSIUM_CHANNELS	-0.0175879	0.690312	0.849739	43	0.8577
REACTOME_ACTIVATION_OF_CHAPERONES_BY_ATF6_ALPHA	0.0157858	0.856187	0.93076	11	0.8593
KEGG_GLYCOSAMINOGLYCAN_BIOSYNTHESIS_HEPARAN_SULFATE	0.0126948	0.822866	0.913989	26	0.8606
ST_G_ALPHA_S_PATHWAY	-0.0100074	0.889828	0.945244	16	0.8612
PID_RETINOIC_ACID_PATHWAY	-0.0105607	0.841487	0.926147	30	0.8639
REACTOME_POST_TRANSLATIONAL_PROTEIN_MODIFICATION	-0.0053989	0.809356	0.90811	170	0.8647
PID_TCR_RAS_PATHWAY	-0.0117086	0.879487	0.944221	14	0.867
REACTOME_INNATE_IMMUNE_SYSTEM	-0.0069309	0.705436	0.857848	256	0.8679
BIOCARTA_TCRA_PATHWAY	-0.0163094	0.851471	0.93076	11	0.8683
REACTOME_LIGAND_GATED_ION_CHANNEL_TRANSPORT	0.012637	0.84122	0.926147	21	0.8688
BIOCARTA_LECTIN_PATHWAY	-0.0204282	0.806502	0.905957	12	0.8712
REACTOME_CHROMOSOME_MAINTENANCE	0.0103157	0.762769	0.886766	72	0.8729
REACTOME_FORMATION_OF_TRANSCRIPTION_COUPLED_NER_TC_NER_REPAIR_COMPLEX	-0.0097253	0.86911	0.939468	24	0.8737
REACTOME_RNA_POL_I_RNA_POL_III_AND_MITOCHONDRIAL_TRANSCRIPTION	0.00692467	0.858036	0.93076	56	0.8741
REACTOME_GLUTAMATE_NEUROTRANSMITTER_RELEASE_CYCLE	-0.0125839	0.875216	0.941263	13	0.8745
KEGG_ALANINE_ASPARTATE_AND_GLUTAMATE_METABOLISM	-0.0095407	0.856624	0.93076	30	0.8758
KEGG_ONE_CARBON_POOL_BY_FOLATE	0.0104838	0.88462	0.945244	16	0.8784
REACTOME_CYCLIN_E_ASSOCIATED_EVENTS_DURING_G1_S_TRANSITION_	0.00672252	0.863355	0.935608	55	0.8786
REACTOME_REGULATION_OF_GLUCOKINASE_BY_GLUCOKINASE_REGULATORY_PROTEIN	0.0107717	0.852232	0.93076	25	0.8811
BIOCARTA_HIF_PATHWAY	-0.0107174	0.889621	0.945244	14	0.8852
KEGG_DNA_REPLICATION	-0.0070506	0.883758	0.945244	36	0.8857
REACTOME_ACETYLCHOLINE_BINDING_AND_DOWNSTREAM_EVENTS	-0.0120818	0.871358	0.939468	15	0.8875
REACTOME_FATTY_ACID_TRIACYLGLYCEROL_AND_KETONE_BODY_METABOLISM	-0.0057463	0.801975	0.903825	162	0.8881
REACTOME_POST_TRANSLATIONAL_MODIFICATION_SYNTHESIS_OF_GPI_ANCHORED_PROTEINS	0.00910422	0.874901	0.941263	25	0.8885
BIOCARTA_CCR5_PATHWAY	-0.0105227	0.891613	0.945244	14	0.8894
REACTOME_CELL_CELL_JUNCTION_ORGANIZATION	0.0063285	0.87599	0.941263	51	0.8894
REACTOME_REVERSIBLE_HYDRATION_OF_CARBON_DIOXIDE	0.0114218	0.891069	0.945244	12	0.8924
BIOCARTA_DEATH_PATHWAY	-0.007408	0.884814	0.945244	32	0.8927
BIOCARTA_NKCELLS_PATHWAY	-0.0105859	0.869902	0.939468	20	0.8939
REACTOME_RESOLUTION_OF_AP_SITES_VIA_THE_SINGLE_NUCLEOTIDE_REPLACEMENT_PATHWAY	0.0135895	0.870563	0.939468	12	0.895
REACTOME_MITOTIC_M_M_G1_PHASES	0.00621912	0.791833	0.897977	153	0.8964
REACTOME_SIGNALING_BY_WNT	-0.0068587	0.858147	0.93076	57	0.8966
REACTOME_DEADENYLATION_OF_MRNA	0.0081446	0.91024	0.954623	16	0.8972
REACTOME_ADHERENS_JUNCTIONS_INTERACTIONS	0.00943773	0.875593	0.941263	23	0.9004
BIOCARTA_CTL_PATHWAY	0.0148424	0.853056	0.93076	13	0.9006
PID_S1P_S1P3_PATHWAY	0.00671776	0.902172	0.950878	28	0.9009
KEGG_PATHOGENIC_ESCHERICHIA_COLI_INFECTION	-0.0055868	0.891492	0.945244	50	0.9025
KEGG_SYSTEMIC_LUPUS_ERYTHEMATOSUS	0.00722346	0.855928	0.93076	53	0.9032
PID_IL12_STAT4_PATHWAY	0.00702572	0.890719	0.945244	32	0.9033
PID_RHOA_REG_PATHWAY	-0.0071876	0.870656	0.939468	43	0.904
REACTOME_REGULATION_OF_PYRUVATE_DEHYDROGENASE_PDH_COMPLEX	0.00977022	0.906742	0.953319	12	0.9045
REACTOME_ASPARAGINE_N_LINKED_GLYCOSYLATION	-0.0058548	0.857645	0.93076	79	0.9049
REACTOME_SYNTHESIS_OF_PE	-0.0082291	0.92822	0.958431	10	0.9057
REACTOME_SIGNALING_BY_NOTCH4	0.0120825	0.884811	0.945244	12	0.9086
REACTOME_PROLACTIN_RECEPTOR_SIGNALING	-0.0146137	0.855295	0.93076	13	0.9087
REACTOME_SYNTHESIS_OF_VERY_LONG_CHAIN_FATTY_ACYL_COAS	-0.0111201	0.885502	0.945244	14	0.9091
REACTOME_CITRIC_ACID_CYCLE_TCA_CYCLE	-0.0091384	0.890386	0.945244	19	0.9095
REACTOME_G1_S_TRANSITION	0.00424414	0.884987	0.945244	98	0.9099
REACTOME_TRANSPORT_OF_INORGANIC_CATIONS_ANIONS_AND_AMINO_ACIDS_OLIGOPEPTIDES	-0.0066274	0.8267	0.91623	92	0.9105
PID_S1P_S1P1_PATHWAY	0.00699318	0.913839	0.956817	20	0.9126
PID_THROMBIN_PAR1_PATHWAY	-0.0051694	0.910056	0.954623	40	0.9127
REACTOME_UNFOLDED_PROTEIN_RESPONSE	-0.0048044	0.887438	0.945244	73	0.9128
REACTOME_IMMUNE_SYSTEM	-0.0023414	0.823097	0.913989	849	0.9152
KEGG_AMINOACYL_TRNA_BIOSYNTHESIS	0.0139583	0.820834	0.913989	22	0.9159
BIOCARTA_G2_PATHWAY	-0.0070556	0.904838	0.952617	24	0.9171
REACTOME_CELL_CYCLE	0.00423279	0.793041	0.898219	334	0.9178
BIOCARTA_MCALPAIN_PATHWAY	-0.0073945	0.898251	0.947532	25	0.9187
KEGG_APOPTOSIS	-0.0041654	0.89534	0.946822	84	0.9196
REACTOME_ACTIVATED_NOTCH1_TRANSMITS_SIGNAL_TO_THE_NUCLEUS	-0.0066765	0.911811	0.955482	23	0.9208
REACTOME_OTHER_SEMAPHORIN_INTERACTIONS	-0.0070095	0.925149	0.958431	15	0.9219
KEGG_BASAL_TRANSCRIPTION_FACTORS	-0.0062626	0.898101	0.947532	35	0.9225
REACTOME_APC_C_CDC20_MEDIATED_DEGRADATION_OF_CYCLIN_B	-0.0072422	0.920149	0.958431	16	0.9231
BIOCARTA_DREAM_PATHWAY	0.0074296	0.923354	0.958431	14	0.9247
REACTOME_CHONDROITIN_SULFATE_BIOSYNTHESIS	-0.0065806	0.920946	0.958431	19	0.9247
REACTOME_TRANSPORT_OF_GLUCOSE_AND_OTHER_SUGARS_BILE_SALTS_AND_ORGANIC_ACIDS_METAL_IONS_AND_AMINE_COMPOUNDS	0.00556739	0.856424	0.93076	89	0.9261
BIOCARTA_MEF2D_PATHWAY	-0.0067823	0.927569	0.958431	15	0.9267
REACTOME_CELL_CYCLE_MITOTIC	-0.0034709	0.841455	0.926147	287	0.9283
BIOCARTA_EXTRINSIC_PATHWAY	0.0107971	0.892819	0.945475	13	0.9285
PID_PLK1_PATHWAY	-0.0065814	0.888501	0.945244	38	0.9288
BIOCARTA_PML_PATHWAY	-0.0067478	0.923306	0.958431	17	0.9291
KEGG_PENTOSE_PHOSPHATE_PATHWAY	0.00441933	0.937883	0.96605	26	0.9297
REACTOME_GROWTH_HORMONE_RECEPTOR_SIGNALING	0.00701939	0.905324	0.952617	24	0.931
KEGG_HOMOLOGOUS_RECOMBINATION	0.00603226	0.91692	0.958431	25	0.9314
REACTOME_BIOSYNTHESIS_OF_THE_N_GLYCAN_PRECURSOR_DOLICHOL_LIPID_LINKED_OLIGOSACCHARIDE_LLO_AND_TRANSFER_TO_A_NASCENT_PROTEIN	0.00562732	0.917991	0.958431	28	0.9316
PID_DELTA_NP63_PATHWAY	0.00408611	0.926249	0.958431	43	0.9352
PID_NEPHRIN_NEPH1_PATHWAY	-0.0040265	0.93922	0.966642	30	0.9369
REACTOME_PRE_NOTCH_TRANSCRIPTION_AND_TRANSLATION	0.00570848	0.924557	0.958431	23	0.9374
BIOCARTA_FAS_PATHWAY	0.00383406	0.942119	0.96844	30	0.9383
REACTOME_YAP1_AND_WWTR1_TAZ_STIMULATED_GENE_EXPRESSION	-0.0056853	0.926504	0.958431	22	0.9385
REACTOME_TIGHT_JUNCTION_INTERACTIONS	0.00373677	0.945489	0.969947	28	0.9385
REACTOME_MEIOTIC_RECOMBINATION	0.00765259	0.896829	0.947532	24	0.9385
REACTOME_ASSOCIATION_OF_TRIC_CCT_WITH_TARGET_PROTEINS_DURING_BIOSYNTHESIS	0.00444797	0.937482	0.96605	26	0.9389
BIOCARTA_CARM1_PATHWAY	-0.0052413	0.94785	0.9708	13	0.9393
REACTOME_N_GLYCAN_TRIMMING_IN_THE_ER_AND_CALNEXIN_CALRETICULIN_CYCLE	0.00557483	0.944537	0.969755	13	0.9396
REACTOME_DIABETES_PATHWAYS	-0.0024231	0.92699	0.958431	121	0.9459
REACTOME_AMINO_ACID_SYNTHESIS_AND_INTERCONVERSION_TRANSAMINATION	-0.0053821	0.942493	0.96844	15	0.9477
REACTOME_BETA_DEFENSINS	-0.0053289	0.909619	0.954623	38	0.9479
REACTOME_MITOCHONDRIAL_TRNA_AMINOACYLATION	-0.0091353	0.893321	0.945475	18	0.948
REACTOME_TELOMERE_MAINTENANCE	0.00411718	0.934839	0.96448	33	0.9489
REACTOME_METABOLISM_OF_STEROID_HORMONES_AND_VITAMINS_A_AND_D	0.00507244	0.918569	0.958431	34	0.9546
REACTOME_SIGNAL_REGULATORY_PROTEIN_SIRP_FAMILY_INTERACTIONS	0.00540455	0.950525	0.972755	11	0.9555
PID_CONE_PATHWAY	0.00395036	0.947751	0.9708	23	0.9562
REACTOME_APOPTOTIC_CLEAVAGE_OF_CELL_ADHESION_PROTEINS	-0.0079942	0.926874	0.958431	11	0.9576
REACTOME_DEPOSITION_OF_NEW_CENPA_CONTAINING_NUCLEOSOMES_AT_THE_CENTROMERE	-0.0062738	0.92662	0.958431	18	0.9584
REACTOME_SULFUR_AMINO_ACID_METABOLISM	0.00327894	0.956622	0.977216	23	0.9586
REACTOME_ABCA_TRANSPORTERS_IN_LIPID_HOMEOSTASIS	-0.0037621	0.957195	0.977216	17	0.9624
KEGG_RIBOFLAVIN_METABOLISM	-0.003707	0.963103	0.981668	13	0.9629
REACTOME_RESOLUTION_OF_AP_SITES_VIA_THE_MULTIPLE_NUCLEOTIDE_PATCH_REPLACEMENT_PATHWAY	-0.0032919	0.962541	0.981668	17	0.9632
REACTOME_FORMATION_OF_INCISION_COMPLEX_IN_GG_NER	0.00276339	0.966758	0.984604	19	0.9633
REACTOME_NEP_NS2_INTERACTS_WITH_THE_CELLULAR_EXPORT_MACHINERY	-0.0033598	0.953669	0.975186	25	0.9662
REACTOME_CLASS_A1_RHODOPSIN_LIKE_RECEPTORS	-0.0017	0.922479	0.958431	283	0.9663
REACTOME_AMINE_DERIVED_HORMONES	0.00260223	0.972177	0.986954	15	0.9677
BIOCARTA_ACTINY_PATHWAY	0.00245018	0.970524	0.986065	19	0.9711
BIOCARTA_EGF_PATHWAY	0.00197457	0.969681	0.986065	31	0.9733
REACTOME_PASSIVE_TRANSPORT_BY_AQUAPORINS	-0.0024771	0.977312	0.990504	11	0.976
REACTOME_NUCLEOTIDE_EXCISION_REPAIR	-0.0012026	0.978015	0.990504	44	0.9769
REACTOME_PRESYNAPTIC_NICOTINIC_ACETYLCHOLINE_RECEPTORS	-0.0025961	0.975167	0.989199	12	0.9791
REACTOME_STEROID_HORMONES	-0.0020289	0.969864	0.986065	29	0.9821
PID_IL2_STAT5_PATHWAY	-0.0011773	0.982212	0.991589	30	0.9839
REACTOME_CALNEXIN_CALRETICULIN_CYCLE	-0.0018015	0.983499	0.991711	11	0.9841
REACTOME_CLASS_C_3_METABOTROPIC_GLUTAMATE_PHEROMONE_RECEPTORS	-0.0018916	0.981167	0.991589	13	0.9859
BIOCARTA_VDR_PATHWAY	-0.0012955	0.987607	0.993872	12	0.9867
PID_IL27_PATHWAY	0.00142698	0.979925	0.991589	26	0.9867
KEGG_FOLATE_BIOSYNTHESIS	-0.0012941	0.988697	0.994181	10	0.9875
REACTOME_AMINO_ACID_AND_OLIGOPEPTIDE_SLC_TRANSPORTERS	-0.0009282	0.982098	0.991589	49	0.9878
REACTOME_TRANSCRIPTION_COUPLED_NER_TC_NER	-0.0009353	0.983897	0.991711	39	0.988
REACTOME_INTERACTIONS_OF_VPR_WITH_HOST_CELLULAR_PROTEINS	-0.0009663	0.985401	0.992439	30	0.9883
KEGG_CYSTEINE_AND_METHIONINE_METABOLISM	-0.0006393	0.989719	0.994421	34	0.9901
REACTOME_PRE_NOTCH_EXPRESSION_AND_PROCESSING	-0.0005298	0.990995	0.994518	38	0.9927
REACTOME_RAF_MAP_KINASE_CASCADE	-0.0006749	0.994105	0.994719	10	0.993078
KEGG_GLYCINE_SERINE_AND_THREONINE_METABOLISM	-0.00058	0.991383	0.994518	29	0.9935
BIOCARTA_P53_PATHWAY	-0.0005693	0.993713	0.994719	16	0.9947
PID_AP1_PATHWAY	0.00023618	0.994719	0.994719	66	0.9956
BIOCARTA_CLASSIC_PATHWAY	-0.0005354	0.994468	0.994719	14	0.9957

## Sheet: MGI omnibus
	stat	pval	p.adj	num.genes	permpvals
mammalian phenotype	-0.5	1	1	7604	0
abnormal intestinal absorption	0.148139	5.67984e-05	0.101503	57	0.0003
abnormal digestion	0.110475	6.66761e-05	0.101503	101	0.0009
vacuolated lens	0.171478	0.00591704	0.738431	18	0.0019
abnormal intercostal muscle morphology	0.229188	0.0042555	0.738431	11	0.0025
brittle hair	0.237029	0.00473441	0.738431	10	0.00371287
abnormal lung lobe morphology	0.136386	0.00555505	0.738431	29	0.0054
abnormal cone electrophysiology	0.12123	0.000178105	0.203351	73	0.0055
abnormal electroretinogram waveform feature	0.17572	0.00118939	0.603552	25	0.0062
abnormal eye electrophysiology	0.0757028	0.000245484	0.224225	181	0.0066
abnormal retinal cone cell morphology	0.128154	0.00166227	0.670171	44	0.0069
hemothorax	0.177983	0.0256901	0.97675	10	0.007
absent coat pigmentation	0.161087	0.0322078	1	11	0.0072
abnormal Muller cell morphology	0.196865	0.00248887	0.670171	17	0.0076
abnormal vertebral spinous process morphology	0.142149	0.0283824	1	15	0.0084
total cataracts	0.23246	0.00265886	0.674611	12	0.0089
greasy coat	0.170318	0.0092027	0.907741	16	0.0093
abnormal body temperature homeostasis	0.108347	0.00238024	0.670171	57	0.01
abnormal vision	0.0792668	0.0143604	0.97675	64	0.01
abnormal placenta weight	0.126466	0.0103411	0.970253	28	0.0113
abnormal Ammon gyrus morphology	0.0495735	0.0982542	1	57	0.0115
abnormal rod electrophysiology	0.105049	0.000425	0.323496	85	0.0116
decreased digestive secretion	0.171433	0.0162088	0.97675	13	0.0117
embryonic lethality at implantation	0.1396	0.0090104	0.907741	24	0.0121
increased pre-B cell number	0.113841	0.0204095	0.97675	27	0.0125
abnormal retinal outer plexiform layer morphology	0.102899	0.0176977	0.97675	35	0.0127
abnormal urine osmolality	0.0726604	0.0260778	0.97675	60	0.013
abnormal platelet dense granule number	0.241954	0.0040418	0.738431	10	0.0136
decreased tail pigmentation	0.182703	0.00899649	0.907741	14	0.014
abnormal Purkinje cell dendrite morphology	0.0759077	0.0282272	1	53	0.0144
abnormal extraembryonic tissue physiology	0.0744729	0.0612795	1	36	0.0144
abnormal behavioral response to anesthetic	0.218712	0.00602241	0.738431	11	0.0145
decreased skeletal muscle fiber diameter	0.164304	0.000782623	0.510606	31	0.0148
abnormal tumor vascularization	0.12809	0.0211565	0.97675	21	0.0151
abnormal skeletal muscle size	0.103915	0.00206909	0.670171	64	0.0155
complete embryonic lethality at implantation	0.176092	0.00396034	0.738431	19	0.0156
abnormal lens capsule morphology	0.119575	0.0356814	1	19	0.0158
ruptured lens capsule	0.161227	0.0184133	0.97675	14	0.0165
abnormal vitamin homeostasis	0.0781015	0.0237991	0.97675	54	0.0173
abnormal urine calcium level	0.0934623	0.036022	1	31	0.0176
polysyndactyly	0.216253	0.00348251	0.738431	13	0.0186
thin retinal outer plexiform layer	0.147384	0.0241178	0.97675	15	0.0186
decreased b wave amplitude	0.200706	0.00467645	0.738431	14	0.0187
abnormal intestinal lipid absorption	0.105473	0.0290455	1	27	0.0201
thick tail	0.258322	0.00234395	0.670171	10	0.0207
abnormal vocalization	0.114052	0.00582132	0.738431	41	0.0209
abnormal vitamin level	0.0821843	0.0224103	0.97675	50	0.0209
abnormal epidermis stratum spinosum morphology	0.0800524	0.0130064	0.97675	65	0.021
abnormal hippocampal commissure morphology	0.110175	0.0238801	0.97675	27	0.0219
abnormal eye physiology	0.0385852	0.00451355	0.738431	403	0.0221
tonic seizures	0.0914337	0.0534623	1	26	0.0222
blistering	0.207654	3.21223e-05	0.101503	31	0.0224
abnormal hippocampus CA3 region morphology	0.094614	0.0623956	1	22	0.0224
decreased circulating triglyceride level	0.0579322	0.00614416	0.738431	159	0.0224
increased width of hypertrophic chondrocyte zone	0.0971676	0.0251052	0.97675	34	0.0225
abnormal a wave amplitude	0.199962	0.00480925	0.738431	14	0.0228
abnormal a wave shape	0.199962	0.00480925	0.738431	14	0.0228
abnormal hippocampus region morphology	0.0434437	0.135255	1	54	0.0232
abnormal urine urea nitrogen level	0.141553	0.0448315	1	12	0.0239
decreased serotonin level	0.103782	0.0393449	1	24	0.0242
abnormal spike wave discharge	0.113509	0.0359864	1	21	0.0262
decreased urine osmolality	0.0581043	0.0721283	1	53	0.0264
retinal degeneration	0.0598607	0.0240342	0.97675	92	0.0269
decreased tumor growth/size	0.0662347	0.020613	0.97675	80	0.0269
enlarged sebaceous gland	0.112969	0.0177219	0.97675	29	0.0272
uveal coloboma	0.145678	0.0472231	1	11	0.0273
abnormal olfactory bulb layer morphology	0.124232	0.0196686	0.97675	23	0.0273
impaired skin barrier function	0.0826566	0.007805	0.851262	72	0.0275
increased cochlear inner hair cell number	0.150591	0.0217821	0.97675	15	0.0283
abnormal interleukin-9 secretion	0.194204	0.0128912	0.97675	11	0.0284
abnormal sagittal suture morphology	0.10311	0.0835002	1	15	0.0285
retinal cone cell degeneration	0.163012	0.00698194	0.817603	19	0.0285
iris coloboma	0.1697	0.0316113	1	10	0.0285
abnormal skeletal muscle mass	0.0783185	0.00166169	0.670171	119	0.0304
abnormal lung hysteresivity	0.135925	0.0449296	1	13	0.0306
epidermal cyst	0.14127	0.029156	1	15	0.0308
decreased skeletal muscle size	0.117134	0.00177393	0.670171	52	0.0321
protruding tongue	0.151497	0.0410001	1	11	0.0324
abnormal circulating alanine transaminase level	0.0429726	0.0415771	1	138	0.0325
increased intestinal adenocarcinoma incidence	0.0553942	0.143177	1	31	0.0333
abnormal RR interval	0.125175	0.0152175	0.97675	25	0.0334
abnormal sternum ossification	0.0576784	0.109628	1	38	0.0341
thick lung-associated mesenchyme	0.081365	0.0934136	1	22	0.0342
abnormal pancreatic alpha cell physiology	0.144632	0.0195414	0.97675	17	0.0343
apnea	0.0881075	0.0812612	1	21	0.0344
abnormal total retina thickness	0.0879404	0.0641844	1	25	0.0345
abnormal dorsal striatum morphology	0.16978	0.025643	0.97675	11	0.0345
athymia	0.125889	0.0515399	1	14	0.0349
abnormal circulating gastrin level	0.1372	0.0665656	1	10	0.0352
altered tumor morphology	0.0461784	0.0282166	1	145	0.0353
myopathy	0.112012	0.00782855	0.851262	39	0.0356
increased sacral vertebrae number	0.145881	0.00249462	0.670171	31	0.036
abnormal lens fiber morphology	0.049063	0.106673	1	54	0.0361
decreased a wave amplitude	0.188467	0.00934177	0.907741	13	0.0361
endometrium hyperplasia	0.157406	0.0207646	0.97675	14	0.0363
decreased circulating potassium level	0.113711	0.0171271	0.97675	29	0.0365
myocardial trabeculae hypoplasia	0.0736618	0.0235824	0.97675	61	0.0366
flaky skin	0.125729	0.0231307	0.97675	21	0.0368
abnormal cortical ventricular zone morphology	0.0874984	0.0827235	1	21	0.0368
decreased eye pigmentation	0.138435	0.0210756	0.97675	18	0.0371
abnormal T-helper 2 cell differentiation	0.12056	0.0345305	1	19	0.0375
absent parathyroid glands	0.138567	0.0558326	1	11	0.038
dystrophic muscle	0.12414	0.01041	0.970253	29	0.0383
increased trophoblast giant cell number	0.115962	0.0600741	1	15	0.039
abnormal retinal rod cell outer segment morphology	0.125033	0.017071	0.97675	24	0.0407
abnormal lens development	0.0445996	0.111021	1	63	0.0411
abnormal anterior eye segment morphology	0.023193	0.057213	1	408	0.0412
retarded hair growth	0.129731	0.0599208	1	12	0.0418
abnormal glucagon secretion	0.123633	0.0435231	1	16	0.0419
reduced linear vestibular evoked potential	0.108008	0.0976613	1	12	0.0436
shiny skin	0.0585856	0.150805	1	26	0.0439
increased lung compliance	0.125988	0.0654501	1	12	0.044
abnormal phrenic nerve morphology	0.0676633	0.121009	1	25	0.0441
increased mean corpuscular hemoglobin concentration	0.100139	0.0483564	1	23	0.0442
abnormal ventral striatum morphology	0.140163	0.0624778	1	10	0.0442575
failure of initiation of embryo turning	0.0932792	0.0120838	0.97675	49	0.0443
abnormal hair cycle	0.0861082	0.00717144	0.818799	68	0.0443
short photoreceptor outer segment	0.0984773	0.0179747	0.97675	38	0.0444
wavy neural tube	0.0822131	0.0487803	1	34	0.0446
trabecula carnea hypoplasia	0.0718582	0.0368274	1	52	0.0447
abnormal orbit morphology	0.11489	0.061806	1	15	0.0449
abnormal myelin sheath morphology	0.0553225	0.0664541	1	62	0.046
absence seizures	0.0706543	0.0772437	1	34	0.0468
prolonged RR interval	0.237332	0.00468894	0.738431	10	0.047
abnormal proximal convoluted tubule brush border morphology	0.120198	0.0668214	1	13	0.047
thick epidermis	0.0614275	0.0191523	0.97675	96	0.047
abnormal nasal septum morphology	0.0753782	0.0477228	1	41	0.0474
cataract	0.0323113	0.0947543	1	140	0.0475
decreased vertebrae number	0.0493238	0.0642451	1	80	0.0482
abnormal placenta labyrinth size	0.0890692	0.01749	0.97675	47	0.0483
abnormal right lung morphology	0.108567	0.0143386	0.97675	34	0.0486
abnormal bone mineral content	0.0341385	0.0570182	1	183	0.0488
sinoatrial block	0.143222	0.0153954	0.97675	19	0.0492
mydriasis	0.109581	0.0538645	1	18	0.0494
decreased circulating bicarbonate level	0.149797	0.0427454	1	11	0.0501
increased grip strength	0.0702589	0.0672659	1	38	0.0503
skeletal muscle atrophy	0.152141	0.00108467	0.603552	34	0.0505
thin retinal outer nuclear layer	0.0670598	0.0206278	0.97675	78	0.0515
abnormal olfactory bulb glomerular layer morphology	0.10971	0.0941892	1	12	0.0516
decreased fetal weight	0.0749657	0.0297934	1	53	0.0521
abnormal keratinocyte morphology	0.0627343	0.0382925	1	67	0.0525
decreased mast cell number	0.105343	0.0560809	1	19	0.0527
abnormal fear-related response	0.0817077	0.0230378	0.97675	50	0.0531
abnormal b-wave shape	0.159946	0.0160306	0.97675	15	0.0534
abnormal b wave amplitude	0.159946	0.0160306	0.97675	15	0.0534
abnormal intercalated disc morphology	0.137686	0.0145352	0.97675	21	0.0536
delayed hepatic development	0.0893945	0.152386	1	11	0.0537
decreased placental labyrinth size	0.093837	0.0178349	0.97675	42	0.0538
aphakia	0.0889323	0.07009	1	23	0.0541
increased skin squamous cell carcinoma incidence	0.136969	0.0437102	1	13	0.0555
cardia bifida	0.114048	0.0470596	1	18	0.0558
increased stomach pH	0.113036	0.0876661	1	12	0.0562
lowered ear position	0.0967595	0.0722668	1	19	0.0564
abnormal xenobiotic pharmacokinetics	0.0958239	0.0455541	1	26	0.0566
abnormal retinal outer nuclear layer thickness	0.0631658	0.02652	0.97675	79	0.0571
curly tail	0.0809249	0.0230152	0.97675	51	0.0571
pulmonary edema	0.06267	0.103303	1	34	0.0576
abnormal afterhyperpolarization	0.127048	0.044309	1	15	0.0578
abnormal renal transport	0.0662727	0.135826	1	23	0.0581
abnormal digit development	0.107794	0.0161666	0.97675	33	0.0584
nonconvulsive seizures	0.0481519	0.149416	1	39	0.0587
abnormal hypaxial muscle morphology	0.0549095	0.0174747	0.97675	125	0.0588
abnormal creatine kinase level	0.0968501	0.0409216	1	27	0.0592
abnormal circulating creatine kinase level	0.0968501	0.0409216	1	27	0.0592
abnormal circulating mineral level	0.033872	0.0263915	0.97675	283	0.0592
abnormal habituation	0.124544	0.0534074	1	14	0.061
proximal convoluted tubule brush border loss	0.127693	0.0810875	1	10	0.061
abnormal passive avoidance behavior	0.076954	0.0406674	1	43	0.0611
abnormal olfactory bulb mitral cell layer morphology	0.133921	0.0620949	1	11	0.0612
decreased triglyceride level	0.0354502	0.0382906	1	214	0.0613
abnormal retinal outer nuclear layer morphology	0.0463381	0.0466068	1	111	0.0613
decreased skeletal muscle mass	0.0769507	0.00374894	0.738431	102	0.0616
abnormal diaphragm morphology	0.0674273	0.0220739	0.97675	75	0.0617
situs inversus	0.0852483	0.0477681	1	32	0.0623
abnormal heart ventricle pressure	0.0908626	0.0112058	0.97675	53	0.0628
abnormal photoreceptor inner segment morphology	0.0794889	0.0375814	1	42	0.0629
abnormal hair cycle anagen phase	0.0994935	0.066763	1	19	0.0633
abnormal cartilage development	0.0280217	0.112224	1	160	0.0635
increased NK T cell number	0.125115	0.0416626	1	16	0.0636
right-sided stomach	0.15463	0.0226285	0.97675	14	0.0637
increased interleukin-5 secretion	0.12107	0.0201217	0.97675	24	0.0638
absent ureteric bud	0.080985	0.187673	1	10	0.0644
abnormal exercise endurance	0.0638496	0.0559856	1	52	0.0646
increased osteoblast cell number	0.0783511	0.0571717	1	34	0.0648
abnormal circulating iron level	0.049806	0.107523	1	52	0.0652
abnormal circulating triglyceride level	0.0368113	0.0198112	0.97675	270	0.0655
abnormal digestive organ placement	0.0951407	0.053488	1	24	0.0657
abnormal synaptic dopamine release	0.153605	0.032761	1	12	0.0664
abnormal stomach pH	0.0855493	0.125783	1	15	0.0669
abnormal cerebellar granule cell precursor proliferation	0.10472	0.114645	1	11	0.0674
impaired avoidance learning behavior	0.0873379	0.0583024	1	27	0.0675
delayed suture closure	0.118452	0.0869402	1	11	0.0683478
impaired passive avoidance behavior	0.099182	0.0431779	1	25	0.0684
abnormal laryngeal cartilage morphology	0.0839208	0.053134	1	31	0.0687
abnormal extraembryonic ectoderm morphology	0.0688929	0.149428	1	19	0.0696
increased keratinocyte apoptosis	0.157843	0.0349897	1	11	0.0698
impaired learning	0.0795022	0.0249955	0.97675	51	0.0699
abnormal placenta physiology	0.0711357	0.114058	1	24	0.0699
abnormal vascular endothelial cell development	0.0779113	0.0700731	1	30	0.0699
abnormal sacral vertebrae morphology	0.0677148	0.0238055	0.97675	72	0.0702
enhanced behavioral response to xenobiotic	0.052354	0.0758679	1	63	0.0704
abnormal sympathetic neuron morphology	0.0716081	0.185778	1	13	0.0705
absent limb buds	0.068416	0.196628	1	13	0.0705
increased vasoconstriction	0.101134	0.0588388	1	20	0.0707
abnormal cricoid cartilage morphology	0.0486294	0.25045	1	16	0.0709
decreased placenta weight	0.0877917	0.0771817	1	22	0.071
abnormal basement membrane morphology	0.0901728	0.0290259	1	37	0.0714
abnormal heart left ventricle pressure	0.0916876	0.0225697	0.97675	40	0.072
abnormal lens morphology	0.0144572	0.228216	1	228	0.0722
increased renal glomerulus apoptosis	0.142314	0.0511532	1	11	0.0722
abnormal sperm capacitation	0.233355	0.0053181	0.738431	10	0.0725
impaired sperm capacitation	0.233355	0.0053181	0.738431	10	0.0725
abnormal fat-soluble vitamin level	0.0678411	0.0716294	1	39	0.0728
abnormal osteoblast cell number	0.0400284	0.129256	1	67	0.0728
increased circulating chloride level	0.100687	0.0263187	0.97675	31	0.073
brachyphalangia	0.108218	0.0560877	1	18	0.0731
impaired branching involved in ureteric bud morphogenesis	0.0397146	0.171037	1	48	0.0732
abnormal behavioral response to cocaine	0.0602322	0.131059	1	29	0.0733
abnormal renal filtration rate	0.0614532	0.139282	1	26	0.0733
hypokalemia	0.135861	0.0594166	1	11	0.0734
increased susceptibility to induced arthritis	0.0904076	0.0521518	1	27	0.0737
decreased DN4 thymocyte number	0.0515641	0.259969	1	13	0.074
abnormal lateral plate mesoderm morphology	0.056793	0.239258	1	13	0.075
abnormal circulating chloride level	0.0704579	0.0332031	1	57	0.0752
abnormal chloride level	0.0573238	0.0456716	1	73	0.0763
increased circulating sodium level	0.0561455	0.0942485	1	46	0.0766
abnormal tracheal cartilage morphology	0.0449624	0.193416	1	31	0.0767
abnormal circulating potassium level	0.0810279	0.0173837	0.97675	57	0.077
abnormal vitelline vascular remodeling	0.0486282	0.0881549	1	65	0.0771
decreased thermal nociceptive threshold	0.0380081	0.19194	1	44	0.0771
abnormal cholinergic neuron morphology	0.110526	0.102247	1	11	0.0771
abnormal neural crest cell morphology	0.0502176	0.155767	1	34	0.0778
retinal outer nuclear layer degeneration	0.0885554	0.0667602	1	24	0.0779
hyperkeratosis	0.0595314	0.0207572	0.97675	99	0.0782
abnormal nonassociative learning	0.118808	0.0556589	1	15	0.0783
abnormal head fold morphology	0.0970503	0.144035	1	10	0.0784076
increased kidney apoptosis	0.0682371	0.044696	1	52	0.0789
abnormal retinal blood vessel morphology	0.138025	0.018699	0.97675	19	0.08
abnormal vomeronasal organ morphology	0.131568	0.0503191	1	13	0.0802
increased large intestine adenocarcinoma incidence	0.112497	0.109078	1	10	0.080582
abnormal posterior semicircular canal morphology	0.0978484	0.0754622	1	18	0.0811
environmentally induced seizures	0.0583971	0.134418	1	30	0.0812
small maxilla	0.0370714	0.173541	1	54	0.0812
abnormal urine creatinine level	0.0773886	0.134792	1	17	0.0814
abnormal keratinocyte physiology	0.0532	0.0411197	1	90	0.0816
impaired behavioral response to xenobiotic	0.0508464	0.0620671	1	77	0.082
increased fear-related response	0.095991	0.106942	1	14	0.082
abnormal molar morphology	0.0149006	0.364969	1	45	0.0821
skeletal muscle necrosis	0.105405	0.0196507	0.97675	32	0.0823
epidermal hyperplasia	0.0643316	0.0223769	0.97675	82	0.0825
abnormal linear vestibular evoked potential	0.0757354	0.0908764	1	26	0.0827
abnormal ventricle myocardium morphology	0.031227	0.138944	1	102	0.0832
abnormal striatum morphology	0.0439856	0.110644	1	65	0.0843
abnormal axon extension	0.0460732	0.105377	1	62	0.0846
abnormal nasal cavity morphology	0.113224	0.0531288	1	17	0.0846
abnormal circulating glycerol level	0.0732036	0.0794284	1	31	0.0854
abnormal pancreatic beta cell proliferation	0.0844871	0.0955962	1	20	0.0856
situs inversus totalis	0.135897	0.0684285	1	10	0.085668
mandible hypoplasia	0.0500075	0.180121	1	28	0.0859
abnormal secondary palate development	0.0120236	0.338789	1	101	0.0866
abnormal mineral homeostasis	0.0261382	0.0508902	1	342	0.0866
abnormal salivary gland duct morphology	0.0760689	0.191257	1	11	0.0867
increased skeletal muscle mass	0.0723642	0.125673	1	21	0.0881
abnormal lens epithelium morphology	0.0552521	0.151815	1	29	0.0882
impaired basement membrane formation	0.157058	0.0427852	1	10	0.0884
increased urine calcium level	0.0824304	0.0770362	1	25	0.0885
abnormal serotonin level	0.0524866	0.0753507	1	63	0.0889
myocardial fiber degeneration	0.0976329	0.0345533	1	29	0.09
enhanced behavioral response to addictive substance	0.065782	0.0753134	1	40	0.0913
abnormal palate development	0.0132359	0.3212	1	104	0.0913
abnormal trabecula carnea morphology	0.036613	0.131069	1	79	0.0916
abnormal photoreceptor outer segment morphology	0.0574762	0.0295263	1	91	0.0916
abnormal otolithic membrane morphology	0.0895937	0.047653	1	29	0.092
poor grooming	0.0843061	0.166562	1	11	0.0923
decreased susceptibility to diet-induced obesity	0.0462916	0.0505713	1	106	0.0926
abnormal tooth hard tissue morphology	0.0569475	0.0960017	1	44	0.0927
small stomach	0.0747796	0.136177	1	18	0.093
acanthosis	0.0500398	0.134176	1	41	0.0933
abnormal brain meninges morphology	0.122906	0.0791266	1	11	0.0933
kidney medulla cysts	0.157453	0.0207342	0.97675	14	0.0935
decreased retinal rod cell number	0.0477489	0.261104	1	15	0.0948
decreased interscapular fat pad weight	0.147905	0.0447575	1	11	0.0948
increased circulating bilirubin level	0.0719041	0.0316578	1	56	0.0957
abnormal palatal shelf elevation	0.0239429	0.307396	1	37	0.0957
abnormal skeletal muscle morphology	0.0274146	0.0403247	1	355	0.0958
decreased platelet serotonin level	0.135658	0.051921	1	12	0.0961
abnormal platelet serotonin level	0.135658	0.051921	1	12	0.0961
loss of cortex neurons	0.108781	0.060347	1	17	0.0962
abnormal circulating phosphate level	0.0552057	0.0826776	1	53	0.0968
abnormal vestibular labyrinth morphology	0.0381277	0.122941	1	78	0.0971
abnormal vertebrae number	0.0427646	0.0812135	1	90	0.0971
urinary bladder inflammation	0.0664735	0.233413	1	10	0.0972
pregnancy-related premature death	0.0745873	0.118539	1	21	0.0973
absent lateral semicircular canal	0.104508	0.0879896	1	14	0.0975
reduced cerebellar foliation	0.0716609	0.127992	1	21	0.0975
abnormal melanosome morphology	0.0787554	0.0536791	1	35	0.0989
microphthalmia	0.0206818	0.196446	1	145	0.0989
abnormal left lung morphology	0.0860291	0.0814036	1	22	0.0992
abnormal endochondral bone ossification	0.0336368	0.12124	1	102	0.0992
decreased intestinal cholesterol absorption	0.08813	0.145334	1	12	0.0995
thymus atrophy	0.0208936	0.301497	1	52	0.0995
fatigue	0.0498021	0.11436	1	49	0.0999
abnormal hair cuticle	0.0752547	0.183453	1	12	0.0999
absent mandible	0.0611913	0.155057	1	23	0.1002
white spotting	0.0617605	0.0913373	1	39	0.1002
rickets	0.123756	0.0877576	1	10	0.1003
increased bone mineral content	0.0402104	0.12995	1	66	0.1004
partial embryonic lethality before implantation	0.0756584	0.13338	1	18	0.1005
abnormal retinal pigmentation	0.0616887	0.0408121	1	67	0.1006
abnormal neural crest morphology	0.0433404	0.184428	1	36	0.1006
delayed dark adaptation	0.0591083	0.239258	1	12	0.1012
abnormal circadian temperature homeostasis	0.157297	0.0248333	0.97675	13	0.1012
impaired exercise endurance	0.0597985	0.092963	1	41	0.1015
decreased pulmonary ventilation	0.117602	0.0792675	1	12	0.1018
abnormal urine amino acid level	0.044732	0.167234	1	39	0.1019
macrocytic anemia	0.120732	0.0589882	1	14	0.1021
increased circulating creatine kinase level	0.0893854	0.0690856	1	23	0.1022
increased creatine kinase level	0.0893854	0.0690856	1	23	0.1022
abnormal vibrissa follicle morphology	0.153275	0.033051	1	12	0.1022
increased liver adenoma incidence	0.0537843	0.202684	1	20	0.1023
abnormal vertebral transverse process morphology	0.145957	0.055052	1	10	0.1033
abnormal digestive secretion	0.0735442	0.0721127	1	33	0.1036
decreased fear-related response	0.0857632	0.0376845	1	36	0.1038
fused podocyte foot processes	0.0874572	0.113046	1	16	0.1038
progressive hair loss	0.163015	0.0173933	0.97675	14	0.1038
decreased paired-pulse facilitation	0.0372858	0.277248	1	21	0.1042
abnormal retinal rod bipolar cell morphology	0.0835989	0.11651	1	17	0.1044
absent optic nerve	0.105082	0.0868085	1	14	0.1047
abnormal mineral level	0.0255792	0.0574531	1	331	0.1048
retroesophageal right subclavian artery	0.0495611	0.22742	1	19	0.1051
[truncated: 4,237 more rows]

## Sheet: MGI Carn-Herb
	stat	pval	p.adj	num.genes	permpvals
[truncated: 4,567 more rows]

[truncated: 6 more sheets: MGI Carn-Om, MGI Herb-Om, GO omnibus, GO Carn-Herb, GO Carn-Om, GO Herb-Om]
